# Supplementary material for: BrcaDx: precise identification of breast cancer from expression data using a minimal set of features
Source: Front Bioinform. 2023 May 23;3:1103493. doi: 10.3389/fbinf.2023.1103493 (PMC10242386; doi:10.3389/fbinf.2023.1103493)
Supplement: Supplementary file 1 [file DataSheet1.CSV]

	desallstage1	desallstage2	desallstage3	desallstage4	AveExpr	F	P.Value	adj.P.Val
NEK2|4751	4.29193088544956	4.70547865447839	4.47412935877423	4.83087242851734	3.97676739802697	259.950776704984	1.56137968316876e-150	2.94382525464638e-146
CPA1|1357	-4.28843430734841	-4.52346368458086	-4.08965063318007	-3.88049095623694	-3.78200806836461	240.832362791217	1.70996325734374e-142	1.61198236269795e-138
COL10A1|1300	7.18465475455178	6.70597986723433	7.01047526434717	7.56175334984801	5.65431624918406	237.859959555025	3.24854519037167e-141	2.04160236730891e-137
GPAM|57678	-3.46893005213899	-3.62273680847112	-3.51039812255834	-3.49930379178645	4.84397424761494	235.165946916856	4.75939336609754e-140	2.24334006311008e-136
MMP11|4320	5.97005998417888	5.6625557120055	5.88095880944642	6.42762144422989	7.49748146910777	229.988207975006	8.65042223468709e-138	3.26190121625581e-134
MYOC|4653	-6.05028225606056	-6.56694494177832	-6.22225540191698	-7.19970078426963	-3.06377209960553	227.52431930653	1.0496289253859e-136	3.29828395987095e-133
LYVE1|10894	-4.78542516738258	-5.26695622203764	-4.83756845185242	-4.75438050401752	1.29604428300498	216.236968221956	1.15199558426723e-131	3.10281782082491e-128
PKMYT1|9088	4.27285504450912	4.6024830505709	4.41051652433027	4.62413829694272	3.53696185226221	214.579334327411	6.48940005146862e-131	1.52938935712987e-127
CA4|762	-6.63763201972618	-7.33804248694344	-6.7740573891103	-6.99087256543425	-2.61998765957954	212.838024718319	4.0162669548201e-130	8.41363301846425e-127
KIF4A|24137	4.01584412751138	4.39577464095706	4.10642267895054	4.48577863994502	4.05185498681194	208.425564819926	4.2028450340418e-128	7.92404402718242e-125
LOC572558|572558	-3.74981178343296	-3.7648975198267	-3.50976985309522	-3.78186658014902	-4.01551429959744	204.678540637758	2.2615492250554e-126	3.87629537174495e-123
CAV1|857	-3.26720781143313	-3.46074631771196	-3.15811092094511	-3.50489288282869	6.31967833941209	202.000494282922	3.98541853708343e-125	6.26175675818092e-122
FIGF|2277	-6.14470535949657	-6.44655147451071	-6.00966363002606	-6.15187120388237	-0.814335464270905	197.538947313234	4.93535980130642e-123	7.15779028414087e-120
KIAA0101|9768	3.40343759702024	3.59078460375096	3.4112341524984	3.35026002775159	3.55755042012239	192.772620921523	8.97297589586832e-121	1.20840348243358e-117
HSD17B13|345275	-4.64408067260571	-5.04321607028371	-4.88379056252556	-4.88558491776	-2.3692275126388	191.303341949628	4.51369041616916e-120	5.67340794043022e-117
TNS1|7145	-2.67091634539463	-2.89820265733928	-2.59232636700388	-2.84489001519305	7.33518878036329	187.727725077572	2.35504149158778e-118	2.77512201764975e-115
LRRC3B|116135	-4.19335243995094	-4.41700430117329	-4.15178220743254	-4.26408307644492	-3.37097209156786	186.122048190205	1.40586474536675e-117	1.55918670053793e-114
AQP7P3|441432	-3.70377084642081	-3.97218728751111	-3.75784972923002	-3.94586565508183	-4.03627979073319	186.068295052379	1.49269315194347e-117	1.56351314926346e-114
CDC25C|995	3.72256999419685	4.06095426295878	3.82558771633549	3.82753934691836	1.80188586294895	184.069617536672	1.39337196065563e-116	1.38266499716849e-113
IQGAP3|128239	3.73182741765022	4.10590732241967	3.82931049936633	3.79980510169815	4.46133359689969	183.366905034035	3.06360524678601e-116	2.88806066614517e-113
UHRF1|29128	3.49215293109331	3.77095785252553	3.46920651995714	3.48685349180202	3.81669600682641	182.134784571471	1.2233671730943e-115	1.09835069912e-112
FHL1|2273	-4.15285525272344	-4.52190385408071	-4.10196586317815	-4.44274140457891	5.07223562759421	180.587817623275	6.99902598726101e-115	5.99816527108269e-112
GLYAT|10249	-5.94337974190417	-6.52886980790939	-6.23911586098395	-6.90810524148065	-2.5677073220458	180.46337103194	8.0555467335356e-115	6.60344687452523e-112
ADH4|127	-3.87524288853177	-4.20400827757686	-3.97368283793157	-4.29496110555336	-3.88266147015389	179.873923282564	1.56871212771484e-114	1.23235410233065e-111
MYOM1|8736	-3.78849300006826	-4.01141527516755	-3.79167609773635	-3.8905511524161	0.899133866470305	179.652773865798	2.01485526724138e-114	1.51952324834276e-111
SPC25|57405	3.06737791437427	3.35928202740188	3.11823693491966	3.22287523369632	2.28075029862164	179.041584294697	4.02678481553779e-114	2.92003849662114e-111
PAMR1|25891	-3.94564322946454	-4.27189435773956	-3.82338223481131	-4.02698120516238	2.26318652088941	175.185604439026	3.25362379861443e-112	2.27199344811394e-109
LHCGR|3973	-3.40335894920092	-3.54089512439662	-3.45472151049829	-3.73693546110249	-4.34136473275101	174.145223874874	1.07164292419429e-111	7.21598417598544e-109
ASF1B|55723	2.78614527625282	3.09251835593362	2.78900382072769	2.92213750510273	4.3058863486022	170.9656964512	4.17134471591826e-110	2.71194942323872e-107
SDPR|8436	-4.45700275566625	-4.9715887469326	-4.25211785840571	-4.95229769739431	2.7989379471105	170.661471564746	5.93033565715516e-110	3.72701828266678e-107
GPR146|115330	-2.69014072617566	-2.88537102679023	-2.59854561469663	-2.63269735202757	2.32279584311453	170.432502842393	7.72962518650155e-110	4.70110816988065e-107
APOB|338	-5.0950563529891	-5.51192095360629	-5.26519296964288	-5.45697744282882	-2.38986915029335	169.565967971862	2.10989459842281e-109	1.24312352370824e-106
NUF2|83540	3.61792697587303	4.02639861786306	3.68708617331364	3.91458890921107	3.30863353703467	169.128756763328	3.5046783782474e-109	2.00233958010535e-106
ADRA1A|148	-4.15626944942082	-4.22213239151028	-4.11073685114586	-4.03641582050512	-3.17395220775374	168.595089813488	6.51593823922029e-109	3.61327939888998e-106
PAFAH1B3|5050	2.43073996400079	2.49350461873702	2.47370148482931	2.62048429111642	5.62379291476375	168.361343150996	8.55173803785223e-109	4.60669911330474e-106
NPR1|4881	-3.39360668531716	-3.66739033319608	-3.27866661312211	-3.29106164270863	3.11150519432733	167.282917521571	3.00401388255823e-108	1.5732688261598e-105
HSD17B6|8630	3.14490336833245	3.0792507545899	3.18045717054434	3.3351636685284	1.80866568150023	167.254201939685	3.10635343321582e-108	1.58289696296895e-105
MESTIT1|317751	-3.52605831892532	-3.71309809588686	-3.41396424885854	-3.87265658183309	-3.14368093391992	165.772653274038	1.75503743342936e-107	8.70775678154662e-105
AQP7P1|375719	-5.12270925323193	-5.78496608658946	-5.36721407496525	-5.68078791260754	-2.15470905381191	165.310679548765	3.01542177644328e-107	1.4577631326426e-104
UBE2C|11065	3.8266447096286	4.26156665694704	3.9972193127325	4.27346923078567	4.32438416117865	164.999200474319	4.34496933514306e-107	2.04800129611968e-104
PPP1R12B|4660	-2.18497562013917	-2.29187888202941	-2.05899655765889	-2.12611540723694	5.63977754494178	164.207731345904	1.10062431853905e-106	5.06126119554519e-104
ITIH5|80760	-3.99439231452249	-4.43154413614663	-3.96467651110978	-4.28206912126192	4.03313585287555	164.008135665722	1.3917423890227e-106	6.24759785776999e-104
PDE2A|5138	-3.25045820642421	-3.61865646621437	-3.12864464431907	-3.40609102461324	2.86475763572524	163.961706754143	1.46985379626651e-106	6.44479615693229e-104
KIF20A|10112	3.56108477929828	3.84416687236873	3.60757482161775	3.75331097927936	4.19962547807897	161.169878212994	3.96598620744803e-105	1.69942508989148e-102
PPAPDC1A|196051	5.47929962673123	5.14088865385023	5.39055800727536	5.88414556948876	1.59323810939149	161.067277862295	4.47851152045114e-105	1.8763968045908e-102
NAALAD2|10003	-3.10003095734648	-3.2237803654324	-3.06880021980211	-2.84997607867705	-0.513889061312238	160.568665928061	8.08791013137659e-105	3.31498820906466e-102
CAV2|858	-2.86404840951302	-2.9894794394858	-2.89252405301652	-3.12779697506691	4.87605004583787	160.237151368059	1.19864023134169e-104	4.80833253653536e-102
GSN|2934	-2.30088917655107	-2.46081944946183	-2.32077258708315	-2.34599753870926	8.78938833863074	158.536658399864	9.06375365508145e-104	3.56016690443554e-101
UBE2T|29089	2.74169936838997	3.17303228470077	2.90825722163196	3.26141257166264	3.94524343079036	158.396726677927	1.0709668532019e-103	4.12081817352419e-101
SLC2A4|6517	-4.27496115124344	-4.54574547420895	-4.02075602319918	-4.36913130847515	0.115968628086403	158.34969441627	1.13276249152505e-103	4.27142080304265e-101
DLGAP5|9787	3.42678053773808	3.81580771749816	3.57387292038787	3.70274304339167	3.4193523324269	158.167283047468	1.40817199566976e-103	5.2058185894819e-101
HMMR|3161	3.12671299251886	3.46750893402835	3.25411157451223	3.17672023946707	3.33831736460843	157.292438291732	4.00463236534603e-103	1.45198728108143e-100
TPX2|22974	3.07656654026011	3.51753830056704	3.20527042971251	3.23765609155161	5.63696878042224	157.246535332851	4.23064648945959e-103	1.50499262098625e-100
NKAPL|222698	-2.72990055501268	-2.91762089746013	-2.65526874527275	-2.63336448967714	-1.48169083432993	157.013204570673	5.59309339672478e-103	1.95281820188609e-100
PYCR1|5831	2.40113108429904	2.55266094030846	2.45632764672458	2.71117035256897	6.6444926267931	156.977456567337	5.8375964200606e-103	2.00112805279678e-100
HJURP|55355	3.38506522625942	3.68480397627367	3.40414108459275	3.34443638211286	3.2567371315901	156.901486343253	6.39336281151448e-103	2.15250825800525e-100
ANGPT4|51378	-3.39032415935925	-3.52350488152734	-3.08115051498301	-3.67637686385125	-3.47320992092348	156.823553028583	7.01864180803013e-103	2.32156969558947e-100
LOC729467|729467	-2.21242038298435	-2.22389436054335	-2.23022493267996	-2.34349930532643	-4.77866179251325	156.458371653499	1.08704187227362e-102	3.53363576893911e-100
HSPB6|126393	-4.38091696601919	-5.02200106482772	-4.39500146274441	-4.5686647398395	3.49524767475572	156.273029802212	1.35750473346864e-102	4.33803292285047e-100
TROAP|10024	3.56154363173851	3.96154659850907	3.72887528992876	4.01225407724141	2.98663708016108	156.202577545867	1.47717853913044e-102	4.64178736279421e-100
FAM13A|10144	-2.4645999439341	-2.52300397757513	-2.54831370169301	-2.65882864483348	4.40208307730737	155.861449130841	2.22426087922962e-102	6.87478928147464e-100
ADAMTS5|11096	-3.47603425194423	-3.50127730267442	-3.41727217654609	-3.43362307337164	3.70116136946462	154.830472784828	7.67952390571336e-102	2.33531844706967e-99
KCNIP2|30819	-4.63056342696551	-5.22080963149337	-4.77503223829282	-4.90184556756312	1.23185361944967	153.76644872232	2.76829424319847e-101	8.2846697875022e-99
TNXB|7148	-4.19933432234055	-4.78430757845046	-4.27520983629217	-4.82944151327162	4.41447004971261	153.465525704439	3.98088730698106e-101	1.17274452009095e-98
GABRD|2563	3.24917714224294	3.2895503772117	3.5072290520992	3.55706729430246	1.14176695685936	152.52662432304	1.23881008778134e-100	3.59331159923528e-98
LOC283392|283392	-5.42993228306506	-5.95854679521396	-5.4095845377001	-6.39061977567437	-2.49338603294763	152.494244725019	1.28833440617077e-100	3.68034195362784e-98
BUB1|699	3.24511857846169	3.65815128307197	3.33171511133863	3.61659067488687	3.99916033858558	151.985503972362	2.38610036935743e-100	6.7145576662485e-98
HSPB7|27129	-4.39236544331378	-4.69744123250796	-4.16156782293067	-4.54395575335026	1.37429720007343	151.668832314044	3.5032631365337e-100	9.71331223179506e-98
WDR62|284403	2.92149992831453	3.22345023775767	2.92674072580862	3.02187225197587	3.00969610272583	151.62281133339	3.70443733738942e-100	1.01222408056725e-97
PBK|55872	3.19320075863635	3.69563102370188	3.44649081352573	3.63291871711443	3.18343868763459	151.517316073513	4.21037585339802e-100	1.13403466199952e-97
BTNL9|153579	-4.11136399372709	-4.61939976882416	-4.02085874549726	-4.63222757780589	2.19504956392589	151.112011355157	6.88757329964987e-100	1.82899023931829e-97
AOC3|8639	-3.43332134721596	-3.80390905743102	-3.29384264323345	-3.64482643078145	5.1548888836556	150.969009751805	8.19471606220436e-100	2.1458774532889e-97
CLEC3B|7123	-3.5672903600085	-3.95364511335792	-3.54683500954788	-3.6719562549321	3.13522516193403	150.919394433971	8.70410990909466e-100	2.24804504419275e-97
NUSAP1|51203	2.85841979911965	3.14526910809772	2.93128687790434	2.91092448304005	4.96550183022366	150.740024144462	1.08252124326247e-99	2.75808858384738e-97
AQPEP|206338	-4.42278904010041	-4.78202566484241	-4.47110481532276	-4.82925813002442	-1.46706945326914	149.859734906131	3.1614333674162e-99	7.94742196123533e-97
ANGPTL7|10218	-5.47445450141671	-5.87759995687504	-5.48375946835305	-6.02526713029294	-2.71158058168953	149.642283484656	4.12118754045079e-99	1.02237986694288e-96
CDK1|983	2.7383812592963	3.13329788580694	2.80827044545686	3.07675009286611	5.00264354498011	149.195386240169	7.1097164460359e-99	1.74086485550079e-96
C16orf59|80178	2.61560658320385	2.95911906739658	2.84739495157229	3.00702617345852	2.31572766865371	148.772645544962	1.19160290065363e-98	2.88031808832353e-96
MELK|9833	3.57601442593429	3.96531600730226	3.64460752846161	3.85514869448935	3.50186785434231	148.711347059488	1.28431900030525e-98	3.06513296604495e-96
IGFBP6|3489	-3.1463322919665	-3.54074687267846	-3.22060309901912	-3.18715630179447	3.05341368905969	148.259687635465	2.23153004380171e-98	5.25915843072968e-96
GLRA4|441509	-3.30274562350264	-3.21990989061088	-3.18515607217492	-3.09488752141977	-4.24194870169173	147.597962620906	5.01913432017272e-98	1.16828096879675e-95
RRM2|6241	3.17018828730505	3.60512434303384	3.31925940769323	3.54096050098072	5.08575648196543	146.548184417255	1.82108293822916e-97	4.18715825821616e-95
PYGM|5837	-3.57957953793901	-3.69813282610754	-3.35146469699413	-3.39752994514622	-0.726628522348924	146.402858204491	2.17736881083643e-97	4.94603753729037e-95
EBF1|1879	-2.88816605814183	-3.15454383886644	-2.8376579623558	-2.94674622597823	3.29364083247788	146.184048968625	2.84989203877791e-97	6.39665053560936e-95
LPL|4023	-4.37769178049196	-4.80250421016705	-4.52577876389328	-4.75517066409996	4.79879749789033	146.110796104533	3.11872991765992e-97	6.91770986677178e-95
HEPACAM|220296	-5.07228304475649	-5.80500669835166	-5.33565001052116	-5.3563798097287	-2.45649004695507	145.946651866198	3.81707118096784e-97	8.36826279604276e-95
PLK1|5347	3.13680205922916	3.54119951984933	3.28607355278213	3.61056656651531	4.22942660019759	145.431902083661	7.19716173789972e-97	1.55971594719956e-94
SIK2|23235	-2.10477251453126	-2.19869966557733	-2.14394652268436	-2.33773704771308	4.97550859766664	145.383203984014	7.6425378229311e-97	1.63741372856299e-94
KIF18B|146909	3.499871444053	3.86226631165844	3.51664378728223	3.59070033073057	2.71441783425398	144.85861224985	1.45998985086864e-96	3.09288187059296e-94
ACVR1C|130399	-4.56254514622293	-5.01914068212031	-4.7506330645552	-4.88356656365205	0.54364136434515	144.421738460511	2.50466645032494e-96	5.24699791715849e-94
TK1|7083	2.75497091442669	3.06030243428783	2.86809810677771	2.92431685569987	5.41102654544871	144.264760056392	3.04116648951846e-96	6.30089593333857e-94
CD300LG|146894	-5.93529071274156	-7.00609826398416	-6.23895795898971	-6.65541587373198	-0.0134375659382699	144.025897221203	4.08662632901985e-96	8.37491878340656e-94
CEP55|55165	3.10468898724935	3.50862721155121	3.10194988564045	3.36705058755757	3.83411143487472	143.919707624331	4.66057008347293e-96	9.44842885524717e-94
HPSE2|60495	-4.43261080088023	-4.67024546239295	-4.5196951396974	-4.80171522582101	-2.98579052680585	143.638370926244	6.60277652791513e-96	1.3243483899714e-93
ARHGAP20|57569	-3.1335880805055	-3.57927376818781	-3.09066246072438	-3.62592893761435	1.15388760894229	143.410316652569	8.75877455575708e-96	1.73829405762362e-93
MYH1|4619	-3.7967270390772	-3.94184394088993	-3.65314268358286	-3.90659634765795	-3.67254146435145	143.359778133876	9.32498596860072e-96	1.83138839012498e-93
SLC22A12|116085	-2.62083017629021	-2.73380644040252	-2.68434987037239	-2.91161318131356	-4.66532859461525	143.27058206065	1.04152840625896e-95	2.02443057439241e-93
RYR3|6263	-3.53479672576117	-3.71872667071555	-3.61161104155078	-4.13557315348455	-0.637319434877166	143.184171689669	1.15932423311159e-95	2.23039786643733e-93
SORBS1|10580	-3.13017398649225	-3.38127434519466	-3.27682026575247	-3.57190604361278	5.64120186028918	143.134503627016	1.23298264476444e-95	2.34814694791805e-93
TRPM3|80036	-2.95937917981363	-2.93375426164732	-2.77607274835561	-2.45118687054848	-3.97130780047156	142.327135241134	3.35974987713539e-95	6.33447241835106e-93
DTL|51514	2.81441842760189	3.12563380861653	2.9039238754038	3.02798310051853	4.36181713475769	141.869647915336	5.93475267716278e-95	1.10785967302205e-92
HEPN1|641654	-4.9766925790593	-5.54467326586872	-5.09950108633117	-5.41213236486277	-2.59401587322812	141.773001651526	6.69330532507158e-95	1.23721155489117e-92
CCNB2|9133	2.99405524521587	3.4159512492321	3.13253791164388	3.31014081143127	3.95751361304991	141.543506914421	8.90712002558217e-95	1.6304353491488e-92
RDH5|5959	-3.88074747738627	-4.24850115932812	-4.01745945163183	-4.20403773697762	0.881061024396044	141.449361039594	1.00153756182741e-94	1.80521859577361e-92
SPRY2|10253	-2.6708280415397	-2.89429988655052	-2.88002239512942	-3.09067562560864	3.53240436651343	141.446314386529	1.00534609396536e-94	1.80521859577361e-92
HIF3A|64344	-5.06493540893255	-5.29754262474862	-5.08591697543948	-4.99281320542324	-1.14144194741846	140.568668911954	3.00403112792041e-94	5.34320781941616e-92
KLB|152831	-3.78167788274668	-4.22472465152366	-4.11672379127357	-4.0287897523437	0.532845426354482	140.102903767945	5.37574578183475e-94	9.47236551128153e-92
ABCB5|340273	-4.38884050826702	-4.92005015809826	-4.18075642367229	-4.38898881732457	-2.1908895202799	139.592291389106	1.01827415310159e-93	1.77764267431271e-91
ZWINT|11130	2.30227921449057	2.59076201166283	2.39699638888166	2.81941835869227	4.94202083011784	139.491517932627	1.1552104895727e-93	1.99819619911961e-91
BUB1B|701	2.99650055597887	3.31201663426745	3.05589057770552	3.16436236428212	3.81199145676349	139.481062988286	1.17043397747186e-93	2.00612383738676e-91
CENPM|79019	2.78368990145749	3.09552289699831	2.92204654789225	3.15840376620807	2.53272128799621	139.272670585663	1.51953737064735e-93	2.58102320596262e-91
ASPM|259266	3.52146616096498	3.87694228094967	3.56255484483134	3.44835036798001	4.25357634984368	138.545749680148	3.78130492169264e-93	6.36542169585652e-91
KIFC1|3833	2.8883377568058	3.206405087077	2.95224177245859	3.08552906150715	4.47903135503003	138.274556205167	5.31553573275222e-93	8.86894785002747e-91
KIF2C|11004	3.17529935260385	3.57885888231767	3.21821183837404	3.5494261834925	4.07423448189497	138.21733073471	5.71176885420204e-93	9.44646403308116e-91
ABCA10|10349	-4.41221653856022	-4.79680279383717	-4.36471952262653	-5.47838476122473	-0.314280654564897	138.142120272471	6.27790068855868e-93	1.029248170279e-90
PALMD|54873	-2.77093842742498	-3.02343501866553	-2.81546758112605	-2.9576571818043	4.59777453512798	138.036675251382	7.16756454725109e-93	1.16497639632648e-90
SPTBN1|6711	-1.78173478442701	-1.85042654752686	-1.86222867999297	-1.90194854454129	8.29997264802048	137.740468877427	1.04026005559742e-92	1.67633017848152e-90
CD34|947	-2.05831063004186	-2.24039251128797	-1.96027522139234	-2.08494141759345	6.04469605909233	137.726173856574	1.05913720829917e-92	1.6922858411248e-90
CFL2|1073	-1.89688053510504	-1.93993095686448	-1.81839009748575	-2.06462934111649	4.08515566813477	137.468868576388	1.46414982633822e-92	2.31975469124208e-90
CKS2|1164	2.23434485531522	2.48796799139789	2.24246387574747	2.37043295794256	4.68545344538544	137.200822231973	2.05206722859679e-92	3.22413962733033e-90
C13orf36|400120	-3.26220164652798	-3.3186703596385	-3.30015220842214	-3.30129804188869	-4.04115416773588	136.805207755975	3.37878714348988e-92	5.26476469449242e-90
NDC80|10403	3.11621490861398	3.46005679502781	3.09600366609785	3.29305074353994	3.26771023911743	136.34680965111	6.0253779103533e-92	9.31167828867222e-90
LDB2|9079	-2.19642691630907	-2.43539664272396	-2.06585823883567	-2.26270013836174	3.67681475403358	136.220573181209	7.06677948544809e-92	1.08322813348486e-89
ACACB|32	-3.27171777554491	-3.63463362263926	-3.1387726423218	-3.79042530438424	4.5978662336492	136.090518183984	8.32870488489371e-92	1.26636614435311e-89
CDKN3|1033	2.66019263639148	2.94190308368735	2.82202973713239	2.83702009742482	2.65016320188089	135.845335626849	1.13544595186465e-91	1.71261583811649e-89
LEPR|3953	-2.97959867357085	-3.29984150585333	-2.91208225422831	-3.10415928135578	3.37653061885758	135.103838021839	2.90225157266675e-91	4.34278183738563e-89
B3GALT1|8708	-3.45772927683036	-3.56388453038663	-3.44511377064679	-3.06519850834784	-3.45940340002654	134.874115000682	3.88299949924355e-91	5.7645726424203e-89
EPB42|2038	-3.61740748855019	-4.00095343759749	-3.79499942509007	-4.23439195442838	-3.86630152272759	134.804653655712	4.24044984520463e-91	6.24605010792876e-89
EXO1|9156	3.27484792412489	3.75447398631163	3.43202338127521	3.55315507270927	3.00031556268493	134.228617869726	8.80732610561039e-91	1.28723508833472e-88
CCDC64|92558	2.93567265216811	3.00691931492866	3.00459867800042	3.44847721914632	3.98826149402683	134.089763249216	1.05059398056325e-90	1.52368453150304e-88
ADH1A|124	-4.83120027763697	-5.74965420857837	-5.09937414645453	-5.33122021057867	-2.35295353310195	133.819175500199	1.4817338888221e-90	2.1325657053322e-88
CENPF|1063	2.92051176996283	3.26970294365211	2.9688983746086	3.08739665608954	6.26952823613777	133.359969944155	2.65735769030659e-90	3.79559256765459e-88
POC1A|25886	1.87885108183701	2.05664810622986	2.03703699706718	2.13235909795781	3.32048719697742	133.071088651032	3.8388162555952e-90	5.44188283330766e-88
PTTG1|9232	2.78403410530679	3.13255497450582	2.88268922993783	3.18038107278286	3.88801763873785	132.51317020564	7.81752249922841e-90	1.09993708358547e-87
CCNB1|891	2.13808978239911	2.42375685479083	2.25196861275904	2.39503780711035	5.31674679586564	132.504434959781	7.90512569683982e-90	1.10402399917199e-87
TOP2A|7153	3.41533209611869	3.77291301299604	3.44814916744299	3.26065434405246	6.531998060923	132.31005830147	1.01304753622891e-89	1.40441163588675e-87
CAT|847	-1.70237589379851	-1.81333172895179	-1.70176209923463	-1.94757412825084	6.49187358829446	132.102885297994	1.31978873588043e-89	1.81629903841531e-87
BIRC5|332	3.50153773841824	4.00602098575188	3.5777767435274	3.87843015355483	3.64491055304865	132.090422403789	1.34096351706549e-89	1.83206711237339e-87
SCARA5|286133	-6.06951318708878	-6.81456086196926	-6.39419045545898	-6.55889941450536	0.155157086750635	132.071887954304	1.37308532089892e-89	1.86245688059196e-87
TMEM220|388335	-2.40512707386912	-2.65501906124552	-2.60702607400561	-2.77412590361419	1.45782550059063	131.66617404225	2.30602827597263e-89	3.10556122251343e-87
ATOH8|84913	-3.75556923670692	-4.05093169507236	-3.59222908457963	-3.61882072552514	0.959801886428523	130.882550521791	6.28731024538354e-89	8.40715938769228e-87
MAP1LC3C|440738	-3.71232105302203	-4.25219396460812	-3.78431877441183	-4.36706980212785	-1.93666246174475	129.973939105366	2.01696234174211e-88	2.67801464726801e-86
C14orf139|79686	-2.53879235376186	-3.06189643185868	-2.8028031476819	-2.64269509008369	2.25923107934686	129.8497505361	2.36584379156941e-88	3.11927404519228e-86
LOC286367|286367	-2.43611783987716	-2.72178851650954	-2.66673072802683	-2.73383663313643	0.670319132750311	129.840236369663	2.39494335391114e-88	3.13571263851671e-86
NCAPG|64151	2.76661383460012	3.09504651555113	2.77641680430444	2.84345730296607	3.99026042472555	129.779403576659	2.58967301003545e-88	3.36728930560058e-86
DPP6|1804	-4.2451098413094	-4.37638088224945	-4.28686582789784	-3.73389804417593	-2.76742875115551	129.028222666629	6.80654251221744e-88	8.78976387159915e-86
SLC17A7|57030	-3.30604140892709	-3.48785590562387	-3.14769218497174	-3.10180050484606	-0.733094499276113	128.793895233561	9.20490298903618e-88	1.18060708132849e-85
GNG11|2791	-2.1239508459746	-2.33263474820216	-2.02033407985228	-2.03907426999406	4.60884867846265	128.402311952332	1.52501286246132e-87	1.94274273708417e-85
FOXM1|2305	3.0623480681154	3.52927451354428	3.19596488082686	3.4639754850201	5.00890121472941	128.215330750813	1.94110837787113e-87	2.45621861452229e-85
NEIL3|55247	3.26736338216775	3.65457464578972	3.39589496255029	3.42895647430311	0.944540054884496	127.900196894196	2.91580066407563e-87	3.66496704803213e-85
LOC728264|728264	-3.59294878499304	-3.89224424115567	-3.38494173602932	-3.66259557316167	2.93804546911856	127.816318812699	3.24950424769227e-87	4.05736113152252e-85
SKA3|221150	2.8178069067665	3.18041737527986	2.93031043628592	3.05534624911379	2.72788090608931	127.690301064101	3.82418390189417e-87	4.74349758462583e-85
PPAP2B|8613	-1.99022451491732	-2.07485981198868	-1.93510199903303	-2.04686389763687	6.00451356198618	127.554106633716	4.56035748658326e-87	5.59180078240314e-85
GPIHBP1|338328	-3.91349286807585	-4.44149907293495	-3.70891841998931	-3.63152624576832	1.15903550303146	127.552913384572	4.56739853871902e-87	5.59180078240314e-85
PPARG|5468	-2.99015318176876	-3.30961926341605	-3.03258035347716	-3.41180055596311	3.03346587465715	126.950258935018	9.9619234515764e-87	1.21175551455498e-84
CXorf36|79742	-2.06205167604315	-2.33032272311163	-1.94537898874845	-2.17301902389913	4.35895444015726	126.566414852493	1.63810806331237e-86	1.97980060421099e-84
LOC55908|55908	-3.73610777176955	-3.99625121697669	-3.81790137707091	-3.98794875408276	-3.49317472603828	126.489004426772	1.81105182190246e-86	2.17487713695216e-84
TNMD|64102	-5.000839453022	-5.4986001814456	-5.12581076544072	-5.06130495367421	-1.99365278758731	126.409713105562	2.00718706855121e-86	2.39515854370029e-84
SLC7A14|57709	-2.80377653312946	-2.86493469631358	-2.77811282344067	-2.55821745487835	-4.1225364275607	126.397563673134	2.03906598525904e-86	2.41789623182855e-84
LMOD1|25802	-2.95284187572975	-3.19700111857839	-2.69174342817671	-3.03738678448711	4.49532297120663	126.293796863008	2.3328639955602e-86	2.74898861076825e-84
DMD|1756	-3.63023814882594	-3.77020563112511	-3.72026509015394	-3.86907459938806	3.47976390992598	126.239526060358	2.50305304364608e-86	2.93121503632939e-84
ASPA|443	-3.45173710065415	-3.89098758598577	-3.6379139691198	-3.52723045633995	-1.38904243075491	126.20235535605	2.62674370009159e-86	3.05707566182265e-84
OIP5|11339	2.47115915927173	2.7659499188836	2.57656187228884	2.60941878846427	1.59115562116372	126.147937795682	2.81895855834461e-86	3.26065304656621e-84
NIPSNAP3B|55335	-2.33670771852319	-2.68810835008332	-2.57809778148616	-3.0189064569849	0.519862173942731	126.079253955545	3.08181806293427e-86	3.52201225386592e-84
KLHL31|401265	-2.94179665939572	-3.34186533513858	-3.38793560731213	-3.71617283694617	0.893030971879548	126.079139888235	3.08227443453844e-86	3.52201225386592e-84
CDCA8|55143	2.61312401091379	2.90702072628773	2.60203881986065	2.78368616360438	3.97005180181862	125.988167297328	3.4686891047314e-86	3.93967857714492e-84
PALM2-AKAP2|445815	-1.98990194676539	-2.16518764494962	-2.05977354009545	-2.17737875389629	5.5433735123443	125.959789897161	3.59888795189972e-86	4.06307984701301e-84
CDC20|991	3.17584732228496	3.56044680826633	3.19859738060734	3.51949716340337	4.46540654496561	125.814370112997	4.34705168008012e-86	4.87853049858516e-84
KIF14|9928	3.31297957525187	3.82071320720783	3.50454506896751	3.64372574075354	2.71601033014145	124.740530913601	1.75761283604365e-85	1.96083032016373e-83
SLC35A2|7355	1.15321177055072	1.2550666353007	1.26439314264582	1.29284599497463	5.71568211573442	124.612533047923	2.0766448274446e-85	2.30312126921415e-83
MASP1|5648	-4.38992529065982	-4.62623219612043	-4.31355412308272	-5.3281132301732	-1.69811095917042	124.424537687231	2.65339727481961e-85	2.92556445727772e-83
ABCA9|10350	-4.15799440194572	-4.72627485979845	-3.9258770805823	-4.98056093956931	1.52181697500306	123.852961727755	5.59444799861569e-85	6.13242573057559e-83
LEP|3952	-6.86164920777925	-7.72445019614674	-7.14174546870212	-8.04964278421721	0.0487374509149997	123.512044401501	8.73419704997243e-85	9.51876018382545e-83
LRRC2|79442	-3.48158294768601	-3.64155458930491	-3.35682164295657	-3.67365189763549	-0.958415496795736	123.111364622502	1.47514627258818e-84	1.59841424272285e-82
SEL1L2|80343	-2.51217405847136	-2.55158784628314	-2.43940254921374	-2.86313659064307	-4.50861257715598	122.739809018529	2.39953589332723e-84	2.58519141330237e-82
ATP1A2|477	-4.95212991168271	-5.73676293170123	-4.91954531639476	-6.27366768729087	0.658704243012709	122.500712540077	3.28252808087689e-84	3.51640820663937e-82
GTSE1|51512	2.74309051441829	3.11162049297448	2.85555927979718	3.11939282733857	2.97555357585219	122.405663573621	3.71817880560862e-84	3.96059566107034e-82
KLHL29|114818	-2.96419244204617	-3.18416325601511	-3.09916789099446	-3.3246799342027	1.90386874990631	122.283995653182	4.36143994824697e-84	4.61969599911508e-82
C7orf41|222166	-2.22454670854457	-2.42493109398632	-2.40991646145355	-2.64767619038852	5.47700754454678	122.207019182234	4.82487625483569e-84	5.08202329098726e-82
ITGA7|3679	-3.40609659563141	-3.70973296619992	-3.28424936500731	-3.67348954766744	3.41774804783664	122.18431732947	4.97075119589939e-84	5.2065857248604e-82
MOCS1|4337	-1.91864888099905	-2.03988379889997	-1.65198660629873	-1.86094504250642	4.12836559919595	122.167595235775	5.08102154658474e-84	5.29268399112203e-82
NACC1|112939	1.30749126660178	1.3868999315188	1.33389951662804	1.46974126101007	6.63272264530349	122.085664269854	5.65777133577911e-84	5.86107806399886e-82
FXYD1|5348	-4.77280973543065	-5.36876089713507	-4.74574544311835	-5.27573915150929	-0.0897459881352886	122.063728739661	5.82302627672304e-84	5.99930805581072e-82
RAG1AP1|55974	1.70320514367615	1.76646113920512	1.82902069379863	2.03385462244181	6.33505966379894	121.970097279384	6.58457354246835e-84	6.7470407374836e-82
MKI67|4288	2.91688574774702	3.2671169651464	2.96179672574514	3.30503247093881	6.0823375538773	121.809672135444	8.12863164168276e-84	8.28417410661009e-82
ANLN|54443	3.0507239346793	3.41154753786261	3.18396672197935	3.35167098035923	4.76022111820945	121.704815912801	9.32907157044521e-84	9.45646856931043e-82
KIF11|3832	2.2823187730178	2.58979683846471	2.29204019357843	2.45349718327313	4.88713589571263	121.687661265551	9.54172473921058e-84	9.62030364882761e-82
CRHBP|1393	-3.24983158026428	-3.56757187737722	-3.2093910929802	-3.81338482670972	-1.59461432885317	121.524074024323	1.18302315661543e-83	1.18642120185252e-81
CKAP2L|150468	3.049931422788	3.37000970659001	3.07941165444193	3.18589237596592	2.51162811096958	121.32328044275	1.54046780738229e-83	1.53671852065533e-81
ADAMTS14|140766	3.63048814936811	3.34531572030942	3.39582208583306	3.81994501153813	1.95248320367119	121.247304605717	1.70236938792578e-83	1.68928802315541e-81
AURKA|6790	2.52150571561667	2.92085050078481	2.71003180195978	2.9408086951452	4.09738172645922	120.49356291183	4.59328484242391e-83	4.53412525754243e-81
MMP13|4322	6.57087938979464	6.25879256433336	6.02450462085947	6.40418089412227	2.69248973574179	120.162964489621	7.1036070487187e-83	6.97559413002825e-81
AQP7|364	-5.28039165497637	-6.42481896638501	-5.4952377989823	-6.5450040701717	-0.0287970831764104	120.078910882939	7.93687747334231e-83	7.75346569338839e-81
MME|4311	-3.98923141511034	-4.21811299298927	-3.95867433466226	-4.02578161915697	4.41945458479375	120.068642941667	8.0451650319328e-83	7.81873925319902e-81
TGFBR2|7048	-2.21954150924353	-2.51132366777574	-2.17293873575741	-2.45399446129942	6.71125625110804	120.052890012879	8.21418345194305e-83	7.94206229758637e-81
COL11A1|1301	6.29505737267858	5.9888112019093	5.80622242631131	6.28354428742695	5.84353176900454	119.99481108275	8.86866280011213e-83	8.53111063435276e-81
TRDN|10345	-4.53111192329714	-4.34445176208541	-4.1089926385594	-4.17000668210467	-3.23174326594879	119.779188572058	1.17899160042262e-82	1.12836079362275e-80
ANGPTL1|9068	-3.67582422841282	-4.038599123163	-3.34584322485932	-4.37340718214396	1.05502729042835	119.7683839177	1.19593831711403e-82	1.13879904196303e-80
TSLP|85480	-3.96609206192534	-4.28803730792905	-4.0458044098466	-4.17816149387956	-1.57517554595095	119.758434239853	1.21175985120825e-82	1.14806634345127e-80
CEP68|23177	-1.24818435628814	-1.32356980673344	-1.23341071358665	-1.3745242986808	5.24890575374438	119.548911716815	1.59826530767163e-82	1.50668470554204e-80
LRRN4CL|221091	-3.43954313188253	-4.04228760515623	-3.40028608168349	-3.89605695733859	0.799076361047061	119.52788457618	1.64330790056441e-82	1.54143916205181e-80
CDCA5|113130	2.59593383635207	2.97496861790868	2.70671851180131	3.16685330062823	4.23997267426486	119.361775670907	2.0468882977384e-82	1.9104966319584e-80
KLHL33|123103	-2.46702152148634	-2.5808469074182	-2.34292071521664	-2.44406604843223	-3.96180818504323	118.934511353507	3.60263420936148e-82	3.34601307306903e-80
C18orf34|374864	-3.41284479389597	-4.02185816508066	-3.50430173675549	-4.04965976932251	-1.64378071587864	118.844544318476	4.05841677307254e-82	3.75085244311322e-80
KIF23|9493	2.46333042123769	2.75991177120529	2.51954197759922	2.54774207365848	4.30214628686169	118.474466935303	6.62689150529919e-82	6.0948006068737e-80
GLP2R|9340	-2.55755042872423	-2.63137784623415	-2.66143534601409	-2.86290894218928	-4.45268417996673	118.273309362738	8.65274484660605e-82	7.91936171543254e-80
SH3D19|152503	-1.8063928058366	-2.01603499598017	-1.86398206873898	-1.80246043983384	5.93072154619138	117.827908517718	1.56273686547384e-81	1.42337395466878e-79
PRR19|284338	1.84600412434255	1.99506480265705	1.9939060069373	1.94827926077226	1.47844908115357	117.375257669421	2.85183270075248e-81	2.58502181442246e-79
LHFP|10186	-2.08861259475526	-2.38853987297693	-2.01541793823728	-2.18633103476755	5.05306743227333	117.340534263316	2.98660368700851e-81	2.69423090501715e-79
LIPE|3991	-3.87310073597746	-4.44625944790717	-3.98804422761453	-3.92106622396129	3.66420800813292	117.277949733604	3.24583541492104e-81	2.91414194823435e-79
LRRTM2|26045	-2.88280883950196	-3.07104430858686	-2.74504900707857	-3.05723148852183	-1.19400953260607	116.839927855924	5.81440971430828e-81	5.1954919788421e-79
PRRG3|79057	-2.82506972247358	-3.17485189052876	-3.06584857783487	-3.15332347950825	-3.41338028484445	116.792602492693	6.19267857922006e-81	5.50739443078373e-79
ACSM5|54988	-3.38128826595283	-3.8033902411364	-3.27292819599231	-3.91370422657244	0.0196321164780626	116.643978356836	7.54859395904801e-81	6.68174603304653e-79
ALDH1L1|10840	-5.06259515976752	-5.82152351623221	-5.38346225185253	-5.11841495987708	-0.184264762404021	116.392237870187	1.0558298978208e-80	9.30215742687539e-79
HAGHL|84264	3.57005664858481	3.66683169760242	3.80123359095828	3.81051480699281	2.40001471239158	116.194482059316	1.37449524015199e-80	1.20533643059654e-78
RECQL4|9401	2.55869592214847	2.88689935064643	2.83626134272087	2.99170649127205	4.051215818944	116.035486008019	1.69936690520684e-80	1.48332701994305e-78
CDCA3|83461	2.64560668793807	3.03681595539129	2.70646644953455	2.72816711443763	3.04064325051414	115.889310216889	2.06555867989133e-80	1.79465637560697e-78
WISP1|8840	3.61096170443574	3.26073630848045	3.57413744065736	3.43292760166063	3.11882271589983	115.77962563645	2.39140829662109e-80	2.06602633159018e-78
STAB2|55576	-4.11038301921598	-4.47128240111138	-3.97610092710715	-4.5118100409541	-2.3605172630767	115.777000613258	2.39980782124881e-80	2.06602633159018e-78
SCN4A|6329	-3.39509335345262	-3.91738574538016	-3.36719329408043	-3.82600883950341	0.383907251743203	115.407843409284	3.93034161864777e-80	3.36830276718114e-78
GPX3|2878	-3.35201065098065	-3.65030828353231	-3.26333078382875	-3.48305704016771	5.84049009459219	115.35687300334	4.20755974875534e-80	3.58956251144947e-78
SPAG5|10615	2.38478340494819	2.74376062439832	2.49912122463289	2.82958946039254	4.74676641844465	115.121092261769	5.76779996394072e-80	4.89847299640263e-78
AURKB|9212	3.18387572524455	3.60191550058465	3.28867440912648	3.76625220657606	2.73283215273052	114.96855402759	7.07420527301852e-80	5.98103435952875e-78
CDC45|8318	3.17450305326327	3.54487946351347	3.31987389303981	3.42365928366944	2.58692193273112	114.859872184124	8.18230160878899e-80	6.88701404161195e-78
PAQR4|124222	2.34633913006529	2.46585614562853	2.37064208335588	2.41679868693417	5.51356590882359	114.679835878682	1.04137711661641e-79	8.72627740297143e-78
DST|667	-2.68605115747708	-2.74194861750683	-2.64229398900076	-2.73545957969939	7.48489944055104	114.670049976901	1.05512109319761e-79	8.80232437661408e-78
MRAP|56246	-5.43976101189002	-6.19534362280687	-5.65518933842662	-6.08446153032556	-2.54140875920587	114.32036973276	1.68608402745183e-79	1.40041534156726e-77
KIAA0408|9729	-5.76803492263314	-6.1523968558672	-5.47268880641244	-6.4274215407092	-2.32528245347373	114.309261047085	1.71139302644103e-79	1.41520193511049e-77
ANXA1|301	-2.45827142951991	-2.62602698609688	-2.57076159223998	-2.78068899856812	7.07353608370632	114.24179065415	1.87350130478121e-79	1.54248880350851e-77
GPRIN1|114787	2.30246351794448	2.59644033439503	2.3737210407129	2.68907155200003	2.85891681557507	114.230323010718	1.90254575767945e-79	1.55959120501254e-77
LOC90586|90586	-2.48010797233665	-2.57803079970682	-2.31769258987554	-2.58161875283138	-3.41798290228803	114.217815642885	1.93473824518455e-79	1.57911492964111e-77
SYNM|23336	-4.1339883207321	-4.26222480325034	-4.21009295747677	-4.68423062760841	5.43460693869389	114.104531779664	2.25235031358536e-79	1.83042296604907e-77
KL|9365	-2.74008519912995	-3.21470648023996	-2.77024181355892	-3.39325713186577	0.670887064595796	114.07552327364	2.34176552871489e-79	1.8949204840511e-77
ADRB2|154	-2.8860828760824	-3.33109540357339	-2.92839022381927	-3.23489387471286	1.18533034412665	113.904285126674	2.94697829851556e-79	2.37445849744497e-77
EBF3|253738	-2.78882621298991	-3.09471869623767	-2.83149623027567	-3.097122796997	1.67726837173496	113.866701679554	3.09952334666743e-79	2.48674098630075e-77
DEPDC1B|55789	2.86232249895914	3.20157160693737	2.86045570358907	2.97322274610286	2.02837667426217	113.68760327944	3.94251846049983e-79	3.14967131585863e-77
RAD51|5888	2.35484045378744	2.6425347569708	2.44859283038194	2.58799856715259	2.77263896207616	113.658369996025	4.10045711920223e-79	3.26202609811978e-77
HOXA4|3201	-2.91856874130768	-3.03019905214821	-2.69419464435732	-2.80503065760423	0.47665731596628	113.542805235682	4.78940679998307e-79	3.79409562213785e-77
C14orf180|400258	-5.22209111765556	-6.11913657810901	-5.3879064619234	-5.61306617750762	-1.95652837968287	113.348657131827	6.2179319498008e-79	4.90514179839098e-77
SKA1|220134	2.86143789427733	3.24725462542083	2.84465238213179	3.37930589245905	2.32096347169915	113.266390689239	6.94545320269899e-79	5.45623227848695e-77
EPR1|8475	3.37170374935624	3.7647381370133	3.45810281530754	3.73345210334895	3.60639447784912	112.962968370086	1.04480805206029e-78	8.17378050354552e-77
RAD54L|8438	2.83137095559039	3.14451647723692	2.84390965513716	3.29577580472373	2.46133702540976	112.933918578682	1.08648244698254e-78	8.46468597330944e-77
C16orf75|116028	2.33393313494935	2.523917858492	2.35657362852865	2.30829908554104	3.59885373331724	112.485088295089	1.98903988469325e-78	1.54326576074101e-76
FRMD1|79981	-3.75169426685403	-4.04199998465399	-3.68743502996672	-4.51349329385734	-2.8824778750327	112.450107000874	2.08509505968763e-78	1.6111632071865e-76
TACC3|10460	2.12212725075568	2.26372524720733	2.12808872796997	2.43443137653248	5.12021146316852	112.313888345854	2.505557726307e-78	1.92815450497111e-76
ESM1|11082	2.92405287622402	2.9719723841745	2.70367580686393	2.95674457672631	2.74510978329085	112.199525151387	2.92352462844838e-78	2.240655827023e-76
PAPPA2|60676	-3.45009783760502	-3.6143158819987	-3.37119371561435	-3.46760411452738	-2.86404940406841	112.02637943126	3.69308709008052e-78	2.81900663952948e-76
FZD4|8322	-2.26503096233557	-2.46517775764421	-2.16983826729013	-2.10470201969189	5.74530080591164	111.957795375943	4.05136400803297e-78	3.08001681481667e-76
ACSS2|55902	-1.55636300518014	-1.4992522780398	-1.49534822871722	-1.27206484494849	5.53534207580073	111.93834287386	4.15918216410186e-78	3.14928596473801e-76
KCNJ16|3773	-4.98292812119812	-5.31976153026097	-4.97566664590246	-5.97606563643489	-2.22220503590672	111.791448649161	5.07183355529544e-78	3.82497399406161e-76
C3orf50|93556	-1.59506646490902	-1.64191468219224	-1.62383816119587	-1.83117004708177	-4.74692992882646	111.753817483756	5.33632617539094e-78	4.00841010800083e-76
GPR144|347088	-4.10492415980683	-4.28116633992215	-3.79331070746479	-3.90207840689059	-4.00103258811103	111.604709026935	6.5274595565752e-78	4.88367946347892e-76
NCAPH|23397	2.54270888742022	2.90957214565	2.59708544275998	2.8493002300842	3.47430694923853	111.374411154483	8.91175967970686e-78	6.64119830044241e-76
CCDC69|26112	-2.65447116835413	-2.95140871202135	-2.65612766268671	-3.02611762263042	4.34043343549861	111.273066143839	1.0221065300191e-77	7.58692776259063e-76
H2AFY|9555	1.07879852500071	1.06394223568464	1.0920846679415	1.09155054596125	7.88680881328149	111.127984672418	1.24380022778393e-77	9.19631744887773e-76
GYS2|2998	-3.12719950308291	-3.22575811344146	-3.28443505150148	-3.37437370596669	-3.93760952904627	111.070479459971	1.34447349442236e-77	9.90183721243717e-76
CXCL2|2920	-4.45192657685297	-4.76699499966447	-4.87291238803401	-5.6161685024753	0.117233352513733	111.006277763378	1.46654902190288e-77	1.07588775326681e-75
ERCC6L|54821	2.50255313092159	2.77959423629922	2.57542287490965	2.73717771107664	2.3588350653066	110.810686442834	1.91129486631835e-77	1.39672687633977e-75
LMNB1|4001	2.20083632403196	2.38419599243531	2.21540607749702	2.2880870235179	5.5863215178011	110.736068225324	2.11460376890966e-77	1.53933356984643e-75
ESCO2|157570	2.52819849608307	2.91866043562325	2.67397408029296	2.79374422970781	2.24854300971691	110.725899602996	2.14393882387041e-77	1.55468548404818e-75
MAZ|4150	1.3235166456455	1.36143275407167	1.28163070476924	1.41266334752002	7.94065690475398	110.648974747129	2.37947893832729e-77	1.71887723767137e-75
GIPC2|54810	-3.06446706839754	-3.45140949942036	-3.14765719583468	-3.34463907531282	0.186869235231318	110.492416480009	2.94201842299665e-77	2.11713035676255e-75
MAMDC2|256691	-3.71683607328644	-4.14611436078899	-3.64107589253064	-4.24278078971264	1.97582263130925	110.472299334853	3.02336812539167e-77	2.1673985793207e-75
ESPL1|9700	2.74943506652499	3.06571396710324	2.84720400890787	3.07094876273618	3.55067143679523	110.420503603805	3.24334536293766e-77	2.31628914669798e-75
CLEC4GP1|440508	-3.01034154779606	-3.06733998860783	-2.85362741528843	-2.64173527878324	-3.92724557789336	110.178280981049	4.50501501356669e-77	3.20234837621951e-75
PPAP2A|8611	-1.79883367334112	-1.95302635407266	-1.70789075978478	-1.93165741601546	5.2080493660558	110.176159189755	4.5180050285053e-77	3.20234837621951e-75
NMT2|9397	-1.85622741091285	-2.02468521000689	-1.99673018778048	-2.36221891445056	3.80519640061594	110.156988388762	4.63708727834196e-77	3.2744435784966e-75
TPM3|7170	1.11918630107965	1.12400146317484	1.08043944812229	1.09663240909407	9.03022285972606	110.086633633926	5.10170152502062e-77	3.58908509525145e-75
SGOL1|151648	2.92001544971474	3.39567848639322	3.11882553062562	3.0956550015787	1.52869418833563	109.896222104817	6.60682164166341e-77	4.63066971122386e-75
SCN4B|6330	-2.9579835253049	-3.27147061687737	-2.85206805472754	-3.18391136634403	2.88870254690578	109.506289645237	1.12230121596917e-76	7.83698782440099e-75
NPY2R|4887	-5.40089557043284	-6.00577816519541	-5.58170494715894	-5.4252181788954	-2.95078977581651	109.002114323652	2.22856925552004e-76	1.55045921563006e-74
C1QTNF9|338872	-3.24416385574085	-3.5346452185659	-3.2933203275105	-2.83793146194192	-2.12829493002977	108.993540429577	2.25473835199266e-76	1.56289841501726e-74
HSPB2|3316	-2.85413740000782	-2.97346919473075	-2.60728955562732	-2.51939378891024	1.58076855904423	108.961078292577	2.35663962287724e-76	1.62754884431237e-74
FAM180B|399888	-3.7973944881426	-3.89106750386542	-3.71417287559156	-4.11152445208847	-2.78521196307404	108.742850665736	3.17242934960982e-76	2.1829555823921e-74
HOXA5|3202	-3.21678515980569	-3.28548983259185	-2.88555390201471	-2.80672242031213	0.298036656799972	108.675357769069	3.47804842042476e-76	2.38454999704321e-74
MRAS|22808	-2.31592307017548	-2.36651029686688	-2.40021105262813	-2.30920522808717	5.05273331829705	108.549501768685	4.1289569934867e-76	2.82055634620283e-74
EZH2|2146	2.17850818281176	2.30772517270157	2.16040389333298	2.18367008886512	4.15950856508873	108.373067599003	5.25208501367367e-76	3.5748307165272e-74
GPD1|2819	-5.52755443586725	-6.61344281353547	-5.97938758854735	-6.0011530128093	2.55083956221943	108.334876651457	5.53295204632041e-76	3.75245603889659e-74
LIFR|3977	-2.82023435669303	-3.00184231381907	-2.8152305029168	-3.13544912938011	4.99836556639193	108.161795548011	7.00688498708906e-76	4.7350469371533e-74
SPC24|147841	2.97890004708052	3.37531242027852	3.11923184120279	3.57320624518912	-0.366681655249163	108.087382851184	7.75599785763938e-76	5.22255655742617e-74
CD36|948	-4.49011166665137	-4.97877899766693	-4.39072064050471	-4.65144015973168	5.46736167833342	107.78253561529	1.17612321031092e-75	7.8913263370826e-74
FAM83D|81610	2.86953165534214	3.35813237843034	3.09702730619261	3.22814260419634	3.50633222884125	107.352830997766	2.11638008774756e-75	1.41497270121959e-73
HAS3|3038	-3.41583558706224	-3.44693772682936	-3.53818525080577	-4.18792457924909	2.06469456057934	107.199711015477	2.60967275315195e-75	1.73861378402569e-73
CCDC50|152137	-1.2323988562514	-1.30190337813046	-1.28010501297207	-1.45680302651047	6.12188308919915	107.103818965129	2.97571136352912e-75	1.97549514253444e-73
PDK4|5166	-3.69965273407465	-4.15086442306678	-3.62734175655454	-4.31715817596288	5.04985169765284	107.049537618555	3.20528230431183e-75	2.12043482685948e-73
TMEM132C|92293	-5.00815640296069	-6.16882556328671	-5.30308755269679	-5.69312642781962	-0.307240249519698	106.877475094628	4.05702126797329e-75	2.67451325127163e-73
ROBO4|54538	-1.75086460316681	-2.00410037803295	-1.73383891027132	-1.8179938327855	4.34992028333935	106.460775350902	7.18233776169779e-75	4.71832042366028e-73
ENPP2|5168	-2.98934846540976	-3.27660659973365	-2.94731937273249	-2.89852422678412	4.68285246408872	106.427610424317	7.51660033217763e-75	4.92076328690545e-73
RNASEH2A|10535	1.46571445288349	1.69172095986415	1.52456278016065	1.70488348914532	4.78813646966845	106.419033991819	7.6055488869058e-75	4.96176535341599e-73
FOXO1|2308	-1.75985788588671	-1.99434021198363	-1.78737892876425	-1.61347341810005	4.88113357570993	106.396299623997	7.84647075224669e-75	5.10128826078824e-73
PLIN4|729359	-5.27006087443137	-6.18219266763245	-5.50239783385152	-5.97685010069693	4.40215637815818	106.379580909766	8.028509978505e-75	5.20170196339289e-73
ALDH1A2|8854	-3.6896466812118	-4.13553984744104	-3.60974782865474	-4.14159414650048	0.638705659672605	106.364570824408	8.19554789706585e-75	5.29174178257807e-73
PLIN1|5346	-5.37849703016272	-6.57618028645594	-5.75962845766049	-6.74719398795149	3.21201474825358	106.333281397399	8.55503012660185e-75	5.50500129716557e-73
CORO2B|10391	-2.47230374960949	-2.8843186436815	-2.40082938332317	-2.78195050642762	1.64238024514234	106.213413138556	1.00846217139956e-74	6.46719244202973e-73
SHE|126669	-2.156741863736	-2.50612684117374	-2.05567385093984	-2.47092434864459	2.99046480848593	106.149785195842	1.10050006561696e-74	7.03350109733634e-73
DENND2A|27147	-2.6105400049219	-2.52159981149706	-2.42216633888253	-2.23834230292032	1.97692617309755	106.097290279216	1.18273935329572e-74	7.53357019156671e-73
C4orf49|84709	-2.64347762720223	-2.73145754418923	-2.50985369095894	-2.16967723828518	-1.67391961070158	105.883706903777	1.58592409731884e-74	1.00676811214981e-72
SEMA3G|56920	-2.69999420200603	-3.11376650291857	-2.72937217142616	-3.2435675877702	4.38111068960828	105.704862539442	2.02775626887103e-74	1.282930090379e-72
GPRASP1|9737	-2.30307734927929	-2.53967418842909	-2.24453869272786	-2.54564205196012	2.6592542959889	105.623769527203	2.26688643895977e-74	1.42942732174406e-72
C6orf129|154467	1.60437677204067	1.76622080260821	1.69399152636766	1.97817643208554	3.80972829492016	105.474731071325	2.78251801320959e-74	1.74871982070179e-72
HBB|3043	-4.04840418485079	-4.58697263189272	-4.10422923956907	-4.53042231478738	2.31397090359293	105.209726152977	4.00680179187425e-74	2.50977544797333e-72
CA3|761	-4.55399460745346	-4.91273322293589	-4.91195639749696	-5.29056287098634	-0.159645349639122	105.066934074042	4.87727048285288e-74	3.04490257230822e-72
LIMS2|55679	-2.13279905133921	-2.32731884635947	-2.00793662808525	-2.14839613516211	4.07423923770246	105.045962263803	5.02018105806811e-74	3.12377866893782e-72
DCT|1638	-3.03642466549819	-3.18882675212354	-3.01632920226529	-3.21558669607175	-3.91678633084415	104.951865120648	5.7148534005841e-74	3.54433703995437e-72
LGI4|163175	-2.62127607688184	-2.77773462257551	-2.40385007898743	-2.60293057211731	1.15376274994123	104.917854114533	5.98898309946384e-74	3.70217335597676e-72
GDF10|2662	-4.19792899389903	-4.74333758803077	-4.20124360368457	-4.3251874957209	-0.597161539393076	104.881390457631	6.29753610554677e-74	3.88018776908427e-72
SVEP1|79987	-3.34771650268681	-3.6693866415153	-3.00844872535097	-3.36717200582793	4.33852225784489	104.822406312367	6.83074335694943e-74	4.19501092025813e-72
C12orf39|80763	-4.0965388189645	-4.32781496582197	-4.39427683208718	-4.1084745392408	-3.69768690446968	104.42135453415	1.18747674254274e-73	7.26905405970805e-72
IBSP|3381	5.22008376110864	4.95626547633689	4.55864223891971	4.57974851247778	-0.345300258878482	104.367173584383	1.27964947506189e-73	7.80793242809608e-72
MYCT1|80177	-1.93472872067613	-2.23338709836961	-1.86319522452714	-2.20495839420662	3.17634630114976	104.080800433211	1.90008940315564e-73	1.15562211635795e-71
METTL7A|25840	-1.86965639519094	-2.02503083355008	-1.80031780626309	-1.99135305627709	6.08329162168702	104.0657725982	1.93993543418279e-73	1.17606246546888e-71
COL25A1|84570	-3.14784338929553	-3.3350584372848	-3.25280296339817	-3.64855366205566	-1.4974209756253	103.976716336342	2.19385830291636e-73	1.32573732189696e-71
AQP1|358	-2.2907908166445	-2.58710989999271	-2.21026630025225	-2.24095680056198	7.21228588552666	103.895471909154	2.45445959362569e-73	1.47847863189197e-71
PRC1|9055	2.19684921588116	2.48867892677443	2.2873022061854	2.38872303256519	5.42283290465995	103.838351510872	2.65604518058052e-73	1.59481133231418e-71
NDRG2|57447	-2.56184136355081	-2.74949651657098	-2.67727595128917	-3.17670081121772	6.12379872863657	103.771508444205	2.91311134683505e-73	1.7436127407374e-71
CENPA|1058	2.88707536217686	3.28738227828734	2.85706873227822	3.20819605557232	2.10147674752056	103.425707674405	4.69941087380652e-73	2.8038826776819e-71
GINS1|9837	2.09592504108623	2.35906983427656	2.23151628522944	2.25021105480387	3.77723259370023	103.361076121137	5.1390629489793e-73	3.05652658801438e-71
TRIM59|286827	2.00290768023808	1.98946468733856	1.84483787329976	2.0552082436315	3.68990966840487	103.27997196889	5.74955218872266e-73	3.40886971591751e-71
PLSCR4|57088	-2.05024158229133	-2.40800266563021	-2.18920255458374	-2.31851018493631	4.26218898765736	103.079544611975	7.5885033309739e-73	4.48506714113423e-71
MMRN2|79812	-1.8890311313548	-2.17157413393694	-1.74281003030032	-1.9753781753657	5.12329797791365	103.056741358261	7.83200136290946e-73	4.61451730300922e-71
TXNIP|10628	-1.94109321551509	-2.22303888917633	-1.99944877014632	-2.05161708198381	9.06375696767435	103.052756108672	7.87535350074694e-73	4.62560482564121e-71
CDO1|1036	-3.59920690455989	-4.19006215831324	-3.68516376996855	-3.73450557293128	1.54117758997137	103.019923271224	8.24178928756229e-73	4.82579798843787e-71
MYH11|4629	-3.94471935485601	-4.44094930238679	-3.66941249540809	-4.59176833270555	5.43117774243999	103.012093101228	8.33167322444886e-73	4.86332405491513e-71
LRRC70|100130733	-2.12658140972588	-2.44004631272939	-2.11462851064482	-2.55480025791551	0.90915690537749	102.631211513654	1.41255202690732e-72	8.21983207262675e-71
SCN3A|6328	-3.58708186260552	-4.15575145955903	-3.7220817853192	-4.3027888417847	-0.929471568284647	102.202802615128	2.55970189269455e-72	1.48494213799579e-70
COMP|1311	5.03312049941739	4.57580503608934	5.04146430904793	5.40891483057987	5.62369887358928	102.032792224986	3.24143343861144e-72	1.87466214882148e-70
HHATL|57467	-2.78638821614795	-2.90735794700187	-2.90843135718263	-3.05093744550727	-4.24391268050749	101.883353090232	3.98950017386569e-72	2.30024575773895e-70
BMX|660	-3.44461276332839	-4.05412635419097	-3.27484479711679	-3.95807643880002	-0.670762184151685	101.776778368532	4.62654356231885e-72	2.65941622938901e-70
ADH5|128	-0.876834114843746	-0.896428010625097	-0.914374754860853	-0.96682150814138	6.72382110781234	101.698753892344	5.15670130135837e-72	2.95515034455352e-70
LOC100133920|100133920	-1.29633381369121	-1.30695630222789	-1.28776167754098	-1.41925943935458	-5.02735470941582	101.666781047451	5.39115690462214e-72	3.08014764484078e-70
CCDC3|83643	-2.54405028715473	-2.64799212214608	-2.45274245906175	-2.52633968978878	4.00889421318104	101.61906341884	5.76108622509553e-72	3.28033296975435e-70
CAPN11|11131	-3.29568641389694	-3.46147837181383	-2.97567474593524	-3.22492887149492	-0.788352624167212	101.617162734195	5.77633683016042e-72	3.28033296975435e-70
FAM64A|54478	2.76539492227479	3.19150999083239	2.844435524421	3.30030619227635	2.00988940624166	101.601658565764	5.9022588647713e-72	3.34177743652847e-70
ADH1C|126	-4.63161146758314	-5.55049523338924	-4.64415229468056	-5.65434745687838	-0.889391059611533	101.3597932911	8.2637816844773e-72	4.66483053530345e-70
PEAR1|375033	-2.27962867581809	-2.4838169806548	-2.06702182559501	-2.31246469438466	2.69473635690653	101.345651602934	8.42806604395179e-72	4.74336588634827e-70
CYP3A4|1576	-2.1461562862239	-2.16870367967317	-2.1370973941608	-2.24836991508931	-4.28309303683282	101.205979837723	1.02372391900384e-71	5.74443177645788e-70
KLF4|9314	-2.52382577178795	-2.7507911312638	-2.61719552556331	-3.04280480519124	4.72074319479134	101.076951545965	1.22527228445072e-71	6.85498031187947e-70
RBP4|5950	-5.1533839314385	-5.69410812823029	-5.40830005303453	-5.00510803480679	1.6034803271778	100.737710936641	1.96598881686908e-71	1.09664950157543e-69
JAM2|58494	-2.16623035346034	-2.47708613588628	-1.95396757119194	-2.30034815113697	2.86115469205748	100.720808905132	2.01287807588726e-71	1.11949272102591e-69
SMYD1|150572	-5.27964174380047	-5.77641628434621	-5.56816151540182	-5.41566455870272	-1.81310581291191	100.522433293116	2.65459378661956e-71	1.47205033096839e-69
SRPX|8406	-2.76135972847647	-2.98308959195083	-2.64808512284157	-2.59768172317125	3.85128264418453	100.51980416252	2.6643503414177e-71	1.47312789844837e-69
TSPAN7|7102	-2.62683418971261	-3.1796048888077	-2.87550405031314	-3.46043662778102	3.41624057057403	100.457575316542	2.90606738483328e-71	1.60207586180253e-69
CCNA2|890	2.42353271085058	2.77731600794747	2.51544697862225	2.75454298872996	4.0963729202177	100.450637912408	2.9343409976914e-71	1.6129465064278e-69
BMP8A|353500	2.56039829328064	2.43283237873223	2.3721384743516	2.58036743465719	3.32184036421837	100.445837701849	2.95406560645618e-71	1.61906839953851e-69
GPR109A|338442	-3.02317583740742	-3.21146104576066	-3.06852776149581	-3.62247345445107	1.31275514728097	100.300087403995	3.62062306199388e-71	1.97864426698066e-69
SHCBP1|79801	2.39596971663894	2.67093751890311	2.51706900038283	2.91256827206315	3.04971218211481	100.288713575686	3.67858200741917e-71	2.00450824184627e-69
EPAS1|2034	-1.80197714864249	-2.00152944212137	-1.73003778205583	-2.01266543316937	7.25586068300611	100.172374947768	4.32754679486403e-71	2.35134199626416e-69
CNIH2|254263	3.0038180253975	3.39366508989683	3.07331608784655	3.58303905180494	1.19126716444882	100.144843889829	4.49721175141365e-71	2.43650661957336e-69
PROS1|5627	-2.15848479645676	-2.41869732894961	-2.16074835724667	-2.4445003856373	4.43449718795142	100.141551921341	4.51794023269454e-71	2.44072335665395e-69
OXTR|5021	-4.17544092923497	-4.32125932179433	-3.97492510756546	-4.00053962520063	3.00126229355668	100.104278453784	4.75942608917782e-71	2.56383484243882e-69
GABARAPL1|23710	-1.45647134747632	-1.59283714117912	-1.52558419511107	-1.2370766767937	5.53138555942124	99.998839690778	5.51491059879913e-71	2.96233972734355e-69
KLF15|28999	-3.53264897096652	-3.69413102157566	-3.46327099008873	-3.77282112901168	0.625740885223566	99.9841516137629	5.62928552764353e-71	3.01518606074406e-69
KIF26B|55083	3.31520806199256	3.01215463437691	3.18407621751132	3.10697547614968	3.442931355382	99.8028255936507	7.25335819764374e-71	3.87407409230524e-69
SDS|10993	2.89547704834603	2.74847245125698	2.82854667034003	2.80835639021263	2.96315083536052	99.7639964823406	7.6580903277678e-71	4.07869025535972e-69
TMEM37|140738	-2.41951519352491	-2.66275213281695	-2.45948260637015	-2.38371751743778	3.02437050692484	99.714022004619	8.21248331162844e-71	4.36163831992796e-69
G0S2|50486	-3.80239521622014	-4.32643038448532	-4.14525368661113	-4.07942762283605	2.78971179329038	99.6719976774745	8.7096983002247e-71	4.6127149368662e-69
ANGPTL5|253935	-2.9223741718733	-3.24048498141605	-3.04099752099546	-3.42320484778576	-3.67188290155937	99.6227334082929	9.33112033332675e-71	4.92798159004321e-69
TTK|7272	2.6542729901207	3.11850221129618	2.74546117362865	2.80096270816508	3.23994990846497	99.5540289982013	1.02726528313826e-70	5.41007252745496e-69
GYG2|8908	-3.31777714304551	-3.43399966981026	-3.42708845011467	-3.2524792956374	3.75152677780754	99.451461422858	1.18583515917669e-70	6.22778164097974e-69
CCL11|6356	3.97188924063492	3.49751021557838	3.68327559549216	2.79521453906661	-0.634085883489886	99.4087026396727	1.25898084892431e-70	6.59356247933857e-69
C2orf88|84281	-2.99741795677037	-3.13077120077061	-3.09814132871456	-3.33390287391915	1.23826728270134	99.2649722340337	1.5396520196145e-70	8.0411632071501e-69
NUP210|23225	2.03410979361369	2.0860091430361	2.01183149489625	1.79716033029277	6.75307649687313	99.1577544905089	1.78914867284075e-70	9.31840029771809e-69
DEPDC1|55635	2.84702931630526	3.24166221043189	2.94015526352178	2.3224631054873	3.05758065013624	99.1179813976674	1.89167640217824e-70	9.82525258585908e-69
CYYR1|116159	-2.10201694627377	-2.30303246724162	-2.19618575155214	-2.19769170339819	4.14741095244993	99.1111536123851	1.90986019904971e-70	9.89244620683603e-69
KY|339855	-4.08756166432242	-4.41707246111404	-4.06938937098068	-4.57493096134901	-1.47376096619776	99.1060897195715	1.9234594236291e-70	9.93559012961727e-69
CLEC4G|339390	-3.19592499731504	-3.4684777365473	-3.28404898529444	-2.91302065221711	-3.4853322412519	98.9517478624067	2.38794446409675e-70	1.23011762093115e-68
CNN1|1264	-3.24592022118546	-3.64775819333251	-3.28713462560706	-3.70364211896767	3.99896803643434	98.9367632757152	2.43863586899793e-70	1.25280764779528e-68
GCOM1|145781	-3.26232004772034	-3.42703870879634	-3.10212287538886	-2.93225337988645	2.8822995957609	98.9220149139812	2.48958104569592e-70	1.27550437596606e-68
ITPRIPL1|150771	-2.85285462539652	-3.01392483812465	-2.84319894423579	-2.85218256922315	0.00360413149848217	98.8422194801324	2.78429486744966e-70	1.4226313124904e-68
PKHD1L1|93035	-4.01512258450582	-4.12662798110025	-4.03924573557838	-3.4804814312081	-2.0012999292621	98.7974954125714	2.96451425366635e-70	1.51062031726015e-68
SLC19A3|80704	-4.79694309982262	-5.69489162442389	-5.2333781883751	-5.58130853356051	0.915772110405726	98.6740200384286	3.52510760711843e-70	1.79143878233452e-68
CIDEC|63924	-5.65531980873793	-7.01678732328962	-6.29814306899095	-6.91340538761722	0.861216573168588	98.6111833628536	3.85000912192949e-70	1.95129225765749e-68
ACO1|48	-1.46318953168599	-1.6217406021522	-1.58181035918661	-1.72617473830646	5.62086695150054	98.2864712942721	6.07347205084427e-70	3.06995286988252e-68
GNAI1|2770	-2.44843576626786	-2.51164786131116	-2.40136692096064	-2.47778059421994	3.59040647073237	98.0743229892265	8.18247949953525e-70	4.12493231241277e-68
ANKRD53|79998	-2.76606154307419	-3.00128567159337	-2.72939874872682	-2.81427395592777	-1.0850031915316	97.9852327399985	9.27405769819576e-70	4.66274890244754e-68
IGSF10|285313	-3.65211694143905	-4.01385950784076	-3.75909801190212	-3.86626655292494	1.83478994035806	97.9543029875508	9.68621492068061e-70	4.85701851368384e-68
GALNTL2|117248	-3.06208136117793	-3.57177044858286	-3.20050150637794	-3.68241568258008	3.00655196857212	97.8575288215148	1.10981639993343e-69	5.55025952369892e-68
USP44|84101	-2.86644523345584	-3.18259642101967	-3.03435986009536	-3.37437756395886	-2.15232225211713	97.8266508519746	1.15907334478991e-69	5.78126159858965e-68
MAB21L1|4081	-3.1564367699286	-3.47729269879016	-2.90323694073621	-2.87094329867153	-0.0255854523437977	97.8007157844638	1.20213426694886e-69	5.98022149579258e-68
CHRDL1|91851	-4.91344693729916	-5.61607886347864	-5.12070979017075	-5.90660481498357	3.00072548599196	97.5681396674308	1.66752679330781e-69	8.27356583184882e-68
KIF15|56992	2.64157067116726	2.92277173810945	2.62897739033074	2.53229125571527	2.90946773189206	97.5043137395981	1.82428145953784e-69	9.02755974753974e-68
EEPD1|80820	-1.67164184409757	-1.81160442038958	-1.66441181551171	-1.61407169836072	3.42556510179429	97.4817742354763	1.88309741021284e-69	9.29421952150601e-68
PTRF|284119	-1.82481051568282	-2.06750370329332	-1.83591562506348	-1.76983855891461	8.03453918157726	97.4182897310116	2.05917353540098e-69	1.01367252836684e-67
FAM107A|11170	-3.59133921256413	-4.05982036738019	-3.73881856171051	-4.30896439750113	2.29480568652335	96.8815495911688	4.38727713636764e-69	2.15410737315301e-67
FMO2|2327	-4.0112157526465	-4.53615356049245	-3.94879696766735	-4.63600937835868	3.50806312809197	96.7729617600653	5.11349232290653e-69	2.50415024041765e-67
UBE2S|27338	2.01869848939617	2.34247658837966	2.13892103080045	2.42038678220024	4.08613488704967	96.7177054994403	5.52810923439772e-69	2.70018060894649e-67
MYBL2|4605	3.38744865213935	3.78922546228726	3.48556063002379	3.75941233472883	4.76446781892287	96.6673827062532	5.93495437881315e-69	2.89141162424142e-67
TPO|7173	-3.14260064393928	-3.70368971375035	-3.11309079455286	-3.32020615253766	-1.4401459537239	96.6621396269391	5.97903252911055e-69	2.90537833257346e-67
F10|2159	-2.89497316211765	-3.23700924691223	-2.78539030948312	-2.67960468949033	0.367276061617465	96.6590504544608	6.0051563837117e-69	2.91057116859898e-67
EGFLAM|133584	-1.88822893782968	-2.09435237898197	-1.68215043715034	-1.95764331969268	3.39769016479033	96.5483399136479	7.02088839635892e-69	3.39414948269105e-67
NMUR1|10316	-3.11155655345011	-3.2165467152822	-3.2431678174627	-3.38298731290039	-1.11334184175707	96.5001042116237	7.51568297959604e-69	3.62405848842209e-67
BGN|633	2.29402398950275	2.15054139949068	2.34493512960827	2.45778183472631	9.12037646069228	96.4375396919135	8.20988416474994e-69	3.94870296026009e-67
TCEAL7|56849	-2.41989938678603	-2.71924950478052	-2.38132214823695	-2.58149896819242	0.512793202516766	96.3469029452128	9.33112238244833e-69	4.47656441218017e-67
ADCYAP1R1|117	-3.39758633812474	-3.64178568598315	-3.44525738005436	-3.57344170279087	-2.91298890360486	96.1762227580236	1.18759973288356e-68	5.68299628522503e-67
DACT2|168002	-4.11024731907008	-4.39846355511247	-4.16281435465621	-4.92269148867504	-1.92368966036378	96.137667754077	1.25411195998485e-68	5.98608275786188e-67
CLCA4|22802	-4.33903981647472	-4.43471537031855	-4.47600324851199	-4.74321698570942	-2.94636165489616	96.0957704916282	1.33062956087541e-68	6.33527518705681e-67
HLF|3131	-3.38895155239519	-3.86472571666488	-3.6799554271854	-3.44675445462623	2.45218342778611	96.0722589228809	1.3756007003876e-68	6.53289058063169e-67
AKAP12|9590	-2.53113593225429	-2.88530267696512	-2.47321365436005	-2.78407275460914	4.93375852802319	95.8758512005468	1.81601156582282e-68	8.60278443769435e-67
CSRNP1|64651	-1.75093186605457	-1.94270144861892	-1.79373635680443	-2.25694790127536	5.35981685792131	95.6775177151862	2.40435595074758e-68	1.13613351116278e-66
CCL16|6360	-2.24119408394279	-2.60239462376679	-2.11789994497095	-2.42565541159591	-3.91216804766345	95.5502891029215	2.8788640894749e-68	1.35695258857399e-66
SAMD14|201191	2.3886678272935	2.29823456588106	2.45009166054373	3.00671401320181	-0.24034577421648	95.470049233869	3.22529332789566e-68	1.51645088289638e-66
RBMS2|5939	-1.09197935981054	-1.26994443822881	-1.17139787798833	-1.2792791895598	5.39702785633288	95.4562898355224	3.28876255389444e-68	1.54244599977925e-66
MRGPRX2|117194	-2.08667348295251	-2.25019709940282	-2.06144349546479	-2.06384161839573	-4.51707655702609	95.4246982386801	3.43926448189003e-68	1.60902959160185e-66
LOC642597|642597	-1.45625551783991	-1.54702573162849	-1.55391060398841	-1.36937315328048	-4.83056026119873	95.3409943932457	3.87225037462515e-68	1.8071140733461e-66
SLC7A10|56301	-4.66919162546588	-5.04239296302592	-4.73482455606399	-5.21277107434362	-1.65615104440348	95.284061197311	4.19757289291089e-68	1.95409973636894e-66
MCAM|4162	-1.84252082210593	-1.89865982958887	-1.79295989821851	-1.81111165008002	6.77020536317403	95.222156704434	4.58246280080015e-68	2.12802348882478e-66
CTXN1|404217	2.73796599360331	2.81333510509615	2.74876300924962	2.82260703448614	3.98254248621156	95.1295393858444	5.22535387076611e-68	2.42060987418733e-66
CCNF|899	1.56557310542612	1.73949450127708	1.66025146979465	1.86697939680008	4.70487354537857	95.0730338766984	5.66120825723683e-68	2.61608873730253e-66
PGM5|5239	-3.15620380956992	-3.55027529269448	-2.88819779165495	-2.8841905394073	2.33169554376066	94.845345656092	7.81930079991025e-68	3.60452560590484e-66
ABCA8|10351	-4.62744185206747	-5.52830851753909	-4.63716220463619	-5.99554676232444	1.64346769732533	94.8025835561344	8.30845904627431e-68	3.82067528923063e-66
TMEM100|55273	-3.62110673629684	-4.24064790865808	-3.78485021708318	-4.12182051907817	0.318147248158206	94.5856129820934	1.13053055736951e-67	5.1861370142688e-66
FAM54A|113115	2.31831602863334	2.76165406208176	2.48691690149815	2.72564228145276	1.35417094154262	94.5759178123439	1.14620253866458e-67	5.24526763688884e-66
NUAK2|81788	2.03559322460057	2.03169696263062	2.08765967163001	2.43751161107671	3.19329671396742	94.4934698705523	1.28858891863514e-67	5.88258001742055e-66
OVCH2|341277	-3.06280371679404	-3.37697425046197	-2.93963247444798	-3.29130996903292	-3.90408243733228	94.4904460219168	1.29413537057153e-67	5.89363001853999e-66
DMGDH|29958	-2.62504146399817	-2.94371994504915	-2.71877532781159	-2.64053765246255	-0.173243378034243	94.2602295257458	1.79490761114304e-67	8.15450315674477e-66
C9orf125|84302	-2.27419578508204	-2.38143264416929	-2.18913201212451	-2.30358930694169	0.613880462286419	94.1379295914649	2.13575146554539e-67	9.67967743543094e-66
KCTD4|386618	-2.1870615794968	-2.34136005183495	-2.26031472494393	-2.43365731977202	-4.34906858145377	94.0063643296006	2.57519703506395e-67	1.16433488966656e-65
EZH1|2145	-1.3806376302394	-1.4360814869243	-1.3347022242242	-1.51880734278233	5.23776005583275	93.9959364445451	2.61368042894303e-67	1.17890743558114e-65
MMP27|64066	-2.69223248207503	-3.05076888698871	-2.76526750137313	-2.46481763567193	-3.48700007361994	93.8087245972676	3.41145893985247e-67	1.53507510386584e-65
ACSM2A|123876	-1.99051963697847	-1.98955796204768	-1.96350649878126	-2.00720816370316	-4.66203288010405	93.7099276005733	3.92661030254685e-67	1.76267406295758e-65
TMEM22|80723	-2.00277256402029	-2.1083494632275	-1.95087109655089	-2.2784982446046	1.41822786742086	93.6390008748013	4.34386935207986e-67	1.94535184712859e-65
GHR|2690	-2.99333381875491	-3.30745762897002	-2.90435886839636	-3.25375627714134	3.84370914709828	93.634870266636	4.36949537579243e-67	1.95219113306139e-65
FOXN3|1112	-1.51395375169421	-1.6149220357578	-1.52640538120629	-1.7751009608557	5.95592799433708	93.510325100611	5.21758628096912e-67	2.32558798443007e-65
RERGL|79785	-4.28286764331278	-5.0626185393485	-4.21892266803921	-5.7630616137846	-1.09268697306892	93.4742042126988	5.49310418645125e-67	2.44261760215453e-65
CCL14|6358	-3.58709352125793	-4.56729018415814	-3.66858872954229	-3.63304880003122	2.92847815524024	93.4585240790884	5.61720109679513e-67	2.49192257597589e-65
GYPC|2995	-1.94857187384231	-2.10057268307352	-1.9204044100104	-1.6398143930464	4.2649594841069	93.3770940673145	6.30830029058868e-67	2.79194116616805e-65
RUSC1|23623	1.18992479768943	1.32712343417517	1.32109930511311	1.66600168629388	5.96417103757686	93.2075072671325	8.03339684869492e-67	3.54711157342609e-65
MEOX2|4223	-3.20613191092263	-3.70676988269586	-3.0420811946833	-3.55117384282201	1.58383303548591	92.9927734049762	1.09121839882523e-66	4.80697002136705e-65
DPP3|10072	1.31747926887353	1.38934301598514	1.37290840248603	1.74156904802782	5.92811138428582	92.9546751540812	1.15217847168133e-66	5.06367666785076e-65
KCNB1|3745	-3.90945405989059	-4.0694862198411	-3.84901404973341	-4.02882313922665	-1.29344344723297	92.9252983321401	1.20150426959073e-66	5.268177092759e-65
F8|2157	-1.76210702552749	-1.85751398746491	-1.80238369898371	-2.3293018663385	4.22080698475477	92.535878390859	2.09512364355439e-66	9.16507219850915e-65
S1PR1|1901	-2.05031272920502	-2.35639267892227	-1.97402160208171	-2.41449583725535	4.50202567703988	92.4865354850151	2.24816345390692e-66	9.81177633332434e-65
GJB2|2706	4.05629862332698	3.77347213669077	3.57625614751673	4.27562820317632	4.34598739929851	92.4638273146579	2.32231035413628e-66	1.01119721517056e-64
NRN1|51299	-2.52608264847762	-2.53160763637551	-2.37024041513482	-2.30316939407653	3.47498272858445	92.4538616048034	2.35561950333224e-66	1.02333756027249e-64
HN1|51155	1.73735292324645	1.97547447792141	1.72629494662541	2.09851626198768	6.44930617364358	92.3997224691588	2.54511842346967e-66	1.10311868404821e-64
GPR116|221395	-1.83545784816694	-2.00049592933009	-1.71235313150377	-2.06157495256136	5.17214563378723	92.369023198551	2.65928390921241e-66	1.14995731248373e-64
RPLP0P2|113157	2.32150051934838	2.05394402011956	2.13900946830019	2.02503788780455	1.37865550422237	92.3607311470011	2.69099155077852e-66	1.15956239452674e-64
FAM196B|100131897	-4.27654794314411	-4.47925087296546	-4.12558169646396	-4.30746914315054	-1.41740258298047	92.3600024152021	2.69379616422358e-66	1.15956239452674e-64
CKMT2|1160	-3.381122371042	-3.58447420939994	-3.20196701222993	-3.25810156625846	-0.777084770945252	92.341044286276	2.76779719617792e-66	1.18870269559769e-64
GIMAP8|155038	-1.87671022290628	-2.14359220106174	-1.83814678910311	-2.01266999445879	3.69628210100361	92.3107840542101	2.89015891623888e-66	1.23843309560836e-64
TENC1|23371	-1.49272888334744	-1.82930349176342	-1.50144474312841	-1.84365926114748	6.24724905172456	92.3077840187808	2.90258152595169e-66	1.24093587506333e-64
NTRK2|4915	-3.69079424677224	-4.2279783350298	-4.00952714148991	-4.57305021028272	4.94527175341311	92.2870286330356	2.99000404453637e-66	1.27541937230065e-64
KLF9|687	-1.724686251765	-1.84561192270418	-1.55187131149404	-1.92388496920952	5.67634148875856	92.2593893467415	3.11053211440099e-66	1.32383685067531e-64
MATN2|4147	-3.16997728866336	-3.53175391871596	-3.14585113842808	-3.49803466890859	4.61392321796359	92.2419007562455	3.18929837451684e-66	1.35430251245812e-64
C1QTNF9B|387911	-2.67617622183967	-2.81143599300473	-2.65050864387136	-2.33475065953757	-2.49138111798178	92.1922846684182	3.42381245374901e-66	1.45061932590975e-64
ERG|2078	-1.6382646939984	-2.04376772424654	-1.62407479812289	-1.93300977485972	3.89210023937314	92.1323853504643	3.73007383955375e-66	1.57683435360866e-64
EMCN|51705	-2.00667834210501	-2.42126110575438	-2.01151539454435	-2.39779598179296	3.86133724292796	91.9701650577561	4.70453550767476e-66	1.98432466357271e-64
TIMP4|7079	-4.46916265615576	-5.16492466524571	-4.56203174168274	-4.9093722988972	0.852811196548969	91.9191438480166	5.06092696779141e-66	2.12988207702543e-64
CCDC46|201134	-2.02966601055271	-2.21590987627273	-1.99210894025066	-2.08349402497883	2.23729189054276	91.8369171039555	5.69311615624376e-66	2.39060160378218e-64
VIT|5212	-3.97342064130236	-4.66455411088878	-4.35676190919293	-4.60454493520647	0.399483103701621	91.8042394262483	5.96580556023828e-66	2.49953995628295e-64
FAM83H|286077	1.98434431523589	1.98783879958195	2.02476196540775	1.84545330004255	6.9468658830503	91.7582341476215	6.37204220901151e-66	2.66382447469408e-64
LOC388387|388387	-1.63373951430395	-1.70447805653063	-1.56517619419867	-1.6225886133567	-4.63769465876929	91.752767264463	6.42212309862816e-66	2.6788209933968e-64
TAL1|6886	-1.95278870607441	-2.28214872769847	-1.9383051780469	-2.12585176090044	1.32540615875798	91.7491548388479	6.45543195833567e-66	2.68677073162165e-64
EDNRB|1910	-2.34951924791308	-2.64958493720644	-2.40413260436161	-2.78235649965487	3.28159688747828	91.715939300789	6.76993102181819e-66	2.8114599005586e-64
CRTAP|10491	-0.96304680929771	-1.08377912858993	-0.919681913033405	-1.01589166352986	7.52793133902205	91.5105901264548	9.08552610176641e-66	3.76480239830118e-64
CASP12|120329	-2.28988087463609	-2.37961214637452	-1.93851694214224	-2.02341089833495	-3.56664477583312	91.4802385835521	9.48945169518392e-66	3.92355531274118e-64
GSTM5|2949	-3.98947823090892	-4.48606974000281	-3.92686083629544	-3.3992474870944	0.851314834336663	91.4264945610808	1.02493432015997e-65	4.2284708254477e-64
APCDD1|147495	-2.46453742244641	-2.55101187997691	-2.39121173103008	-2.46573323899393	4.23192909764847	91.3806560829935	1.09454624788514e-65	4.50580239249485e-64
LOC647309|647309	-1.69846264615994	-1.69497366076221	-1.75244973717906	-1.92911949897585	-4.78789851457946	91.2905814943232	1.24544369696165e-65	5.11581600490523e-64
GPBAR1|151306	-2.47086715415518	-2.59053418867561	-2.34683092896987	-2.52337282143382	-0.79196957859853	91.2803254378121	1.26389666182066e-65	5.17653527125898e-64
VWF|7450	-1.90893809815913	-2.17356377818444	-1.76935634873251	-1.94040481422814	7.43756461046864	91.2793218680977	1.26571696194462e-65	5.17653527125898e-64
FOSB|2354	-4.01321112709393	-4.52307242351644	-4.51800697150738	-5.90024282818857	4.65427629556923	91.2273853555036	1.36359610217407e-65	5.56477075982465e-64
ALDH1A1|216	-2.79423689474121	-2.94983877562903	-2.58282037597435	-2.94542896797741	4.34536149551825	91.2232768679522	1.37165527076878e-65	5.58556986502692e-64
ITSN1|6453	-1.44551870294252	-1.50910815429136	-1.36638358850772	-1.47852952850461	5.41246022857229	91.1990421045683	1.42017459379322e-65	5.77068357572789e-64
LOC201651|201651	-2.16351277827727	-2.34393004408671	-2.2256716481887	-2.38753605640579	-3.98337078554897	91.1880089172128	1.44282977963422e-65	5.85013175596207e-64
AVPR2|554	-3.09618826056087	-3.54988881097978	-3.00191091238737	-3.02536049093032	-0.743041775787678	91.1498321227032	1.52405239246081e-65	6.16619824194336e-64
CCT3|7203	1.00357323948447	1.1458526257849	1.02018227080157	1.16396330089431	8.73390433575762	91.1271036510987	1.57456799191069e-65	6.35693895492166e-64
KANK1|23189	-1.79767812766707	-2.0013292566706	-2.06282610534172	-2.22691011616354	5.35365627537396	91.1120209769703	1.60901308158699e-65	6.48212235902588e-64
RELN|5649	-4.26246148007941	-5.01523678577052	-4.48307909295582	-4.61125304501914	-0.112406658281529	91.0666532271959	1.71724084394356e-65	6.90338142253984e-64
SAMD5|389432	-3.34276281837368	-3.56980554572373	-3.27194843943476	-3.46974758413241	1.74869429042906	91.0543987064873	1.74770636831621e-65	7.01090550387954e-64
FGF2|2247	-3.19121789116616	-3.63718521209498	-3.46020555283107	-4.12043944318903	2.84530200818625	91.0007754669318	1.88751682804059e-65	7.55567776557904e-64
HBA2|3040	-3.67156337920609	-4.01329701162064	-3.54973530972062	-3.67621159211101	2.21441151716831	90.9670249655948	1.98120605268769e-65	7.91391078757917e-64
NR3C1|2908	-1.71342184716261	-1.86741699645796	-1.71453146036019	-1.98929343043846	5.85425265959655	90.900579356023	2.17949364287635e-65	8.68756303230248e-64
PLAC9|219348	-3.21449985272029	-3.75236359018149	-3.15335148671867	-3.42799826686516	1.4902918710953	90.8864886427497	2.22403500067237e-65	8.84640419887699e-64
KCNA4|3739	-2.45567572048468	-2.45966571476352	-2.43608898307872	-2.34329087252148	-4.41278908012863	90.8460087616396	2.35713353567537e-65	9.35608330139439e-64
ARHGEF15|22899	-1.76198614774844	-2.07573007035123	-1.65906986425716	-1.87921166002142	3.71784427162877	90.7228849155339	2.81307289527757e-65	1.11423689847822e-63
TUBA1C|84790	1.39372314439574	1.47939249910852	1.3550755520799	1.65117438270858	7.5358547999372	90.6662416957661	3.05155320359921e-65	1.20616318869307e-63
EGR1|1958	-2.85867701028869	-3.32994669217703	-3.23484336841686	-3.99070465459756	7.42043549692389	90.6629495886248	3.06602076281793e-65	1.20934634858095e-63
CACHD1|57685	-2.55914468753347	-2.62691994204458	-2.49005669730337	-2.61234455914658	3.67448907748252	90.5708549211256	3.49982854700988e-65	1.377573432679e-63
GGTA1|2681	-2.24444367319993	-2.46420395810946	-2.24375383996875	-2.08464914742108	2.90153915070547	90.4789602373364	3.99401317200446e-65	1.56881509052025e-63
C2orf40|84417	-4.73640771071039	-5.51972486639494	-4.8247227691973	-5.37472952271018	0.15798963499647	90.4599272469298	4.10480274369294e-65	1.60898026880638e-63
RABIF|5877	1.03504634818135	1.07938669824325	1.09714263173083	1.33813818167707	4.58419699619885	90.4078808475201	4.42374112761765e-65	1.73039865601874e-63
C21orf34|388815	-2.71852425583328	-3.06852654305536	-2.61523362543242	-2.82367286735893	0.0583219117088128	90.3044004359122	5.13354363934161e-65	2.003888856649e-63
MMRN1|22915	-3.67608170149576	-4.4940898606242	-3.5264071047339	-3.92851244774595	1.70403897999877	90.1963679893067	5.99665664762793e-65	2.33597033955324e-63
ARF1|375	0.872351765019914	0.972425921745037	0.951015934982764	1.21969306670582	9.4022521734222	90.169604807989	6.23207304105491e-65	2.42267020857834e-63
PGA3|643834	-3.26327204330906	-3.31599087990233	-3.22912915120184	-3.82347111950418	-3.77720574140353	90.1603542852475	6.31557893272467e-65	2.45008076538253e-63
CLDN5|7122	-2.85610352378594	-3.22643665241116	-2.63549580173427	-2.6764767475696	2.94437490286013	90.0637238372056	7.25783262447658e-65	2.80983934911461e-63
CCNE2|9134	2.54732301429333	2.72830782654724	2.63946871946531	2.62996480599691	3.23050388626184	90.0141766928092	7.79436237287734e-65	3.01137106922601e-63
PPEF1|5475	3.27023080998563	3.28068862209583	3.20829388724434	3.59832004432197	0.636991217004934	89.9949713360694	8.01286399304341e-65	3.08945884917874e-63
C10orf90|118611	-4.25132468089202	-4.43258552857493	-4.53159543953186	-4.74265197413987	-2.09672491258994	89.8826439843923	9.41951762870759e-65	3.62439970146231e-63
ABCD2|225	-3.57660490201338	-3.8114634322156	-3.7659406940367	-4.29339178641846	-0.29262099914359	89.6875005837802	1.24770756576143e-64	4.79109540628637e-63
SPHKAP|80309	-4.68122688965473	-4.70178824101278	-4.91933273230766	-4.91550038892799	-2.96816774836619	89.606210403256	1.40278179418711e-64	5.37561950154548e-63
CDH20|28316	-2.82795868131068	-2.96518982929401	-3.08943225914172	-3.02406880158892	-3.27424686432248	89.6002843516572	1.41481469592247e-64	5.41073352473067e-63
PDE1C|5137	-3.69675294600277	-3.90743639240505	-3.78741602741225	-4.30694875586448	-0.626216717256814	89.5591002534265	1.50134596705134e-64	5.73003580218338e-63
RSPO3|84870	-2.9212616522485	-3.13951285811522	-2.84961337821474	-2.87626873419303	1.44626576500252	89.5484209091452	1.52463739127232e-64	5.80717441920167e-63
PCDH9|5101	-3.47594888168304	-3.61219884804681	-3.68229099458038	-3.90892990446787	-0.476162584341803	89.4927112537676	1.65214053072504e-64	6.28013257384876e-63
C1QTNF6|114904	2.19726775878846	1.96159494485396	2.0992151320448	2.13706476893557	5.13980334946988	89.4535213642287	1.74818627794713e-64	6.63185192845375e-63
SOX17|64321	-2.0834098355829	-2.4319589490467	-2.01716152097703	-2.40321768879992	1.6375651327676	89.4462254359335	1.76667530947813e-64	6.68853339054229e-63
C3orf64|285203	-1.41643136119997	-1.48273393899929	-1.41927072035934	-1.66994714078835	4.40675741252615	89.3838275972258	1.9330234562298e-64	7.30365215305746e-63
LGALS12|85329	-4.50309064216884	-5.43672171523408	-4.70044928584187	-5.16242893965168	-0.225364749667757	89.3310223753168	2.08600477069565e-64	7.86590678933917e-63
ANGPT1|284	-3.03379762925805	-2.91785331084308	-2.9606825814299	-2.71614933490264	1.67754706144013	89.3002788459143	2.18060016317929e-64	8.20619470590465e-63
CDT1|81620	2.34837084410854	2.71411116753587	2.51247626834121	2.9080257193654	3.42855976407022	89.2703430667176	2.27683964288745e-64	8.55130171852588e-63
MLF1IP|79682	1.9818991442247	2.1412190900897	2.02678117881794	1.63529202387228	4.42448625579334	89.2262959387724	2.42623832109237e-64	9.09429369898122e-63
NR3C2|4306	-2.77332573325679	-2.80175040127437	-2.50403015663518	-2.83019252726523	2.58580669529794	89.2197054900326	2.44942141359813e-64	9.16297447063077e-63
CRB3|92359	2.174012687495	2.22498614083509	2.25578642807195	2.40485729627745	3.66836030601508	89.132200701505	2.77912527551253e-64	1.03757679098046e-62
NNAT|4826	-3.27140079699949	-3.95544534634499	-3.64009070415274	-3.73395810253528	-0.186760863064602	89.0676017853523	3.05074218684173e-64	1.13673306701016e-62
TSTA3|7264	1.61415289719037	1.60699853393798	1.69325773551074	1.55225975968259	6.54223127091163	88.9188512200815	3.78170792703798e-64	1.4063179734985e-62
SH3BGRL2|83699	-2.1882778568598	-2.36988941847968	-2.08866043395365	-1.87475446023217	4.12874870461658	88.8968445297101	3.90384064185064e-64	1.44887817837504e-62
TMC2|117532	-2.42281239543965	-2.54012917959398	-2.46186110841818	-2.84331814345469	-3.22603069003927	88.8585550985663	4.12583644966803e-64	1.528261697879e-62
COL6A6|131873	-3.69633687879028	-4.33553166928993	-3.94342287401033	-4.60056210597994	0.423880511205051	88.8400319283322	4.23772779299336e-64	1.56662980017837e-62
ADAM33|80332	-3.344923838871	-3.97914744903533	-3.32071775929569	-3.55357724351352	1.43135111085143	88.6597037867932	5.49922005803752e-64	2.02900772943717e-62
TRIM11|81559	1.22564561678242	1.29340328936001	1.31752310477489	1.61889747709678	5.22617337471545	88.5896701395708	6.0851114015549e-64	2.24079473368977e-62
FAM162B|221303	-2.39721214136107	-2.65238680488924	-2.30178156636639	-2.53404451675525	-0.930569306196126	88.4618079464191	7.32090837176388e-64	2.69061221133014e-62
FAM111B|374393	2.7021946847525	2.9119431505909	2.70200004219101	2.79323350718876	3.98427780996177	88.3797506733687	8.24351858821385e-64	3.02379960043159e-62
CDC14B|8555	-1.77996972078861	-2.02769002374498	-1.95795675850788	-2.0705581113806	3.49212821483444	88.3701496943427	8.35881486355536e-64	3.06013777548491e-62
RNF186|54546	-3.61990609196683	-3.81604355500111	-3.59574886320862	-3.31425539188911	-3.31177368547407	88.3219765606927	8.96217607492245e-64	3.27466797900364e-62
GNAL|2774	-2.65261885202926	-2.96075112644195	-2.77437068909591	-2.88101015816356	1.17697324393396	88.2077993840362	1.05723698899567e-63	3.85554084923103e-62
KCNE1|3753	-3.76308145964264	-4.16589810152918	-3.80056838353767	-4.37433967781896	-0.735337598532768	88.1919507872165	1.08177002703579e-63	3.9373922953152e-62
FANCI|55215	1.70913618256901	1.89025727847067	1.68417826845295	1.83690750290023	5.38021205823276	88.1829283001598	1.09599049500984e-63	3.98146527801842e-62
LOC145820|145820	-2.54915349866356	-2.87208997419903	-2.40685319252863	-3.04540886512983	-1.73164851974593	88.1238220726162	1.19389685347579e-63	4.32879447604473e-62
ACADL|33	-4.46107660159649	-4.87801228815371	-4.69670906837978	-4.96570575431037	-1.77814042765829	88.0656420824507	1.29882604214529e-63	4.7002046446463e-62
LTBP4|8425	-1.97036859948324	-2.12084018933199	-1.87762378682859	-1.92649188115005	5.43696995104578	88.0326536514479	1.36237703350832e-63	4.92073881029998e-62
C17orf103|256302	-1.59335509413575	-1.76065228868463	-1.6093944204655	-1.27919316928744	4.12278155890793	87.99657594773	1.43545255758909e-63	5.17476530034124e-62
TFPI|7035	-2.27530118393442	-2.43569857201331	-2.18286762289142	-1.56841406253582	3.97686795101506	87.9718520240754	1.48778679089506e-63	5.35319315945334e-62
INMT|11185	-2.98659891247615	-3.30803778868307	-2.58413437993112	-2.90464069236035	1.66726557429956	87.9475467415312	1.54109834243827e-63	5.53445107587259e-62
PCOLCE2|26577	-4.83100082019514	-5.32394972902216	-5.22561295654752	-5.35865368941693	1.05882014075703	87.8494862882098	1.77634934160662e-63	6.3671654917588e-62
CENPE|1062	2.37722905301044	2.67602945618876	2.37816202359746	2.43073181396508	3.7309234568896	87.7828288961717	1.95649420215625e-63	6.99957147769525e-62
PCK1|5105	-5.19181570341244	-6.12067978930955	-5.30009631174344	-6.01762519966946	-0.721289212895957	87.6725384724041	2.29565891759451e-63	8.19741538491041e-62
CHL1|10752	-3.81964631290195	-4.19767241206982	-3.85387359736186	-4.63155514577067	2.26245481728898	87.5848939473181	2.60673506470943e-63	9.29062058790766e-62
ITM2A|9452	-2.59730455845024	-3.04359076338547	-2.66563855809714	-2.82986303791126	4.04080697339386	87.5781460613258	2.63236814980395e-63	9.36427718800068e-62
SBK1|388228	2.46628558901642	2.57129911492939	2.39234600709702	2.36120752157032	4.85948889598246	87.530507118191	2.82066495812493e-63	1.0015219796702e-61
TCF21|6943	-2.24312765343145	-2.32134491658155	-2.08251248967731	-1.80181365978343	-3.89112645567131	87.4446025877086	3.19498252724644e-63	1.13229700317114e-61
DNAJB4|11080	-1.51296236191652	-1.60557992986541	-1.603990628612	-1.87627704942216	4.05895781043194	87.3807553078356	3.50509071112627e-63	1.23986829770309e-61
INHBA|3624	3.17843503404393	3.10961015071674	3.19166810140114	2.98438225582908	3.45252500659606	87.3756732209099	3.53103373847638e-63	1.24670618174595e-61
TRHDE|29953	-3.80337424770891	-4.11504741399826	-3.6382973575392	-4.01300229633421	-2.46839518612139	87.2498905597617	4.23821220490164e-63	1.49359351235917e-61
USHBP1|83878	-2.24002244725721	-2.50146546564717	-2.00262048547349	-2.1504705586323	0.793954253050633	87.2415973170691	4.28954266381668e-63	1.50886263775373e-61
POLQ|10721	2.42740398372488	2.75278641833099	2.45854704645051	2.50813497807797	2.3679125969377	87.1885779655916	4.63275133593738e-63	1.62655295507939e-61
PHYHIP|9796	-2.81578772445197	-3.05644139709198	-2.62156095279881	-3.175166114118	0.106721000808617	87.0693424587931	5.50852116008032e-63	1.93043973888763e-61
C7orf58|79974	-2.74423758116753	-3.02889105163008	-2.6399071822968	-3.00211739810784	3.09003346960473	87.0603787982796	5.58070498657959e-63	1.95210782591784e-61
PFKFB1|5207	-3.43846403804879	-3.72351205537969	-3.38322003189633	-4.16260711351622	-0.914720726667017	87.0407518740905	5.74208679235886e-63	2.00483897005804e-61
KCNAB1|7881	-2.08070995596428	-2.11445049824103	-2.02659967204412	-2.34784281592909	1.68591682244268	87.0010989921351	6.08254158232973e-63	2.11978260615979e-61
CREB5|9586	-2.17090224626799	-2.47637453627941	-2.37716885879908	-2.43080031100461	2.3735837916044	86.9568529414159	6.48636835001469e-63	2.2563466581398e-61
UGP2|7360	-1.12063325992099	-1.10745712918964	-1.16244452186322	-1.15848358095499	6.99619981447343	86.7437456585343	8.84120797949217e-63	3.06983674484982e-61
FAM13C|220965	-2.65001633174567	-2.81731219722314	-2.54601616547279	-2.68228749591496	1.61261840473077	86.6380327322481	1.03102272103097e-62	3.57332764380845e-61
PPP4C|5531	1.19855198735008	1.20864813663604	1.21977603464108	1.27207422696526	6.75333870755985	86.5548403272447	1.16363948185135e-62	4.02555207171108e-61
DPT|1805	-3.39103549959401	-3.69271917313686	-3.27006539213812	-2.76328115271626	4.77618116200046	86.4401227416202	1.37500401878214e-62	4.74804501284221e-61
FREM1|158326	-3.60598386079109	-4.11835702926007	-3.57308179304936	-4.77953046445482	0.838792538021344	86.3366548897568	1.598464089188e-62	5.50958719150833e-61
MMD|23531	-2.07888372509923	-2.16014129054994	-2.13928674040257	-1.8866322149734	4.22133714338911	86.2786302466216	1.73935211978044e-62	5.98426001210593e-61
THSD1|55901	-1.55783146303612	-1.80796026833128	-1.47747049598237	-1.65083705080257	2.46625955914611	86.2618662544339	1.78232676485122e-62	6.12094514107559e-61
E2F8|79733	2.96377507044308	3.32820600802372	3.14115897876711	3.56172638645092	1.79688415724606	86.2518932627775	1.80839574014403e-62	6.19918059721375e-61
TMEM63B|55362	1.08945677854908	1.19169660176048	1.18678627758448	1.21990358244758	6.13033656428456	86.2188003812439	1.89766792086047e-62	6.49339945188809e-61
E2F1|1869	2.13798818817699	2.5007889037474	2.30539435598737	2.58037156431853	3.91847895456382	86.1773149537457	2.01584470244375e-62	6.88527826447002e-61
FABP4|2167	-5.45487528400905	-6.62707620558786	-5.81335145473936	-6.19426628907966	3.923922378923	86.1660925525577	2.04906193008353e-62	6.98607841406779e-61
TSHZ2|128553	-2.9408191267458	-3.25197652825773	-2.78303412398376	-3.44403242622832	2.02040916716886	86.1637387343048	2.05609829341297e-62	6.9974146613733e-61
TLN2|83660	-1.63099758494892	-1.79048076840596	-1.72770785588167	-1.80044696268727	5.23279742839478	85.97078093075	2.72348978846557e-62	9.25201377869007e-61
CLDN11|5010	-2.84495362256624	-3.42500777385545	-2.82130462502563	-3.55655094049747	2.48690645101572	85.9127211667598	2.96396739731541e-62	1.0050834767803e-60
CIDEA|1149	-5.23369781107283	-6.36743242307788	-5.61398520204546	-6.2673563625247	-0.783690729866815	85.8722391838826	3.14412248274409e-62	1.06426005906027e-60
ABCA6|23460	-3.0685567171424	-3.54514080392608	-2.94909749606831	-3.54298172556211	1.98714985532389	85.7997531823277	3.49456126621945e-62	1.18076089808784e-60
GFAP|2670	-3.95201472791046	-4.28983005982463	-3.90217988223752	-3.88564888868699	-1.5407361996909	85.6208265907834	4.53649177763055e-62	1.53007184213679e-60
FEZ2|9637	-0.865299735763162	-0.928647488741749	-0.918057524472377	-0.795631715274041	5.38517227396013	85.6046462995927	4.64484630172085e-62	1.56382021736866e-60
PRCD|768206	-2.08656579175555	-2.2101866059552	-1.93245541331791	-1.8405250495457	-1.70478454681507	85.5461111168941	5.05895992635892e-62	1.70020731642729e-60
HS3ST4|9951	-4.31702729969019	-4.75395073281458	-4.54723858417185	-5.04305585760475	-2.81754536518676	85.4838635181192	5.5400118702523e-62	1.85856554807361e-60
CDCA2|157313	2.47984943666715	2.89734044154811	2.52131356726509	2.66423547027793	2.44538516088125	85.4181523748376	6.09766115117464e-62	2.04201249279301e-60
SYNPO2|171024	-2.69730568235157	-3.04384395448734	-2.54115148617704	-3.01372501092345	5.29494153695055	85.3463162747066	6.77185836402983e-62	2.2637698155216e-60
LLGL2|3993	1.82530026720302	1.90044785796262	1.88665970207052	2.33401326171395	6.12477794695441	85.3221943100846	7.0146109922419e-62	2.34076948049077e-60
HOXA2|3199	-2.88999642084256	-3.08329238791344	-2.73008785718788	-2.51885394427003	-1.47054379738122	85.317008786677	7.06792408061617e-62	2.35439294374448e-60
FERMT2|10979	-1.73675313116311	-1.86757433892036	-1.75918894132888	-1.78470689198218	5.64088621636014	85.2597875025217	7.68388631675375e-62	2.55506159816711e-60
PROC|5624	2.96068745146051	2.62694572016819	2.6122943733981	2.82270896497578	-1.21449770781574	85.249485513604	7.80036636663046e-62	2.58922724430371e-60
TDRD10|126668	-2.58199761427469	-2.90066391956073	-2.4198976072621	-2.80410571373592	-1.15996375237548	85.2201504512035	8.14182913086508e-62	2.69782155418858e-60
ANKRD29|147463	-2.92988133422002	-3.14671884182148	-2.99856006406294	-3.28963742643643	1.03826382113284	85.1806430949792	8.62549036957194e-62	2.85307009522648e-60
ST6GALNAC3|256435	-1.90988352381908	-2.15556927229012	-2.01179218887919	-2.03526215632278	1.01883870312715	85.1663141657448	8.80793725500274e-62	2.90831609467288e-60
SGK2|10110	-3.23097538062236	-3.65916775638185	-3.52213677262152	-3.8934877831803	-0.74627286548145	85.1486402733105	9.03831045875818e-62	2.97916617813683e-60
GRIA4|2893	-4.71409359526803	-5.15595659539333	-4.63049131606401	-4.92778688233812	-1.50958712797127	85.1384083353091	9.17443001940456e-62	3.01875573448261e-60
LOC415056|415056	-1.75991778736205	-1.83105247804601	-1.71550134241804	-1.91383757086153	-4.68190051926438	85.0989203489609	9.71929702669211e-62	3.19246735437723e-60
ATP6V0B|533	1.19554238961776	1.25032865208823	1.2220886918868	1.34558276389493	7.04055416783743	85.0481405382543	1.04679079018877e-61	3.43238148838594e-60
AKR1C1|1645	-4.16843958272895	-4.59356057002995	-4.16390131092805	-4.83969513114396	2.53313690573881	85.025570472396	1.08189355497521e-61	3.54132310512198e-60
MYLK|4638	-2.37128183503754	-2.57694459394574	-2.38271527804961	-2.50007015562673	6.7301269765125	84.9981518832042	1.12612793850705e-61	3.67972550305232e-60
EFHA2|286097	-2.49582546280398	-2.80617129566452	-2.58545165825965	-2.88298729200851	0.383134598916	84.9783308787447	1.15922964661752e-61	3.78133490611188e-60
RHOJ|57381	-1.68165394797973	-2.02640845467789	-1.66737011975128	-2.00243841332808	2.93011208918115	84.880684377122	1.33709876452947e-61	4.3540000183832e-60
ARHGAP39|80728	1.68931270452557	1.70529653084461	1.85170210515218	1.94088248436371	4.43475992932171	84.8752624174109	1.3477406672799e-61	4.38108664498193e-60
TUSC5|286753	-5.7164534072921	-7.1108168533503	-6.24950477047846	-7.07759523707985	0.747999519662573	84.8335738766588	1.43245074751093e-61	4.64843827772307e-60
EME1|146956	2.04602614461252	2.46350670084187	2.16221865071002	2.2382002773366	1.73048362310906	84.7116627440726	1.71204794532575e-61	5.54621167717725e-60
CES1|1066	-4.22903481301243	-4.35560172694462	-4.02360199981785	-4.06105530959816	2.82128333528833	84.6088756060894	1.98988160003719e-61	6.43520200464858e-60
SCN2B|6327	-3.59196176525193	-4.22348130717561	-3.64904069819717	-3.71506801594707	-0.81324497661392	84.5005040571122	2.33189554075264e-61	7.52834906255997e-60
CRYAB|1410	-3.91193498665866	-4.09337876354638	-4.01495254313168	-3.95963074149931	4.85061785467764	84.4573400532034	2.48399567870934e-61	8.00568453442494e-60
LOC339524|339524	-2.50778178493808	-2.89191947428749	-2.56844905308286	-3.03503733807052	1.78778424507237	84.2873932519872	3.1858884783812e-61	1.02502971623548e-59
FAM126A|84668	-2.14441970095236	-2.27094214535173	-2.16037819403389	-2.43685678059718	4.02906846425637	84.2465140912642	3.38249012829418e-61	1.08643047493796e-59
P4HA3|283208	2.95083620992082	2.64057577912801	2.91007952609914	3.26330928851894	2.6177009509326	84.2358768408119	3.43561220348036e-61	1.1016161987146e-59
TIMM17A|10440	0.962869588135556	1.06156975052238	1.05571232716506	1.07170835829249	6.2215931246436	84.2208647013776	3.51200793304305e-61	1.12367754472861e-59
KIF18A|81930	2.19834589742623	2.54941848727609	2.20534624845287	2.39088357456951	2.57680490182626	84.2200242822293	3.51633473740258e-61	1.12367754472861e-59
KCTD12|115207	-1.61713702596399	-1.90540323432237	-1.62943263773152	-1.97008829970587	6.57639693492291	84.1571425544488	3.85569845371956e-61	1.23003957100556e-59
POLR3K|51728	1.32128692004086	1.36750044528547	1.33878487836296	1.55609243794158	4.6338181685577	83.9434796682118	5.27373509148595e-61	1.67957772660264e-59
ADAMTS1|9510	-2.61994115931455	-2.74801588355699	-2.61090730027781	-3.13756610337022	5.43462127103533	83.927145920084	5.40156784313076e-61	1.71738887208073e-59
ECSCR|641700	-1.76712766764268	-2.11439771049845	-1.74121870572739	-1.85201472437704	1.91963562829578	83.9134368576325	5.51125276301342e-61	1.749312451075e-59
SCN11A|11280	-2.38083210976472	-2.68045086953128	-2.3642248947785	-2.9277629788704	-1.55302686209218	83.8184821707728	6.33477832899694e-61	2.00732622882199e-59
WDR34|89891	1.38921332312821	1.49501826671671	1.49525327261735	1.77100778606758	6.30278692290551	83.6005490371529	8.72187148976709e-61	2.75909672933001e-59
SCN9A|6335	-2.56788752046161	-2.69720398104598	-2.40729920601355	-2.5284634013732	-0.483551259938053	83.5564725132274	9.30483725290271e-61	2.93858294080783e-59
CTHRC1|115908	2.58097973842554	2.28065019365589	2.4590777959753	2.98619636886867	6.13246096999577	83.5513789326116	9.37467498026711e-61	2.95568766016649e-59
C20orf194|25943	-1.23593761729908	-1.42902948064116	-1.26920375426384	-1.42772559464203	4.4895718267716	83.4758460484775	1.04741438753973e-60	3.2968198435182e-59
SLC16A7|9194	-2.86859337863576	-3.17707100528815	-2.99945700465006	-3.4122923525824	0.100381051887031	83.4185535989833	1.13935105836927e-60	3.58022080908238e-59
CDK5|1020	1.18841152280088	1.27713701341746	1.28593179945739	1.40793986939231	4.07298619930688	83.3649467572445	1.23268423795033e-60	3.86705967093435e-59
CLDND2|125875	-2.43946361239724	-2.47477759760185	-2.41775082589143	-2.06381386073385	-3.29592196940808	83.1846744326289	1.6065106986181e-60	5.03142071623683e-59
PID1|55022	-2.70913396919856	-2.8004660539672	-2.6264575576111	-2.6080878908561	2.13429406272803	83.1246546863493	1.75467350982231e-60	5.48633737217079e-59
CIT|11113	1.75144058129426	2.03924582021097	1.82315954227577	1.85778834077098	4.12518306135374	83.0234210046728	2.03626020206163e-60	6.35623341881952e-59
PENK|5179	-3.96128158455542	-4.39288644136987	-3.91181456071991	-4.33574357818436	-1.93679849322154	82.71443056637	3.20808183325586e-60	9.99754956763735e-59
ANK2|287	-2.34008472309216	-2.72528040768165	-2.34065591030193	-2.29120094322529	3.4913904450725	82.7119075815199	3.22001672841909e-60	1.00181840590121e-58
PER1|5187	-2.22356382269703	-2.31258333547107	-2.13535497468118	-2.26187871021467	5.01948755786319	82.6362665110632	3.59926346340077e-60	1.11796562337657e-58
KIF22|3835	1.23753121957844	1.34958439356368	1.29310313066939	1.34530487521244	6.16317075925701	82.5977832109545	3.80907381302147e-60	1.18118877747873e-58
FHL5|9457	-2.76692584766611	-3.09408394496232	-2.44906327954553	-3.20055481334908	0.204338462024873	82.5884298878057	3.86189291888863e-60	1.19560146293475e-58
SSTR1|6751	-3.16231168003115	-3.49076181045233	-2.93666801983455	-2.80392052598123	-1.54946230333594	82.5832662397964	3.89136632883381e-60	1.20275116006283e-58
CAV3|859	-1.92227388998403	-1.8642496338678	-1.55040014157351	-1.62138961298997	-4.60683091069388	82.4647996098558	4.63308045832187e-60	1.42965792080525e-58
MAOA|4128	-3.52412856619351	-4.01378630280137	-3.74072768627174	-4.50134594813805	3.86846918672292	82.4082047668885	5.03588658091801e-60	1.55141512412791e-58
CNRIP1|25927	-1.63026390777418	-1.87830410952568	-1.54146097240883	-1.61877996797324	3.04280527313963	82.1216973616144	7.68180571373836e-60	2.36268784546204e-58
TGFBR3|7049	-2.95357042341401	-3.49836818265518	-3.09755832111191	-3.49881202908359	5.13387195290728	82.0378383413162	8.69301143381208e-60	2.66934914614158e-58
PDGFD|80310	-2.05051290446492	-2.3601042103494	-2.00855257893809	-2.1497106565487	4.39053704592039	81.937843134038	1.00746410592854e-59	3.08755614289038e-58
TDO2|6999	3.78455604837872	3.74456224412965	3.56797798721114	4.3647466886734	0.680812963296237	81.9369652343128	1.00876980164447e-59	3.08755614289038e-58
CILP2|148113	3.11185628080164	2.87742564512639	3.19318018006878	3.11059486248568	3.18083027130263	81.8716652499451	1.1107991771323e-59	3.39432863624836e-58
IL11RA|3590	-1.76749810975131	-1.86915087140984	-1.72426848618882	-1.56435952133248	3.02047394004485	81.7434240247967	1.34225643170709e-59	4.09496808469344e-58
C17orf91|84981	-1.33592949717372	-1.56517646269426	-1.47553518964911	-1.44541488320616	2.68330060900776	81.7273237243931	1.37454112967092e-59	4.18668795780543e-58
ANTXR2|118429	-1.57307128296462	-1.79840098264548	-1.5350855531193	-1.72409682380732	5.18954016814868	81.713924593534	1.4020018852845e-59	4.2634425072829e-58
S100B|6285	-4.06104186871566	-4.6048643146776	-4.75215694413695	-4.62394639002087	1.68018328085224	81.4003922926171	2.22777361821424e-59	6.76367855037219e-58
TEPP|374739	-2.52541573536186	-2.67822340422124	-2.41004352058624	-2.48054305791345	-3.98684988676725	81.3353811214374	2.45243919534767e-59	7.43380845483682e-58
H2AFZ|3015	1.18639715657518	1.34254439528953	1.18255734561901	1.3734283634224	7.48829148753235	81.2240790194931	2.89105596860476e-59	8.74927274993165e-58
CLIC5|53405	-2.24859890244967	-2.61222719988345	-2.21312578497509	-2.80404281098937	2.42932220870249	81.1018207341999	3.46399353917369e-59	1.04663676582661e-57
EHBP1|23301	-1.21525742857823	-1.1452858514621	-1.26537445430808	-1.33869622185837	5.36420657586998	81.0398332385544	3.79664451116985e-59	1.14531096981754e-57
ELMOD3|84173	-1.22245532659559	-1.28214937626498	-1.17911218811179	-1.23235011066281	4.33696761535328	81.0131832606415	3.94932722084938e-59	1.18946670003026e-57
RXRG|6258	-3.16964405955748	-3.12548745914173	-2.83757809798001	-2.1798058148225	-2.78503557566593	80.9748261152993	4.17994797809149e-59	1.25691769025418e-57
CDKN1C|1028	-2.25627264222968	-2.3347656470985	-2.15229277036636	-2.45015593378829	3.49410641368121	80.9720276402025	4.19729265389647e-59	1.26012349835293e-57
TLCD1|116238	2.17362411409308	2.22324883395992	2.12855300653123	1.95032283978702	3.1300578840955	80.9638670826663	4.24828389214041e-59	1.27340452309086e-57
EHD2|30846	-1.72751463524887	-1.94444448222659	-1.66055363814418	-1.6311735149737	6.60094983903995	80.9590320094547	4.27878822518501e-59	1.28051227297838e-57
C2orf84|653140	-2.18475312892146	-2.41749111375441	-2.35661511134854	-2.09618881078543	-2.82145365612906	80.8156176591043	5.29062669280776e-59	1.58081577917904e-57
MAD2L1|4085	1.78638546867521	2.08886985024348	1.85749157850324	2.11294001154905	4.05689032405108	80.7471006809689	5.8555004420594e-59	1.74682919833209e-57
TRIP13|9319	1.98552032168624	2.36933352518375	2.05321322905475	2.29488782805097	3.82061483361534	80.7345696575123	5.96516637295817e-59	1.77673375664697e-57
LOC134466|134466	-2.55526047883144	-2.68893520188555	-2.32467870064354	-2.04433459344863	-0.228218088978794	80.731988040414	5.98801397151235e-59	1.78072579525069e-57
RHPN1|114822	2.26261358557842	2.28221648954204	2.5194515877059	2.33152223733093	4.74664745831936	80.6947200539233	6.32778051476134e-59	1.87880273740646e-57
TTC28|23331	-1.44986113435351	-1.69786723694855	-1.52041315343061	-1.86974074816746	4.5518662750739	80.6327508191628	6.93605475345278e-59	2.05616943901885e-57
KLF11|8462	-1.30619360394489	-1.29918604246808	-1.33837729683029	-1.17031987904791	4.89665884260009	80.543099907184	7.92123815026e-59	2.34453726978025e-57
CAPZA3|93661	-2.69556006808423	-2.74388811681646	-2.66751535557666	-2.67649392706755	-4.02863309874514	80.5192888115252	8.20569909386544e-59	2.42492555980782e-57
FAM70A|55026	-2.61148558861708	-2.79285769403831	-2.49545191372313	-2.46595502071636	1.21641331690067	80.4715593329979	8.80710247039792e-59	2.59857762092148e-57
RCBTB2|1102	-1.19859454728541	-1.39065563832606	-1.18865824422688	-1.11221044194604	3.73668582759669	80.4624481046274	8.92683104725524e-59	2.62978863382735e-57
SPRY1|10252	-2.03041013982544	-2.23878019739509	-1.9043731985259	-2.19241367451851	4.98581289546682	80.4143030827964	9.58710897454538e-59	2.81989629650669e-57
PLEKHM3|389072	-1.65269439432366	-1.71112506579199	-1.78603008569489	-1.88971432880482	3.71253783246712	80.3341750418403	1.07963086031584e-58	3.17035816252215e-57
RNF150|57484	-3.13481546623336	-3.10915833877162	-3.07111549680184	-3.30163487025677	1.18613758186987	80.3331803021296	1.08122430174061e-58	3.17035816252215e-57
C3orf55|152078	-3.09922928062156	-3.36927649184474	-3.25838335513681	-3.68681999557746	-0.73543624636357	80.2994826042672	1.13661859098672e-58	3.32760976932666e-57
PDZD2|23037	-2.46039483712872	-2.69463019418077	-2.45592253366875	-2.82378862156873	4.33000461383292	80.2352228767814	1.2502583793626e-58	3.65463123790737e-57
PLXNA4|91584	-2.88530326317456	-3.21684951073644	-3.13255893561308	-3.12546340439225	2.84473936817439	80.098434357287	1.53151994496357e-58	4.4698571272977e-57
TPRN|286262	1.93775930159798	1.80213294084003	1.949678863585	2.05959969266263	4.91271303686899	80.0871455377464	1.55738821533752e-58	4.5383303573375e-57
TMEM88|92162	-2.05512205889528	-2.39689809197194	-2.04581387191251	-2.26224248630015	0.398090630356486	80.0193767116297	1.72214897118321e-58	5.01070936769881e-57
HOXA6|3203	-3.07701741521811	-3.13569798358799	-2.73756302935361	-2.42082322626084	-2.18715668796426	79.9534028195006	1.89931317306576e-58	5.5176657264995e-57
DNAH14|127602	1.86511697404077	1.84813592260213	1.71430221968535	1.58626364782024	2.81000178027558	79.9078114630325	2.03230650049005e-58	5.8949395015753e-57
SCN3B|55800	-2.76805913994949	-3.28861060071051	-2.66975077130393	-3.46653107231837	-0.266696766679278	79.9004361918264	2.0546810380543e-58	5.95068453018061e-57
SOX12|6666	1.66401988779454	1.66225978017884	1.6424786599364	1.77184557641028	5.52225371112898	79.8494498208604	2.21626069194243e-58	6.40880047329489e-57
COX7A1|1346	-2.37319101905935	-2.64621781879662	-2.30955558369959	-2.10021227429773	2.34662480872204	79.8166725138711	2.32679786066928e-58	6.71813887673181e-57
SPARCL1|8404	-1.83258771692473	-2.26486275821758	-1.80719056235579	-2.32687037008887	7.96904637661069	79.7749341868389	2.47558848662026e-58	7.13681121203951e-57
E2F7|144455	2.65165032729438	2.90801866700436	2.61618205090561	2.72882525869895	1.67598358868834	79.7248763527399	2.66666604613928e-58	7.67592696700917e-57
RBMS3|27303	-2.46055382046929	-2.7321823276276	-2.38528582612472	-2.6512133533834	0.788537418870071	79.5966039673455	3.22652098362177e-58	9.27329674164708e-57
NOTCH4|4855	-1.51061593847665	-1.693556133275	-1.36984976444103	-1.54827583313066	4.51895362146303	79.3913727028372	4.37749074651467e-58	1.25621325014897e-56
GNG2|54331	-1.71841718870617	-1.95374866409793	-1.83842544215701	-1.85886168477222	4.17453794336355	79.3497697481781	4.65685835701315e-58	1.33435269700799e-56
FGF1|2246	-2.24994566427384	-2.54086005553335	-2.23363799132975	-2.2044404266259	3.60761239538531	79.3112128527564	4.93170078501794e-58	1.4109603429549e-56
CLEC1A|51267	-1.72769149647377	-1.99409721119271	-1.67651019441258	-1.74800320323166	1.22855585760251	79.2587253999747	5.33215613116862e-58	1.52321926813717e-56
PTBP1|5725	0.610148949948744	0.642594354016185	0.630064709183444	0.528423548049749	8.10349248086354	79.1839075638506	5.95996382101526e-58	1.69998725993074e-56
LSM4|25804	1.16499923415725	1.28775902038893	1.22324652715002	1.26157576245174	6.43626328887401	79.1529033068259	6.24135885273531e-58	1.77756162854187e-56
SSPN|8082	-1.87508121321834	-1.97921530351505	-1.8190996080574	-2.02682849724285	4.94548669951741	79.0914360448405	6.8392130394395e-58	1.94489476086866e-56
KPNA2|3838	1.63312268022652	1.90063584692634	1.65139929057652	2.07906808667457	6.98127120606438	79.0263208808253	7.53527381232774e-58	2.13960922375945e-56
TMEM195|392636	-2.97332176249611	-3.16820500486008	-2.90409217017487	-3.26244794419759	-2.79839427331282	78.9245105771444	8.76859645198188e-58	2.48606191737844e-56
GPR172A|79581	1.48734336414053	1.60919195397191	1.60710821722447	1.68414979873462	6.04890081670359	78.8766757652449	9.41602228857389e-58	2.66561087430589e-56
CASQ2|845	-3.15834580527223	-3.64161865073965	-2.9297387360471	-4.3122391609498	0.0156496184608065	78.841363837698	9.92449867348697e-58	2.80534479745013e-56
GABRA4|2557	-2.35283421834232	-2.2794467500508	-2.33816149713353	-2.39313079449468	-4.53686712173802	78.7087598716375	1.2092168532381e-57	3.41296026211843e-56
SOX7|83595	-2.00751761636872	-2.13120858575711	-1.9433606185434	-2.27590244639456	2.66265694364492	78.534585708665	1.56765168763779e-57	4.41801269338159e-56
CST1|1469	7.1186128562965	6.18078299158713	6.31693879169092	6.28122923645306	1.61946399373059	78.4035339241097	1.90599336548065e-57	5.36352222578689e-56
ODF3L1|161753	-2.4086534143629	-2.62723578179469	-2.4884578806024	-3.37872803127575	-2.19123159842812	78.3103734698969	2.19015563340731e-57	6.15397828796741e-56
HOXA7|3204	-2.81490044971256	-2.95264552060792	-2.61277235973499	-2.39682267316641	1.64674460523225	78.2646162993368	2.34490335461644e-57	6.57898926308606e-56
HELLS|3070	1.96083181927949	2.16817748039861	1.93255080274614	2.03695151351003	2.79656559277025	78.168531120407	2.70645261667021e-57	7.58208880158992e-56
AMOTL2|51421	-1.46329533834705	-1.64127345875589	-1.44688883389937	-1.74841715727144	6.16247991422231	78.1402150468899	2.8232959599267e-57	7.89768872825787e-56
MLXIPL|51085	-3.65007810717673	-3.97484752523591	-3.65651557660395	-3.57974300817994	0.480794066799151	78.1367301196013	2.83802118234107e-57	7.92711872175682e-56
CSF3|1440	-3.43477006579963	-3.43644178157374	-3.44193389324435	-3.84533732298873	-3.69181238698958	78.1150826621574	2.93123002800601e-57	8.17535664911618e-56
C14orf49|161176	-2.29461625776778	-2.66854101427206	-2.36142440172791	-2.53600185727756	0.913089153671792	78.0757457670926	3.1085283095012e-57	8.65704471895652e-56
TACR1|6869	-3.38481857728515	-4.02479009400767	-3.75070334496229	-3.74923221837385	0.733730852590827	78.0657791806004	3.15513083550777e-57	8.77386973048134e-56
CBX7|23492	-1.69964451078681	-1.91721635725704	-1.70304494903439	-1.72297186916362	5.05122585202141	77.9531236744191	3.73318490076632e-57	1.03660483238657e-55
DEFB132|400830	-3.8937797855992	-4.42444767591269	-4.31304913303971	-4.65961596986038	-1.86193146596251	77.9234460720216	3.90239300825565e-57	1.08199584967135e-55
RDM1|201299	2.67213717113945	2.99476067136232	2.58935230855653	2.85100136937856	-1.10080790733044	77.9116777471966	3.97159968093744e-57	1.09956740652562e-55
LOC283867|283867	3.60786964437887	3.10020900125288	3.49766666694432	3.24434314426679	-1.41919358246193	77.7998903397964	4.69352568549451e-57	1.29753274595768e-55
C10orf108|414235	-2.46336687911511	-2.71847629469943	-2.60320122602224	-2.38739974200656	-2.63337043282383	77.7159482693356	5.32086115921795e-57	1.46880697358558e-55
CFD|1675	-3.66762563231582	-3.80776251384588	-3.25920379134724	-3.57993293414475	4.01882314445417	77.6670248308443	5.72456266083223e-57	1.57793719893759e-55
ADH1B|125	-5.86030162022015	-7.6551952055575	-6.3477301074531	-6.97969985536176	3.15470488039514	77.6314813397963	6.03697894161824e-57	1.66162337175577e-55
GPC3|2719	-3.54267191775225	-3.844761680292	-3.58712530599745	-3.88567304650315	3.29402016758202	77.6198503718031	6.14287759189075e-57	1.68830632824356e-55
PIK3R2|5296	1.0672157306155	1.14262655541383	1.09986736866212	1.12791687066828	6.68944572084389	77.6153544162584	6.18430984888045e-57	1.6972194743929e-55
IL33|90865	-3.35753222669964	-4.22516296445749	-3.63603655036648	-4.49850408114409	2.7637222876504	77.579740889714	6.52255539447523e-57	1.78744563092204e-55
H2AFX|3014	1.58848931966308	1.7138633569631	1.62226048186112	1.77694165731629	5.0833747633955	77.5217692050336	7.1132589253369e-57	1.94649323335707e-55
PARK2|5071	-2.12735291291687	-2.28414629123824	-2.16351455376059	-2.85727908101183	0.891437124813482	77.4817810365702	7.55168155754198e-57	2.06346962443328e-55
RHOQ|23433	-1.27941341710172	-1.29508055706522	-1.33448003790714	-1.3150389815486	6.19376277985616	77.4009104510842	8.52284354290879e-57	2.32546587782927e-55
BHMT2|23743	-2.76614151903132	-3.18093704102758	-2.73238171974301	-2.83681976945653	1.2341308270163	77.3615222336541	9.04022938454403e-57	2.46307058982938e-55
CXCL12|6387	-1.96906021561464	-2.36372334486727	-2.08379458936578	-2.2164047434388	6.79600345125617	77.3223075211087	9.58660324569283e-57	2.6081647560504e-55
SLC25A22|79751	1.48610294594808	1.49201134811559	1.37339274168913	1.58650916347509	4.87704675727418	77.3121194805372	9.73388883968169e-57	2.64441988736828e-55
NDN|4692	-1.88031463749164	-2.17734099993273	-1.75449333860759	-1.6162264252754	3.73163212538519	77.2294161666685	1.10165712867109e-56	2.98858179913162e-55
RHOXF1|158800	-2.47033691906537	-2.51631136630468	-2.39048346560985	-1.9934986247293	-3.63178283115172	77.211334650848	1.13188398162118e-56	3.06616962492612e-55
CUTC|51076	-0.954780209536742	-0.9450866432284	-0.983497985860132	-0.916279992764437	3.58128703391048	77.0858745810819	1.36579771290378e-56	3.69451220646886e-55
MCM10|55388	2.65233904513131	3.04182378362758	2.73253396266759	3.01426920976932	2.86243087098762	76.9841841271498	1.59051315347509e-56	4.29620845209446e-55
FN1|2335	2.83117681501501	2.65417542438356	2.70159468272436	3.13981247713446	11.6016889612812	76.9716072935473	1.62076520383296e-56	4.3716605369194e-55
AOC2|314	-2.23763745844801	-2.33039324830309	-2.39496621045813	-2.63703235630947	-0.491224597146981	76.9619528805033	1.64437835834324e-56	4.4290156526005e-55
C16orf88|400506	1.08213349258315	1.141090309399	1.08073650302589	1.12821637553009	4.99150140680807	76.9106744421163	1.77569861530221e-56	4.77589467801824e-55
AGAP11|119385	-2.53538906308011	-2.7653345601908	-2.48208453808963	-2.94266875554664	0.759928287243087	76.786980257107	2.1373738772795e-56	5.74046254732588e-55
SPINT2|10653	1.78410214818173	1.77811980020296	1.78662690421841	1.85243429968507	8.95076078323894	76.7252745973733	2.34452926418888e-56	6.28573871193099e-55
C9orf140|89958	2.1232451639299	2.45448569418178	2.26063651415083	2.49045944046851	4.20788935444355	76.7245530596306	2.34706696361484e-56	6.28573871193099e-55
ELTD1|64123	-1.57474414130436	-1.84432684619024	-1.50115976043859	-1.80293743656791	4.84598533402407	76.6919886761268	2.4645099491851e-56	6.59090362864338e-55
GRRP1|79927	-2.09887126546789	-2.61435852448561	-2.13882672460175	-2.13070623587021	0.609056924780038	76.6508963660227	2.62115020784835e-56	6.99988187234742e-55
MARCKSL1|65108	1.53466969540318	1.53244550588097	1.43352255573469	1.7486477279768	8.35040405820266	76.6003515352467	2.82757341066765e-56	7.54046238822177e-55
SYNPO|11346	-1.48248593593194	-1.73614157543763	-1.53235829089083	-1.68248077663317	6.30962454716491	76.5382051938884	3.10384145927325e-56	8.26551227021722e-55
TNFRSF10D|8793	-2.18716451498334	-2.49307565728553	-2.28303550257555	-2.02840297656799	1.42781529786493	76.5136900000183	3.22012158618244e-56	8.5630708583757e-55
GPR17|2840	-2.5331349479439	-2.96363884685495	-2.50407434017642	-2.74199055915695	-2.32549127555537	76.4896363837979	3.33845447570572e-56	8.86524234999376e-55
PRRT4|401399	-3.64096993985154	-3.71578822964705	-3.19173460216947	-3.36613018110032	-1.24950116003779	76.4677938561445	3.44968097075367e-56	9.14771941245986e-55
PARP1|142	1.0096059587075	1.11695667684769	1.02394766363497	1.21725055289175	8.10517814550458	76.2853240845976	4.53650605543855e-56	1.20128209507357e-54
DNASE1L3|1776	-3.45006237836245	-3.99254940115886	-3.69806254886661	-3.71966147007454	-0.752730070727561	76.2739690916385	4.61450862187699e-56	1.22022364034879e-54
CDC6|990	2.33774708551523	2.72003441176363	2.44936441982773	2.43822695460788	4.06076238503148	76.1826272872488	5.29290345159438e-56	1.39765268454286e-54
CD302|9936	-1.57223678937803	-1.84112714328717	-1.59873928303047	-1.72467357659948	5.25968421984779	76.1621349501384	5.45833730847627e-56	1.43932156103513e-54
CDH5|1003	-1.51286697195218	-1.78202211705276	-1.46156539730042	-1.6882152478659	5.49650381150823	76.0734653022813	6.23600093415206e-56	1.64208884933663e-54
MND1|84057	2.54042205094663	2.97170864525884	2.65216383880575	2.91530097205767	1.06420337017236	76.0171089001216	6.78703299861191e-56	1.78469623648297e-54
IGSF9|57549	2.38360219495783	2.61595451098512	2.54190587962662	3.01442778375375	5.16578626686742	75.9519940943993	7.48474234737723e-56	1.96542245428204e-54
HDGF|3068	1.00602866974073	1.11909512011619	0.940625674897625	1.13755505841376	8.66661693659824	75.9354261276776	7.67346019560127e-56	2.01217550108298e-54
CENPK|64105	1.9265544033604	2.13997419378302	1.98473856508413	2.10368499901797	1.8074398362492	75.9131054325204	7.93526601958901e-56	2.07793757685182e-54
SLC22A3|6581	-3.21343199552361	-3.58359449321243	-3.2511150883831	-3.41920870163499	0.348789620767684	75.8863714910795	8.26064389186917e-56	2.16014119191819e-54
NFKBIL2|4796	1.78501823169605	2.11190908739138	2.10851114140103	2.27600636425619	3.92774109847707	75.8808802634874	8.32911494464991e-56	2.1750295452414e-54
RACGAP1|29127	1.47932110079041	1.74220752505438	1.62421167830224	1.70687288406075	5.30845758021244	75.8720582182873	8.44031135729035e-56	2.20101840014319e-54
LOC148145|148145	-1.29560016148086	-1.38553295257058	-1.2521776590979	-1.21756272978423	-4.83495033529625	75.8295646845353	8.99711492637684e-56	2.34297796715344e-54
CLEC5A|23601	3.1454980049626	2.87297034549647	2.72747765040666	2.6528113871127	1.90482926242501	75.8090395884928	9.27909870958956e-56	2.41307761476692e-54
PAK3|5063	-3.35904142304179	-3.42658360955317	-3.53724414998821	-3.5789433048162	-1.81335634533331	75.7499493900521	1.0141342527273e-55	2.63367592299181e-54
LOC284578|284578	-3.71240168618655	-3.68351878644151	-3.98537901028074	-3.96560585999958	-2.44381508726068	75.7440124681324	1.02322945312951e-55	2.65364073030313e-54
STAT5B|6777	-1.23044948221154	-1.34543443575781	-1.25844581095192	-1.38576438053454	6.38066371249086	75.7232818319111	1.05563406099076e-55	2.73391821235162e-54
AADAC|13	-3.5524007349529	-3.85847318683987	-3.84276837724055	-3.83966203992858	-3.29633445391172	75.6450322431328	1.18749166388511e-55	3.07118900286555e-54
SBDS|51119	-0.810172231933253	-0.82401674217168	-0.788895300145803	-0.93850546781668	6.53563822585279	75.59008673097	1.28982751262858e-55	3.33128875658893e-54
VWCE|220001	-2.19918564149149	-2.4259461125233	-2.27684124017967	-1.94641682641694	-1.1039671841911	75.5606713658997	1.34819897240185e-55	3.47728364236175e-54
ZFP106|64397	-1.3262671719636	-1.38427684592074	-1.28027010064531	-1.51796084819649	6.46870123848365	75.5499449707791	1.37013675571283e-55	3.52903803172264e-54
CLCN6|1185	-1.00145607877387	-1.15000419444023	-1.05997612423527	-1.02926941504607	4.06368131300011	75.544663495006	1.38106957871592e-55	3.55234458896453e-54
ZNF781|163115	-1.7223719035194	-1.82153617825848	-1.69869570912251	-1.82752768422902	-0.0117915034142861	75.5313786624807	1.40895767122606e-55	3.61914004540818e-54
PSRC1|84722	1.70598728916853	1.86540460086905	1.66305947171386	2.03051785028327	3.07814611654856	75.4899909121295	1.49951040830349e-55	3.84649921607538e-54
TOR3A|64222	0.925696382539406	0.941827253854684	0.914149121835752	0.970843764520206	6.16730358451627	75.436614357203	1.62495829273462e-55	4.16263093087208e-54
STK32A|202374	-2.40821848175015	-2.72946535268619	-2.64872642244007	-2.97801853779261	-3.44710286729167	75.4334575319901	1.63269869608831e-55	4.17678442551546e-54
AADACL2|344752	-1.76054487849591	-1.7624046760395	-1.83141701456743	-2.02487364333541	-4.85547784906344	75.4321574982008	1.63589705544317e-55	4.17929581074871e-54
TMED3|23423	1.37336086509762	1.27815244856477	1.38560765131535	1.14504795174319	7.2819705953537	75.38196264968	1.76430864908828e-55	4.50125511094863e-54
GPLD1|2822	-2.99977625537902	-2.94018500262015	-2.96232769069778	-3.54370012355087	-0.801959016502702	75.3634699671808	1.81412337529572e-55	4.62209217808452e-54
ANO6|196527	-1.25256571619998	-1.37267311921155	-1.26562667085067	-1.3810460178198	6.79017048218132	75.293246038061	2.01647202500941e-55	5.13071033192002e-54
HADH|3033	-1.11390373241324	-1.11367621175765	-1.12273776668022	-1.2473244061283	6.29748989437633	75.2406622607971	2.18266857135732e-55	5.54609612457828e-54
SYN2|6854	-3.75431233018449	-4.11796309719387	-3.77965416595862	-3.7677480352162	-0.00502519264964263	75.1951952895275	2.33739855836273e-55	5.93126681283591e-54
PLCZ1|89869	-1.35212053609502	-1.33672439317555	-1.18587356875333	-1.38203348256855	-4.8747833227407	75.099470984302	2.70004163116242e-55	6.84228291853982e-54
ZFP36|7538	-2.09456210677443	-2.42895615036845	-2.26124442196757	-3.13548627751519	6.93067051967801	75.0851128083962	2.75909989063479e-55	6.98255964268837e-54
BMP3|651	-3.65863373988358	-3.80483925771837	-3.68694363517564	-3.29228688404197	-2.84644785146087	75.0638346458364	2.84901064600071e-55	7.20043521711761e-54
CUBN|8029	-1.70266327216937	-1.93745818368702	-1.84682351938292	-1.81643727971664	0.673145126344299	75.0585189640724	2.87192671288518e-55	7.24863537412814e-54
FAM72D|728833	2.13595054822171	2.60024374077763	2.25988431141805	2.78624370246459	1.19587040863349	74.9706313268486	3.2787399137651e-55	8.26435325322557e-54
AP1S1|1174	1.06820108103353	1.14712882995725	1.14671225521717	1.33859003371378	5.60617637093011	74.9584083280696	3.33971744501107e-55	8.40681344569276e-54
CLDN19|149461	-4.11832921068984	-4.75382550349006	-4.17202976192916	-4.51946549442392	-1.84334044121169	74.9379657987226	3.44425054368529e-55	8.65838663341898e-54
MSRB3|253827	-1.88798926336764	-2.2224622291888	-1.88079410903696	-1.94902548475839	5.19654306641258	74.9317646529781	3.47660367811576e-55	8.7280806587476e-54
DLGAP2|9228	-2.48623278220978	-2.6818793652664	-2.62897496339241	-2.97513321348785	-2.78401013073372	74.9179427478172	3.54981661148978e-55	8.89647600966141e-54
HNRNPAB|3182	0.979058226430281	0.966359943406182	1.01013610472434	0.970106077404249	7.43463411891142	74.9173264492403	3.55311681090222e-55	8.89647600966141e-54
APOA1BP|128240	1.12520691242856	1.19806006062008	1.13147107515757	1.18851054393479	6.83978854332221	74.9103677689453	3.59059367105157e-55	8.97838900185761e-54
PTPRB|5787	-1.77465737863682	-2.18561377162034	-1.74638302242978	-2.3340785251179	4.7771818759264	74.8257830847239	4.07908791205789e-55	1.01863739727072e-53
EMP1|2012	-1.66250291625121	-1.95239951727178	-1.79267415710786	-1.78317656743419	7.34661441036153	74.7976980886338	4.25559152093201e-55	1.06130849914884e-53
TMTC1|83857	-2.94790609477177	-3.13658303334139	-2.69036746099604	-3.88250898596775	4.16648325176508	74.7682003602282	4.44922066931087e-55	1.10813218625082e-53
CRY2|1408	-1.13118743822604	-1.33030529095485	-1.15781675108822	-1.22861794723431	5.67001757327062	74.7242923528464	4.75391553077485e-55	1.18245809257558e-53
MPL|4352	-1.41689558114598	-1.46700894357334	-1.66052606500394	-1.77574441516291	-0.541817866765356	74.715473485622	4.81759021773532e-55	1.19671733814469e-53
ANKDD1A|348094	-1.40656505689053	-1.57167700613283	-1.47885883581182	-1.71787122128493	1.65127520193367	74.7075530676084	4.87550600945454e-55	1.20951039871389e-53
RASSF9|9182	-2.32160273034779	-2.69034795745354	-2.51535105775199	-2.98825759780109	0.140375030510419	74.6076654336277	5.66867997431883e-55	1.4044322238608e-53
FEZF2|55079	-2.01511913358663	-2.00535260286314	-1.96010424976159	-1.98061465836777	-4.74154872623333	74.5454160662317	6.22713057124048e-55	1.54076535157701e-53
SNCA|6622	-1.86943030960957	-2.23893757306875	-1.99810120209965	-1.85016646230392	1.04639397808492	74.5423706314238	6.25582420004653e-55	1.5458362970862e-53
PI16|221476	-4.88951486731517	-5.80105522543074	-5.10500583681983	-6.12238559418881	1.21421246617048	74.5339877561386	6.33549252175292e-55	1.56347350792054e-53
C13orf33|84935	-2.14404679513403	-2.71923880671156	-2.36387348977855	-2.83427157954671	2.70059154910929	74.4701033870175	6.97698797330315e-55	1.71953112743343e-53
MBOAT7|79143	1.30937547965324	1.3704937281099	1.34836853706943	1.27851975144928	6.55079040031282	74.4507446743596	7.18394033398167e-55	1.76822468742677e-53
DPYSL2|1808	-1.54899973539758	-1.61025323739466	-1.61021171761935	-1.23660716971578	6.46289583513258	74.449784050011	7.1943685076646e-55	1.7684827098241e-53
SAA1|6288	-4.32063902454616	-4.98674115803759	-4.93684016937816	-4.62962864813843	3.86297593414427	74.412941034462	7.60598026367007e-55	1.86722854025046e-53
ELANE|1991	-2.34522219985273	-2.4003498461813	-2.17632076466288	-2.87022142287126	-3.92934256814609	74.3396226021513	8.49664443709158e-55	2.08316949566872e-53
PPP1R1A|5502	-4.2324835938962	-4.92602636984181	-4.70987639718607	-4.73792031418004	2.1398462213381	74.3306969971124	8.61197639948074e-55	2.10870393553e-53
PECAM1|5175	-1.48108269047038	-1.61813139920219	-1.34807648262275	-1.39499341029782	5.77776573175889	74.3091857489086	8.89642127232194e-55	2.17552693473875e-53
DTX1|1840	-2.27673259454352	-2.50150024831159	-2.3699524159285	-2.46091537936044	2.14619764261885	74.0952969384121	1.22910624773189e-54	3.00175766771207e-53
FAM149A|25854	-2.26688836756137	-2.50091858171014	-2.404312446379	-2.92622719645275	1.2005985649886	74.0868686667547	1.24486651229479e-54	3.03631477655962e-53
CX3CL1|6376	-2.86766607464657	-2.93216722815554	-2.98464037105414	-3.16171946562853	5.68014355539642	74.0688929444947	1.27915966400269e-54	3.11592717120242e-53
FBXW7|55294	-1.04479721950819	-1.06493170569468	-1.09375254052075	-1.02990103235955	4.37468736424617	74.0320204804081	1.35249440936856e-54	3.2903134960303e-53
ACSL1|2180	-2.28189476602766	-2.37999567723474	-2.21948134678535	-2.37845737218407	6.69278306570753	74.0175830525138	1.38234345107836e-54	3.35859580240096e-53
ESRP1|54845	2.32848901853731	2.41717672379051	2.35614645895633	2.24689906009193	7.09167584856377	74.0008763011339	1.41770917475178e-54	3.44008864617376e-53
MRGPRF|116535	-2.11539123947835	-2.56061592600978	-2.12702374675218	-2.35488727063359	2.22665416020955	73.9769758234495	1.46988515207585e-54	3.56210985311544e-53
RTKN2|219790	1.96553393877839	2.13207693151962	1.90569908751758	1.99097483673696	2.84601844121915	73.9758762569669	1.47233133060635e-54	3.56345762609141e-53
FAM89A|375061	-2.2889979195372	-2.44579269437141	-2.33247360249979	-2.35870789384431	2.1685253591708	73.9649330690649	1.49689981061842e-54	3.6182755165897e-53
LCN6|158062	-2.35234904246804	-2.71306271536131	-2.29200730046034	-2.61725272804024	-3.88412124870564	73.9384102573893	1.55816411395946e-54	3.76153984693875e-53
XPNPEP2|7512	-3.05601712159854	-3.55171638146146	-3.11440074480533	-3.27169791549474	-0.827242199130103	73.9195543736575	1.6032410505073e-54	3.86541007241235e-53
KANK3|256949	-1.89769913323812	-2.09183219522775	-1.7746967502494	-1.78392531295178	2.03889846050945	73.9089203628136	1.62923666846842e-54	3.92306872890213e-53
F12|2161	2.57422090560803	2.86863654396197	2.91188896215973	3.13829526136509	2.26586072523197	73.89856976582	1.65494505827812e-54	3.97988955724179e-53
SQLE|6713	2.0784219207701	2.16196948839968	2.06455276408546	2.3027991698283	6.22367976565875	73.8733501316834	1.71929943184619e-54	4.1293849029335e-53
LMO2|4005	-1.16980707755245	-1.48945347802833	-1.22509214295101	-1.42447513532079	3.72370435806374	73.8147972462582	1.87854958732808e-54	4.50612899738977e-53
NECAB1|64168	-2.61175967228279	-2.69673388813722	-2.51333924196841	-2.83405795825816	0.76761191618246	73.7769461756384	1.98927949612617e-54	4.76567669885169e-53
LOC257358|257358	-1.91898065682189	-1.96704570237742	-1.7943646435398	-1.89084504952471	-3.1541748865753	73.7602516558325	2.04017417368087e-54	4.88140150641867e-53
CENPL|91687	1.23805056445817	1.38667401839156	1.25381355007975	1.27763919055066	3.32166766182632	73.7398891167738	2.10402086209081e-54	5.02778318553361e-53
C11orf87|399947	-2.17378219321795	-2.12495232419578	-2.1031564823365	-1.69813031539569	-4.06082074192221	73.64140570852	2.44223810429743e-54	5.82860217954731e-53
SLC12A8|84561	1.72781328565165	1.7128555830727	1.77554268241404	1.7557702395259	4.23703665715898	73.5290784990258	2.89501363553054e-54	6.90045348726837e-53
GALR1|2587	-1.73195347733962	-1.81907279113458	-1.70469977471882	-2.00280121151629	-4.51653617707282	73.525986902889	2.90859941294337e-54	6.92408249136797e-53
HM13|81502	0.845693240481171	0.970285931750675	0.929288709152894	0.910020772441822	7.47970075330778	73.4859011128003	3.09064803597694e-54	7.34818134556231e-53
C13orf15|28984	-1.49276441063783	-1.64320562274886	-1.63295362913294	-1.65269422203946	4.23638647942188	73.4263261389074	3.38251669399452e-54	8.0319861144298e-53
TK2|7084	-0.92824947358672	-1.04456329988834	-0.908608266608231	-0.964660602852233	5.30629996034063	73.4180377845493	3.42525481056059e-54	8.12323952179992e-53
NRG2|9542	-3.79048584893584	-3.841631337649	-3.83003152781795	-4.14008700725545	-1.25647830849036	73.4154994244967	3.43845154793762e-54	8.14429214633366e-53
SAMD4A|23034	-1.56696922601548	-1.89469776289214	-1.79182180331626	-1.95525651393562	3.85482397602208	73.4089451035456	3.47276306398087e-54	8.21524150668698e-53
ADCY4|196883	-1.77645308152763	-2.17537502305851	-1.80116658093951	-2.20649658277669	2.84315045940428	73.3047471469268	4.06669324758117e-54	9.60819981076382e-53
RAD51AP1|10635	1.92187197425138	2.17164802366392	1.90746238644959	2.07814040820581	3.10790477332985	73.2891718815324	4.16382498473089e-54	9.82537625308088e-53
C10orf54|64115	-1.75530076337541	-1.87053492871214	-1.68170441629109	-1.77334423579853	4.81875457482093	73.2816329841697	4.2116712573073e-54	9.92585623565898e-53
NXNL1|115861	-1.80674816035878	-1.95483998273206	-1.7747565276499	-2.02086663450113	-4.42040035223806	73.2806523561598	4.21793525784525e-54	9.92820865810417e-53
KCNMB1|3779	-2.60484472983397	-2.76905391869425	-2.61450957837837	-2.66861912594946	2.37416677232876	73.2687680609889	4.29459536562554e-54	1.00960475091651e-52
ECM2|1842	-2.27968285890112	-2.60161576946811	-2.25546770699922	-2.44502218498529	4.31831760264707	73.2308062563359	4.54894811619809e-54	1.06806809194021e-52
RGL1|23179	-1.68644737471869	-1.72932297671433	-1.5785544610195	-1.76189330368451	4.59426988165084	73.2108135763584	4.68891716914177e-54	1.0995627401368e-52
CFL1|1072	0.882275634933469	0.931520311519751	0.871123056374987	1.07097337866747	9.70773890682977	73.1926418330981	4.81987857254334e-54	1.12886944853083e-52
CYP2U1|113612	-1.48897481988148	-1.58300563167736	-1.45829795085206	-1.48286722327075	3.36601564070503	73.188123845718	4.85300414537456e-54	1.13521761981256e-52
PMM2|5373	0.983958116567462	0.971664647598002	0.970094548181038	1.02622414120975	5.83037118907444	73.1335147408163	5.27190649038281e-54	1.231679367654e-52
FOS|2353	-2.63455327492417	-3.21715490760339	-3.22411524193637	-4.3602600691169	7.22267572550368	73.1168356986504	5.40693494107746e-54	1.2616627645925e-52
PELI2|57161	-1.98419194352223	-2.24637978649688	-1.89130603855256	-2.4742249936188	2.77402931585034	72.9804727665205	6.64921179124016e-54	1.5496197665271e-52
LOC399959|399959	-1.89890738678749	-2.27086319175681	-1.92119142626009	-1.79128333569383	3.24099443285615	72.9723060283975	6.73210103503761e-54	1.56700040635308e-52
GINS2|51659	1.88466913388609	2.14896558330225	1.99158032063019	2.29401608928423	3.85888675429013	72.9617850766776	6.84041270211613e-54	1.59024834877556e-52
ALDH18A1|5832	0.910385510833967	0.983970842767133	0.885933883059304	1.11479615367049	7.05977389658597	72.9493690930219	6.97048203557776e-54	1.61849098890127e-52
VAMP3|9341	-0.744509664568774	-0.773615412350655	-0.703257869315397	-0.822883643901201	6.67613184648619	72.8927415244543	7.59586114211326e-54	1.76152971677003e-52
RNF187|149603	0.813698238527861	0.894148846864438	0.927093833771198	1.32922274542253	7.53848264305287	72.8498230252789	8.10703760260815e-54	1.87776519606356e-52
HYAL1|3373	-2.01071414936665	-2.32588788782734	-1.95807951206227	-1.97272839691874	0.995038965280375	72.8339263558785	8.30500231817769e-54	1.92125783689475e-52
TEF|7008	-1.32330715119894	-1.49091151859515	-1.35264843462417	-1.27106257873541	4.85639925588444	72.7853211960267	8.94085191148904e-54	2.0658188963139e-52
CMA1|1215	-3.39193789259455	-3.96427417063394	-3.62700148354623	-4.28697276082511	-2.42079793255684	72.7517471941613	9.40833545056624e-54	2.1711720512237e-52
TMEM8A|58986	1.17759180295968	1.1928625282317	1.21901370495295	1.39530379475595	6.02655572686887	72.7226351502971	9.83347464062533e-54	2.26650771240037e-52
KIT|3815	-3.25107520358507	-3.60419612168452	-3.43075519672819	-4.14818167558816	4.50518445737996	72.693938990905	1.02713784243272e-53	2.36454906974682e-52
LAGE3|8270	1.45131953946136	1.65617413623797	1.70306644575649	1.70221371665946	4.64749352801454	72.6457082211427	1.10518524127839e-53	2.54111738281253e-52
LRRC15|131578	3.78119077495998	3.38552295512634	3.56936813310323	4.02462897179361	6.1428994068802	72.6292368192839	1.13317880255671e-53	2.6023085436546e-52
C19orf12|83636	-1.060855667463	-1.12610269871511	-1.07378471552213	-1.3141330730534	4.68543091284888	72.4708825959169	1.44133977844108e-53	3.30596352587934e-52
TBX15|6913	-1.98430059789958	-2.22477936321789	-1.99524865312628	-1.74367513623157	2.56516235885282	72.4318661056878	1.529374895523e-53	3.50362506442171e-52
SLC20A1|6574	1.14791092432318	1.01993886698326	0.995798199844491	1.03344269971388	6.22731670324005	72.385298490128	1.64152986219255e-53	3.75599563371097e-52
CSN1S1|1446	-3.13815291601642	-3.51837802554689	-3.52845199597988	-4.00127674819501	-4.26521480963021	72.2398365354625	2.04778029141226e-53	4.67986055930749e-52
ZBTB16|7704	-4.0480639855692	-4.82418198467173	-4.17308141449143	-4.57856027864093	0.0856719876020967	72.2266362399875	2.08929817930991e-53	4.76896221219239e-52
TMEM206|55248	1.11768797563417	1.30372509135078	1.14097569379839	1.45192328621248	3.63810518378331	72.2249711145467	2.0945949344656e-53	4.77527120851444e-52
P2RY12|64805	-2.63916455490634	-3.24915401562777	-2.92442243326966	-3.40550513504888	-0.35737373690947	72.2074220342956	2.15124335134236e-53	4.89849542828608e-52
GPRASP2|114928	-1.50062321787822	-1.55970810966952	-1.45017754006289	-1.19840894009236	3.53083280139143	72.1836336632846	2.23049119141871e-53	5.07282037671995e-52
PYCRL|65263	1.56288260660561	1.62276793354239	1.73798069701927	1.52689652212509	4.73046623739329	72.1550329671017	2.32965350211896e-53	5.29017084542278e-52
PKD2|5311	-1.5183277374039	-1.65889221560223	-1.47810135885316	-1.5910491903867	4.79000128784361	72.1544639001724	2.33167071843976e-53	5.29017084542278e-52
SAA2|6289	-4.54634697102857	-5.05003788557271	-5.13683929817405	-4.79899759110934	2.03367896631541	72.1517328901844	2.34137592715968e-53	5.30580549647458e-52
BMPER|168667	-2.9654833273021	-3.51952115330241	-3.20895656733923	-2.86658565931019	-0.656153160049395	72.0910559784488	2.56776000892396e-53	5.81183039714914e-52
LSR|51599	1.52230731211168	1.59632908369719	1.41844429821449	1.63286047489743	6.91032942368965	72.0467613071277	2.74675810852261e-53	6.20951767123325e-52
SCAMP3|10067	0.811922348215508	0.95448413416923	0.930247789043389	1.21074016910877	6.59150786590977	72.0190618549907	2.86499474594146e-53	6.46905520239285e-52
GRIN2B|2904	-2.46765089289699	-2.42619132954021	-2.5870908152362	-2.48272069957642	-4.03293179466499	71.9239297559207	3.31129579988191e-53	7.46784342236526e-52
CABP1|9478	-2.26461509291537	-2.33690209209224	-2.02216805213544	-1.97284076843272	-2.05864518315022	71.7976809078476	4.0129778017431e-53	9.0395081808918e-52
EPHB1|2047	-2.973828547984	-3.01494221394919	-3.0735667243271	-3.28255977589333	1.19901944957416	71.7755890884792	4.15026729403264e-53	9.33349016792746e-52
DNAJC18|202052	-1.1653335631076	-1.27616449092609	-1.15997615161597	-1.28606720607486	2.58735883875014	71.7750954349953	4.15338827351816e-53	9.33349016792746e-52
PLAC1|10761	3.30297265424132	3.61873821875395	3.50560402912632	3.64490491401566	-0.942233240471607	71.7273845110891	4.46639644262999e-53	1.00249331582555e-51
ARID5B|84159	-1.63604504859785	-1.68955383971937	-1.6496805781188	-1.5990481453639	6.25065973446488	71.687464180298	4.74638720297275e-53	1.06407115725147e-51
C10orf10|11067	-2.25633218372983	-2.38862887046866	-2.08069784696007	-2.28491296662907	6.06357535029971	71.5899474477395	5.50656847113986e-53	1.23302662654241e-51
C20orf160|140706	-1.72260872757429	-1.87517937774257	-1.50263779336808	-1.73239715638316	1.77888017192941	71.5800723217521	5.59004902029021e-53	1.25023468835767e-51
ADIPOQ|9370	-5.69624661262374	-7.40365763548348	-6.42719918867835	-7.69725610155684	2.85785940089825	71.5557744361962	5.80089347668035e-53	1.29585362096364e-51
MOSC1|64757	-2.2412005192154	-2.24136917678766	-2.13453092169497	-2.24211971791867	3.91118971068315	71.480864748968	6.5024136854262e-53	1.45084624408314e-51
KLHL13|90293	-3.35762375263421	-3.37617116524008	-3.15779642933565	-3.84353622520473	2.42568563448164	71.4056140140186	7.29275852994592e-53	1.62526795890781e-51
CLSPN|63967	2.75765085515098	3.03633942834757	2.75241561666175	2.86476457328646	2.03222327438565	71.3853243570115	7.52187220120969e-53	1.67434921465888e-51
TIMELESS|8914	1.25840624986222	1.3906745956363	1.32591810474651	1.43323404768563	5.49285873283793	71.3175586530974	8.34067077738846e-53	1.85442225043493e-51
NME1|4830	1.46204268153425	1.66326373986588	1.48192469411138	1.51777883582281	6.4573148244678	71.3111698613353	8.42232870625795e-53	1.87037203095156e-51
PACSIN1|29993	2.36163574268274	2.43254768451289	2.47435021876052	2.61122222478831	1.51316667644681	71.2926870488083	8.66310498734712e-53	1.92157860507579e-51
CCDC36|339834	-2.13689843262591	-2.18949061571604	-1.88020622455025	-1.83956559707619	-0.991105791303547	71.2159492600631	9.73880316500198e-53	2.1576427129606e-51
ATP6AP1|537	1.02080625339318	1.07184388633651	1.11922040305488	1.17958173649642	8.11970440356868	71.1985065974978	1.00014169078394e-52	2.21322434718784e-51
MYOCD|93649	-2.72918325720385	-3.07418796749164	-2.54115213899571	-3.56877608085648	-1.62066462546746	71.1469502957061	1.08198647810367e-52	2.38926813541941e-51
SOD3|6649	-2.57265592167866	-2.98032979987373	-2.74049797860844	-3.21868919424415	3.56100686548208	71.1468032682253	1.08222922862426e-52	2.38926813541941e-51
RECK|8434	-1.81756351866516	-2.06375625285429	-1.77848609376828	-1.8243491573749	3.83168826983516	71.08531961447	1.18867887728728e-52	2.62121070788005e-51
PRCC|5546	0.788937236162561	0.89419067372215	0.799283644395734	0.933718255220331	6.58164909574526	71.0392661501586	1.27523262192726e-52	2.80878923525895e-51
FAM122A|116224	-0.927069166357057	-0.979488616310168	-0.949868334478901	-1.21741138062809	4.55348340368032	70.997179658359	1.35984310716187e-52	2.9916548357561e-51
LOC401093|401093	-1.83848894116141	-1.90609981554631	-1.93529782564278	-2.5330982265238	1.74984519684771	70.9173611327279	1.53607062368878e-52	3.37541672949048e-51
FGFBP2|83888	-3.73716146128669	-3.93360943006329	-3.91920579257044	-3.87285593936563	-1.28950904512347	70.9112557446423	1.55045730675043e-52	3.40306426792464e-51
SLCO1A2|6579	-3.76668516284823	-3.95501897406799	-3.89305152954459	-3.32443149591949	-3.1668653777428	70.8724014865942	1.64523078820561e-52	3.60688154428238e-51
ECT2|1894	1.50699487111788	1.75959593976722	1.64812223080916	1.64401278898882	5.57773130404593	70.8632919697672	1.6682781177524e-52	3.6531609328808e-51
CNTNAP3|79937	-3.3303673283206	-3.79272355480843	-3.73008318058543	-4.64835620281123	0.284404987519856	70.8414747721323	1.72480018498064e-52	3.77255019578015e-51
AKAP6|9472	-2.17879028475085	-2.28528602200001	-2.09124599765982	-2.59755012482618	1.48175412413675	70.8400863434249	1.72846147563668e-52	3.77617759694716e-51
KIAA1199|57214	3.64787229121236	3.52142868220772	3.44505227596468	3.97024835515616	3.07553750556891	70.8155556712208	1.79444861578066e-52	3.91580256966766e-51
FAM72B|653820	1.92402332866947	2.40106781710995	2.03641012775487	2.49896843285717	2.22500647346522	70.8096159214297	1.81080249211651e-52	3.94692140882828e-51
C5orf4|10826	-2.64954815328215	-2.86798002648004	-2.59657155924101	-3.48332545893525	4.12954056234206	70.8055957227005	1.82195595010013e-52	3.96664636064525e-51
PLD5|200150	-2.96182276236205	-3.11734227300771	-3.1483036460587	-2.79152931891055	-3.39602035371477	70.7987725052838	1.84104377615715e-52	4.00358008715881e-51
TNNT3|7140	-4.00900223784098	-4.43188798447252	-3.71285165991781	-4.55351797403648	-1.71782989511094	70.7457868589547	1.99625466317091e-52	4.3361043109936e-51
HMGB3|3149	1.8923647648529	2.03518785083406	2.05791121007811	2.36345869023435	5.84828984707327	70.6206429288711	2.41692145290972e-52	5.24380173454083e-51
HIST1H2AM|8336	2.91424678329517	2.83891135443635	2.89968495980343	3.13425513968612	-1.21775269132139	70.5810028883218	2.56788084169016e-52	5.56100549176817e-51
ADM2|79924	2.3190732364644	2.39003333356959	2.22449520405399	2.64297643080513	3.42878439752086	70.5807119840822	2.56902290406814e-52	5.56100549176817e-51
FEN1|2237	1.25025008565528	1.44459384374526	1.29477158366309	1.66454320026787	5.24984313184506	70.509184025047	2.86586227806295e-52	6.19644121451823e-51
SLC7A3|84889	-3.83997818012159	-4.26183902312594	-3.72199058737256	-4.25811123095769	-2.56650209513141	70.4835335208591	2.980487320345e-52	6.4368966709948e-51
ISM1|140862	-2.42699884897476	-2.84395881611096	-2.4918308807798	-2.95234064132953	3.14493029645555	70.4593871559829	3.09258577836678e-52	6.671351517772e-51
GPR133|283383	-2.82934679447339	-3.17351161845089	-2.67846143158026	-3.46307259976648	0.949916674449485	70.4274498077422	3.24736975611676e-52	6.99724678649433e-51
MEOX1|4222	-3.10416109998069	-3.9201949865141	-3.41189507234956	-3.65482909256046	1.54597297208864	70.3513213058882	3.64836488899201e-52	7.852314111536e-51
RAB8A|4218	0.74812981516067	0.806007446303922	0.7710845246099	0.704149199308521	6.56965759254057	70.2802740860928	4.06724814208749e-52	8.74388785301225e-51
RGS6|9628	-3.33194691770756	-3.59285365918523	-3.44976809917115	-3.51759567073261	-0.990714719827678	70.2771001050516	4.0870471597386e-52	8.77644500566192e-51
IQSEC3|440073	-2.54067296926969	-2.81237805493352	-2.59207908646939	-3.16733402202511	-0.537546512416195	70.1214432936194	5.18636644645538e-52	1.11244315109749e-50
HTR2A|3356	-3.02160176487712	-3.12485773541367	-3.01002688083838	-3.14605254899829	-2.5197774687086	70.1074840385652	5.29838330797222e-52	1.13517862373305e-50
EPN3|55040	2.39427222288498	2.62385693444721	2.71465086509288	2.94670055619363	4.90870497949704	69.9760753190987	6.47924788018317e-52	1.38660317290549e-50
ZNF668|79759	1.13768919294911	1.12423359080308	1.16795912457176	1.31444083242971	3.89505374133322	69.9425713222246	6.82038911526871e-52	1.45795483423216e-50
EIF2AK1|27102	0.724743275998457	0.80637785499576	0.76001747741387	0.880872443003596	7.98695782183752	69.9387016383663	6.86093259992309e-52	1.46496062558267e-50
ACSM2B|348158	-1.33620302463156	-1.39952740563588	-1.34622253277689	-1.43948273952488	-4.88948457426949	69.9324116223649	6.92735038274022e-52	1.47746905108806e-50
KCTD5|54442	0.910430253455354	0.965961397350107	0.936352135965139	0.963759062506948	5.4423947874687	69.9240288075517	7.01686913262174e-52	1.49487062854746e-50
AASS|10157	-1.74971255431245	-2.04447791938821	-1.94749458875494	-1.98803884579945	3.27489643311127	69.8759458622212	7.5531979017099e-52	1.60731369344061e-50
PITX1|5307	3.9366419894034	4.0139079720973	4.34514494854649	4.40139884071121	3.73371805586852	69.8563469756145	7.78342145289569e-52	1.65443774603039e-50
HPD|3242	-3.25231881318081	-3.16151197018693	-3.08018112828472	-3.47393159522007	-3.39270185909045	69.8215421164456	8.20973582731268e-52	1.74308963162335e-50
FLAD1|80308	1.00728185308993	1.13126285538004	1.04917207014662	1.23963610546101	5.87856807303901	69.81336495904	8.31324370611315e-52	1.76308095427511e-50
WASF3|10810	-2.28295132606673	-2.43165844306642	-2.41076279885634	-2.62251808905579	3.16566261771823	69.7779224796954	8.77721321080566e-52	1.85938851546663e-50
RBP7|116362	-2.42848416923674	-2.62402418624474	-2.61064088156211	-2.69059405992825	3.14685724448254	69.750703563746	9.15107248496513e-52	1.93641212830003e-50
HN1L|90861	1.18097483970471	1.19673422562606	1.21688649053388	1.29606039087175	7.90091623636574	69.6600093532651	1.05158440796918e-51	2.22270991343621e-50
PYGO2|90780	0.815110991525066	0.864089086953169	0.806595120501242	0.925311296756919	6.66325403527085	69.6487474712283	1.06989710717321e-51	2.25888466502168e-50
MOBKL2C|148932	-0.891990845446278	-0.97972029598734	-0.944267330104939	-1.00800169377076	4.23852241142936	69.6290900084463	1.10263073662792e-51	2.32539148863343e-50
AKR1C2|1646	-4.3381468813963	-4.87746615844471	-4.30921483848449	-5.13841435504742	2.12834605606361	69.5577897993234	1.23001140731427e-51	2.59113241044729e-50
ECE2|9718	1.56096636527965	1.80107273263578	1.68451106205813	1.75899944390554	3.29436403524952	69.5150333646618	1.31336651917148e-51	2.76363977147981e-50
SGCG|6445	-3.68616170554677	-4.07810184085097	-3.68696546380429	-4.46475413775389	-1.9026364244029	69.4447075654949	1.46296183680023e-51	3.07499247168691e-50
TRIB3|57761	1.58961854899392	1.65281149173955	1.78979086843255	2.02066682083086	5.36286011355732	69.4219980537299	1.51482693252963e-51	3.18046180244028e-50
CELF2|10659	-1.90428408793963	-2.12663171214727	-1.98773788609732	-2.30544461617881	4.67315881153765	69.2990521179153	1.82933668956379e-51	3.83651990489829e-50
AKR1C3|8644	-2.60058185274388	-2.81154492193735	-2.50180823525654	-3.02191114484454	3.87472056165534	69.2968717448488	1.83546845193701e-51	3.84510246586893e-50
JTB|10899	0.898037535388717	0.99261651455638	0.959734996065471	1.11320572141023	7.33270756896927	69.2828391135639	1.87542760892129e-51	3.92445195766948e-50
SOBP|55084	-1.98624899865332	-2.16226260263003	-1.96633501614554	-1.78651932763537	1.90763533394073	69.2620066857	1.93636322120936e-51	4.04747141604005e-50
CRIM1|51232	-1.68554238046999	-1.98407097728877	-1.89716878927686	-2.10623855232599	6.83694476705366	69.2038449381613	2.11719693502032e-51	4.42055714428275e-50
WSCD1|23302	-2.21219855531686	-2.41399842170015	-1.97868757360222	-2.10904515377506	0.806364873585136	69.185808811002	2.17664084769818e-51	4.53964452903778e-50
ABLIM1|3983	-1.50742217396303	-1.65318533665104	-1.64869332009783	-1.30990387035822	6.91240722144693	69.1788346663894	2.20007225288715e-51	4.58344334319715e-50
ARHGAP11A|9824	1.78660854620785	2.09511375038586	1.86876199102845	1.78879603755716	4.04323471248824	69.1138010883597	2.43110944728509e-51	5.05917632661293e-50
PHF17|79960	-1.14128955599088	-1.22407995815606	-1.15027756301661	-1.15006027336606	5.23922872666665	69.1030656227941	2.47152100150038e-51	5.13760275218171e-50
CDADC1|81602	-0.849709384844222	-0.899406556488122	-0.8601718374488	-0.542325739511482	2.88732085581527	69.0348146283715	2.74466021849295e-51	5.69909953298084e-50
VIP|7432	-2.10455158124777	-2.16544102975811	-1.95332207250906	-1.6339139673081	-3.46690981348644	69.021958013936	2.79940167264016e-51	5.80637174212956e-50
FBLN5|10516	-2.0171934490622	-2.19954535104098	-1.98962874613828	-2.03715213407683	5.52201171680746	68.9873720244006	2.95215545665227e-51	6.11647681095846e-50
CES4|51716	-3.46781403167638	-3.41153314833381	-3.1570423721213	-3.2521747597796	-2.76299480851686	68.9407302221773	3.17146750225518e-51	6.56364964736764e-50
DUSP1|1843	-2.22121556019042	-2.48612144623357	-2.28899140593539	-3.2982854596211	6.95183484335542	68.912609283572	3.31150769149631e-51	6.84596118590696e-50
PDE3B|5140	-2.94251268441397	-3.25801182786161	-3.14541899633695	-3.73124982832977	2.26024471331063	68.8959403352339	3.3974258431154e-51	7.01588903024071e-50
SLIT3|6586	-2.1377402859136	-2.44648502001363	-1.98788408808935	-2.05800670720891	5.07125818349376	68.8053399916283	3.9050220594817e-51	8.05528292226127e-50
FBXO40|51725	-1.70397957316886	-1.77515869817691	-1.58724718237223	-1.62193411242362	-4.49794409314346	68.7652364348079	4.15333719053351e-51	8.55814419566326e-50
STX12|23673	-0.665464486980196	-0.78147073602716	-0.716656463116423	-0.767071576891764	6.0198038545904	68.7318176995591	4.37230667698959e-51	8.9995054681181e-50
MMP1|4312	5.28948887225371	5.4198557978432	5.05138540186931	6.20348693841126	2.08428508836371	68.7225026030044	4.43537817148889e-51	9.1193696886861e-50
TANK|10010	-0.983327550494866	-1.08935346853369	-1.10204117558172	-1.24753309116477	5.4778540859289	68.6880578306692	4.67662253898145e-51	9.60490646513684e-50
DIXDC1|85458	-1.44252695014213	-1.69410258218777	-1.52911959207318	-1.78190563759887	5.0304828733625	68.6206136907161	5.18773426924806e-51	1.06430404692495e-49
FBXO31|79791	-0.840442313504031	-0.927290485958891	-0.760767488179375	-0.957345330838267	4.89811859599544	68.6105638038427	5.26854614755537e-51	1.07970835941314e-49
STIL|6491	1.82556674815895	2.02770608562139	1.76859596279682	1.87153889875311	3.70768072584724	68.5142439617231	6.10999493250906e-51	1.25079092787759e-49
MGLL|11343	-2.08766445149504	-2.23652511081142	-1.9318627431352	-1.87041704930936	6.210378449025	68.5087314997796	6.16203629588157e-51	1.26007627247886e-49
EGR2|1959	-2.29879850855847	-2.58032665119079	-2.48736028780994	-2.99767207227211	4.02789668921875	68.4651456357591	6.58946874559732e-51	1.34602214224802e-49
DDX39|10212	1.24212709306762	1.4123457595053	1.25317010130006	1.22359644784466	5.67371063729515	68.4469713497446	6.77636075876379e-51	1.38270027863347e-49
FBXO43|286151	1.96468770760126	2.14718430073575	1.83411946044178	1.83430292887562	-0.354317376196114	68.4421203973701	6.82713661403365e-51	1.39155495914584e-49
DLC1|10395	-1.65483673287336	-1.95382434237547	-1.67166746408503	-2.06244507212987	5.34780003520172	68.434210775229	6.91074709083774e-51	1.4070758709574e-49
SNRNP25|79622	1.19358404547374	1.24861153961836	1.23190741021871	1.44093970448356	5.13726957461278	68.3933122440135	7.35972705171825e-51	1.49687479863102e-49
PPM1F|9647	-1.07200567409293	-1.21643560818536	-1.09720125533224	-1.15606717225386	5.14628082196741	68.3502438063446	7.86416530496982e-51	1.59774755021445e-49
GTF2IRD1|9569	1.03182273085527	1.0507366907542	1.06696397972626	1.14612118422026	5.08860433214123	68.2015799577237	9.88697904277059e-51	2.00655654329813e-49
BMP6|654	-2.12483731918884	-2.38744501232499	-2.19534869181004	-2.44308932315318	1.72414976027703	68.1797980297426	1.02242876848817e-50	2.07278193559957e-49
POLE2|5427	1.65733357033976	1.76081613792421	1.72406716534699	1.7373867991442	1.99728563905637	68.1261617189464	1.11048706136877e-50	2.24888539796421e-49
UNC5B|219699	1.77199494633612	1.66775159273945	1.76705522988312	1.90030973038277	5.95147042435151	68.0999511143121	1.15624409053434e-50	2.33903713336206e-49
SC65|10609	1.42326971483802	1.45550978556416	1.44640095371336	1.51868911661665	5.0700801782195	68.0819154013226	1.18882257824773e-50	2.40236451128431e-49
STBD1|8987	-1.49889371354022	-1.63211704320405	-1.51631039294917	-1.42258003908376	4.63459955836069	68.0242222983503	1.2993423303155e-50	2.62289082395807e-49
MCM2|4171	1.44923631358354	1.69330622480632	1.56533447007633	1.86721319983187	5.75770286762758	68.015560139659	1.31680256436075e-50	2.65529364154627e-49
E2F2|1870	2.21311694782405	2.45013041576454	2.13050003362754	2.31124165676226	2.72739646010369	68.0014541831553	1.3457404228976e-50	2.71074678774693e-49
RAB26|25837	3.06211750491969	3.06058015740584	3.22121135317437	3.21958738846361	2.23567235657554	67.9817044705222	1.38733012677233e-50	2.79153918998565e-49
ROBO3|64221	-2.04419108852048	-2.32351961012621	-2.02009896715318	-2.26498133905853	1.43654820201517	67.9620081802376	1.43009012966835e-50	2.87451165296024e-49
FLJ10357|55701	-1.1698195323909	-1.41523693028567	-1.2015718859033	-1.40129540276503	5.46367679558192	67.9216005693903	1.52199275705205e-50	3.05597991921825e-49
STXBP2|6813	1.50390530242397	1.47439850688383	1.54747881066467	1.58366546442153	6.2763271071936	67.9200478617726	1.52563994114645e-50	3.06004419684843e-49
PDE7B|27115	-1.78328197707461	-1.95917175261343	-1.76119712653197	-2.00792426380023	1.63919380616334	67.8615508937544	1.66961657552969e-50	3.34526577205491e-49
WSCD2|9671	-2.83226776653936	-3.33555879408988	-2.92239556670413	-3.21915153570626	-0.91417020945965	67.7974581929158	1.84304636422635e-50	3.68883186317661e-49
SAV1|60485	-0.998646113245117	-1.14903508975046	-1.05775154211333	-1.39588793043792	5.50172110521511	67.7621801534508	1.94609415727472e-50	3.89095007860632e-49
ADAM8|101	2.16462854649575	2.25845883939746	2.18709767743713	2.21786320585659	3.89471258494814	67.7401478174683	2.01335996576859e-50	4.02117466044502e-49
KCNA2|3737	-2.30702831545015	-2.46886340742219	-2.46571407151168	-2.34872020631021	-3.54438270906058	67.7272355017684	2.05385967222769e-50	4.09772172065405e-49
CDH13|1012	-1.53378857564345	-1.61865697519589	-1.54244065038695	-1.68897337026045	3.9154753798805	67.7042960471062	2.12783369538636e-50	4.24082203940955e-49
PAK7|57144	-3.5845354705864	-3.99968330239964	-3.68830330028354	-4.53215442838818	-2.25137017609402	67.6955129999981	2.15685850776607e-50	4.29412991609518e-49
ETS2|2114	-1.34428658130186	-1.49449760303103	-1.3900283971456	-2.07318154378558	5.73205785170027	67.6873531686074	2.1841792162187e-50	4.34393617537841e-49
BAI3|577	-2.43168423791399	-2.64123603116307	-2.4228376811472	-2.97558849064859	-2.65137422356762	67.6865002761747	2.18705480936025e-50	4.34507179933384e-49
AOX1|316	-2.95941467304274	-3.28860425702538	-2.91586560759974	-3.60249844641904	2.61187210248448	67.6516839831429	2.30773654267101e-50	4.5800068184757e-49
FLJ42875|440556	-2.37399853168367	-2.56711675469049	-2.15490405388513	-2.92980881250167	-2.91419959722841	67.6040628259746	2.48368266747386e-50	4.92401188354912e-49
ASAM|79827	-2.39371893654216	-2.54981945016875	-2.36045997100842	-2.71080393668078	3.36440226037931	67.5905928579759	2.53584620999661e-50	5.02214752555421e-49
TMOD1|7111	-2.11841106245153	-2.12045330797151	-2.16888033929287	-2.12580204892265	2.7688808142871	67.5644237747629	2.64034725163568e-50	5.22362089006706e-49
RNASE7|84659	-3.22763869475646	-3.46797698931066	-3.18863896201389	-3.91407978205828	-2.45942246106695	67.5338550127599	2.76789516551792e-50	5.4702196489177e-49
PGA5|5222	-1.57623117778517	-1.6760420536151	-1.67330353476046	-1.71628294658808	-4.82537075669392	67.5284796957561	2.79095367508646e-50	5.51001472147436e-49
OLR1|4973	2.67291565858369	2.36184183317926	2.530731172991	2.48604437394543	3.69961093101679	67.4223040790259	3.28801007069445e-50	6.48453366871059e-49
MTMR10|54893	-0.96062462370108	-1.10596747102152	-0.993947028189834	-1.25504205303564	5.20165696840073	67.3723818943339	3.55148086191514e-50	6.99682551416386e-49
LOC644538|644538	-1.58826786671023	-1.75426789726076	-1.6094363755933	-1.68443467422115	1.62977568649495	67.2459260645346	4.31748531132427e-50	8.49706347178579e-49
NBLA00301|79804	-2.20945866293799	-2.36815678080317	-2.14083874884271	-2.08843587795141	-0.948360727275311	67.1583096081517	4.9433398269955e-50	9.71863702796384e-49
AP1M2|10053	2.25871315113116	2.26866930817982	2.33715079269267	2.15882595765332	6.46390929397112	67.151249136105	4.99756757226441e-50	9.81501447994513e-49
LPHN3|23284	-3.19053132528834	-3.4589175309133	-3.02114236137266	-3.18306549469085	0.0225384668753138	67.1158246506025	5.27877661305382e-50	1.03565092885033e-48
LRRN3|54674	-2.677627858108	-3.01132101422006	-2.85555062783385	-2.42343100309564	0.418324441105271	67.0892482328545	5.50011044196657e-50	1.07795303817919e-48
ITGB1BP1|9270	-0.977146605872012	-0.949714881730817	-0.98961392785836	-0.954762455530737	5.47337779550398	67.0861454856529	5.52654965949193e-50	1.08201004444508e-48
EPB41L2|2037	-1.67494181676708	-1.7019380600517	-1.7844383135095	-1.77110227006187	5.99670087608625	67.0227499363994	6.0955343452061e-50	1.19217017162361e-48
C20orf103|24141	3.33939164662471	2.93046381452521	3.41475382697761	3.5473274450223	3.02329345844166	67.008550420686	6.23081933896911e-50	1.21736650587486e-48
ORC6L|23594	2.19287051895458	2.46196217870018	2.16319995030332	2.50807322833107	2.27335568373983	66.9643172942987	6.67183802653704e-50	1.30218254816076e-48
PDE11A|50940	-2.56816736005289	-3.09429824564126	-2.99175146534623	-2.88879208483613	0.415702104585597	66.9592522053494	6.72429435176847e-50	1.31106355437686e-48
TACC1|6867	-1.91920290199963	-2.09346267627439	-1.79817186504354	-2.11376649132645	6.32361857515258	66.7768063674485	8.91653873008035e-50	1.73669856629065e-48
TEK|7010	-1.76853502216617	-2.18161133831265	-1.75260620538042	-2.18496318853425	3.51936575326956	66.7490190303994	9.30823692777105e-50	1.81111970109593e-48
CALCOCO1|57658	-1.08275242514081	-1.21570253647663	-1.04433485201263	-1.12997162311018	6.25160940848021	66.743695499065	9.38522427948698e-50	1.82421668624173e-48
BMP2|650	-2.56265906663685	-2.69498535928043	-2.74380423651612	-2.68130450486934	0.640291101399653	66.6693050368841	1.05302528882429e-49	2.04466928892823e-48
DCUN1D3|123879	-0.962276161811492	-1.02885978522458	-1.048763356698	-1.184409498082	3.30158251378897	66.5775532454071	1.21371578731805e-49	2.35425899733482e-48
SALL4|57167	2.615698104433	2.53268120270649	2.58389053421976	2.70382391906794	0.12430624207311	66.5634185497313	1.24056738243111e-49	2.40387023929662e-48
SCN5A|6331	-2.7198538649409	-2.87763417180471	-2.89426106229016	-3.03081178578494	-1.7639663191216	66.5405440570781	1.28528891587871e-49	2.48797096714345e-48
DIAPH3|81624	2.01062105725285	2.39944092880511	2.02808265556041	2.3459118711576	2.65666696676764	66.5395863870999	1.287196075941e-49	2.48910716059402e-48
GPR124|25960	-1.49020402054665	-1.71602660830423	-1.37318487657039	-1.31182253666938	5.54474363912483	66.5365028743589	1.29335604970951e-49	2.49845645094499e-48
FAM72A|729533	2.25718820016986	2.69996113937807	2.36402299993511	2.82438675550383	0.186629671814374	66.527022759426	1.31248023550103e-49	2.53280474515214e-48
SLC16A12|387700	-3.22077649924029	-3.37989440408542	-2.87815051239588	-3.11277872988906	-1.58390152488994	66.5163861601459	1.33427492723941e-49	2.57223103048792e-48
GPR182|11318	-1.95579775985852	-2.12273145212881	-1.93749985552076	-2.11792496699703	-3.56726480460081	66.4929237177991	1.38364106185796e-49	2.66467503373545e-48
PCNA|5111	1.07767577421697	1.24094072017184	1.10685262651504	1.27544095341356	6.81471313414884	66.4898787567477	1.39018057631224e-49	2.67453720263174e-48
D4S234E|27065	-3.20218590281021	-3.53884765288323	-3.22201704139226	-3.22219138024521	0.326175718108166	66.4763812782562	1.41954341284296e-49	2.72824378244049e-48
GRM8|2918	2.51897172031223	2.49154322839834	2.39338467998766	2.3046561202188	-1.41139362872653	66.40386234367	1.58827814496066e-49	3.04942934267702e-48
SSX2IP|117178	1.3225339111068	1.34812971862818	1.14325585309107	1.05112101325993	4.94090552226537	66.3612200927386	1.69673486846661e-49	3.25434783418814e-48
TMEM178|130733	-2.3520794486405	-2.66572882807465	-2.36157940947692	-2.35078057890994	0.371790339981346	66.3244918511189	1.79608098643149e-49	3.44139338599384e-48
PSMC4|5704	0.808998617207703	0.891024428492366	0.815232078037563	0.876694122722223	6.48874872298226	66.3152046164169	1.82211222644035e-49	3.48772628602095e-48
ALAS2|212	-1.84679046130971	-2.04925467860915	-1.82720064298301	-1.57707829025027	-4.39343578517023	66.2139974658147	2.13151088718725e-49	4.07581199462762e-48
LOC144571|144571	-1.36955541852166	-1.40858209205158	-1.39406389793587	-1.63145932174865	0.501830989266531	66.1278156837289	2.43615710535435e-49	4.65362776741143e-48
ESR2|2100	-1.83401747834598	-1.84419608788242	-1.8529416917088	-1.92878609209218	-1.22942010362877	66.0918093503684	2.57602195266149e-49	4.91582164934006e-48
KIF24|347240	1.50611289357822	1.56718785764564	1.4175043667243	1.28720442864378	3.12252304819472	66.0750677962843	2.64376688609076e-49	5.03999806575886e-48
PKD1L2|114780	-3.04216096289381	-3.02703664910026	-3.24137212410633	-2.81692345464247	-0.769015568914195	65.9884641831676	3.02378442828077e-49	5.75862945563694e-48
ESYT1|23344	-0.868889159108993	-0.970242519925633	-0.896199434616459	-0.820552846124543	7.3967841436447	65.9813658791191	3.05725920717322e-49	5.81650505469666e-48
CCDC85A|114800	-2.35153511137374	-2.68868180905376	-2.50874222855215	-3.03729615399426	1.12777645728977	65.9513558258287	3.2029363533848e-49	6.08751633132227e-48
NPHP3|27031	-1.2372568796964	-1.32536573674321	-1.25700620361366	-1.63567466114359	3.98556160395775	65.9290270069717	3.31582200633202e-49	6.29572085673554e-48
C19orf40|91442	1.15311482019769	1.1681122462798	1.04662808982887	1.05963064752025	1.67927783476195	65.8181163185569	3.93847008062054e-49	7.47041397384504e-48
KRT8|3856	2.18080422197799	2.06666459394424	2.34935831609403	2.49184085504554	9.85839411599609	65.7873638412984	4.13099411679633e-49	7.8277148822189e-48
RUNDC3B|154661	-2.03098891295676	-2.24950231554229	-1.84639603572688	-2.65164837258842	0.543948101406153	65.7732545256721	4.22245346551841e-49	7.99298570671527e-48
STRBP|55342	1.09117375684244	1.17092431742522	1.1187346190115	1.07614150853817	5.90693994268559	65.7583463484843	4.3212968586971e-49	8.17188876367855e-48
GIMAP6|474344	-1.55770867698376	-1.86828346292992	-1.56318870055182	-1.81181707713506	4.35141098434981	65.7553117214365	4.34169915436357e-49	8.20224407378465e-48
AHNAK|79026	-1.50233196370792	-1.76819369855592	-1.48028900770787	-1.61175288394796	10.6639613340743	65.7481136090693	4.3904801051643e-49	8.28609728756434e-48
SH3GLB1|51100	-0.727848010909838	-0.811207122791297	-0.8372713038886	-0.988913176549369	7.08089834652189	65.7395930066866	4.44893378805819e-49	8.38801976400491e-48
YPEL4|219539	-1.93574041178116	-2.02779312419965	-1.77810381339231	-1.7874045565798	-0.528218758819962	65.7060050522747	4.6870529571836e-49	8.82814150397e-48
CXCL3|2921	-3.03116845597274	-2.96017816920779	-3.27079082300293	-3.56676795861699	-2.3879112734554	65.6990662857144	4.73781454741999e-49	8.91484585599365e-48
IGF1|3479	-2.39441452344597	-3.13736810600612	-2.45508062449713	-3.59992045071535	3.96040972780206	65.6969518242435	4.75339245106572e-49	8.93524040602124e-48
EZR|7430	1.28115320772878	1.25028299784908	1.27608407580134	1.39494418451411	8.48310969676897	65.6682977326982	4.96962734248335e-49	9.33240576844433e-48
CCDC141|285025	-2.26210862143354	-2.50553836718057	-2.40331346984573	-2.8080536045432	-1.66978171289632	65.6523198527145	5.0944552467955e-49	9.55729942518233e-48
DCTPP1|79077	1.04329527768666	1.11039275966	1.1540353742506	1.29912963915211	5.78467406242586	65.5802782833585	5.69747494575865e-49	1.06779515534129e-47
PTPN21|11099	-1.43550936596989	-1.79799817865365	-1.60685347040771	-1.84598672691228	4.12609035021421	65.5679384269888	5.8077179917828e-49	1.08737552152009e-47
PAK4|10298	1.15332096532698	1.26162090128036	1.30637986329132	1.34619228504869	6.4367604714193	65.5274429449758	6.18474193933457e-49	1.15681671154974e-47
RCC2|55920	1.01230965773625	1.0060389954625	0.871058205765364	0.989796638619892	7.82830009450422	65.3669362920949	7.93643670637001e-49	1.48298887672845e-47
LARP6|55323	-1.81695794897382	-1.89810984260823	-1.89694923317147	-1.99603407398069	3.15218868232598	65.3417972056788	8.25265198319521e-49	1.54054950981349e-47
ABCC9|10060	-2.14730452924443	-2.34549948406458	-1.91275170445041	-2.0994187100664	3.30365497572686	65.3120700631059	8.64291100391306e-49	1.61180459018573e-47
ADAMTSL4|54507	-2.13978374897772	-2.18934327289883	-2.03731838678148	-2.43914604437704	3.31946093950603	65.2702290530401	9.22373742324489e-49	1.71842238515671e-47
WHAMML2|440253	-1.65723428290451	-1.91895577888661	-1.77781296081859	-2.07697468057322	0.206082831477899	65.256564528372	9.42177394772819e-49	1.75358465953077e-47
ANGPTL2|23452	-1.83998157654665	-2.01793774936032	-1.69503606395949	-1.50560941999835	6.07090124991917	65.1633644633824	1.08910179029301e-48	2.02504192842056e-47
CHRNA6|8973	3.37312890165429	2.86180653276441	3.11668449367554	2.62907985797189	-1.64007122580291	65.1510124429207	1.11022476175307e-48	2.06228351311255e-47
SAA4|6291	-3.62112057412155	-3.5129425113395	-3.72275919288299	-3.71429729460948	-1.98163393727908	65.0763654999872	1.24690618012117e-48	2.31389459842565e-47
N4BP2L1|90634	-1.41374549904855	-1.64608172938363	-1.55447362390661	-1.8219874117041	3.59197342846821	65.0660924165412	1.26699246743494e-48	2.34885702861538e-47
DMRT2|10655	-2.71247930242038	-3.02861739410487	-2.94197229133424	-3.18603089784009	-0.902253640399755	65.0341359778754	1.33157158457064e-48	2.46615428835902e-47
DAAM2|23500	-1.83696098545772	-1.95960027647291	-1.75568205103649	-2.21417428672407	4.10791519942411	64.9959585707078	1.41306106784921e-48	2.61450965389882e-47
FANCD2|2177	1.38859565677472	1.61181805749547	1.53469196652526	1.49752983387949	4.27270592383613	64.9314250404179	1.56233195318674e-48	2.88786339660616e-47
GPR112|139378	-1.6327141525864	-1.76391122140062	-1.69960048017533	-1.95906098705071	-4.59176068525812	64.9185662166276	1.59391262741355e-48	2.94335246594074e-47
TMEM132A|54972	1.9929395759796	2.17815412954372	2.19107476667678	2.94585713127212	6.10464976765576	64.8704927633833	1.71775105429177e-48	3.16893134810342e-47
KLF6|1316	-1.34012638258373	-1.43504386443564	-1.36257680918274	-1.79224273544867	7.4694382617872	64.817111618377	1.86659283191364e-48	3.4401506601075e-47
HBA1|3039	-5.10691044812494	-5.41809611395711	-4.54870207484791	-5.36866969581955	-1.25643874724139	64.7883686956913	1.95202048217382e-48	3.59408146200247e-47
C1orf190|541468	-1.73380153131251	-1.96526581967497	-1.67313760259335	-1.93338395231935	-0.215790366415292	64.7405944066009	2.10276788731825e-48	3.86786202414618e-47
PPP1CA|5499	0.891452392543892	0.989312471444675	0.998254531439162	1.26008709090472	7.39660498309131	64.615976332017	2.55321029061516e-48	4.69183497263726e-47
EIF4EBP2|1979	-0.933770672492184	-0.918198626878147	-0.907873303437858	-0.904098116586899	7.7372993221699	64.6045142477564	2.59921115911397e-48	4.77171637720884e-47
NPR2|4882	-1.75027393362586	-1.8051591752736	-1.76074662987423	-1.63796222925754	3.03057953424761	64.587782377766	2.66785649475065e-48	4.89297338054755e-47
FBXL6|26233	1.42197640376045	1.50638888644026	1.57279446001673	1.48465403244593	4.47765008528176	64.5747340711508	2.72264779359248e-48	4.98861044707412e-47
CBX3|11335	0.812587337469744	0.906041520741972	0.807037638593837	0.865115217363727	7.84630480756153	64.5655329111714	2.7619610770573e-48	5.05572952881925e-47
DGAT2|84649	-2.97916543090295	-2.93908821770286	-3.04176023984149	-2.98022780619733	4.82162228774277	64.5317465218218	2.91126106087456e-48	5.32385218639466e-47
INTS7|25896	1.07725861947026	1.2020276312724	1.06159840768763	1.03924801410037	5.30564752418273	64.5162225968074	2.98254622299464e-48	5.44892698530435e-47
SLC16A3|9123	1.97384835398546	2.15502884004415	2.07666854367176	2.5580815238853	4.83850511794003	64.4838904262741	3.13667923305663e-48	5.72497098354788e-47
C16orf53|79447	1.13818925416675	1.15435159389518	1.11241458938487	1.00809272430142	6.07154788121218	64.4580129568727	3.26577324605411e-48	5.9548248337625e-47
PTPRM|5797	-1.3756498197781	-1.66564845342328	-1.44032184711508	-1.57949777413504	5.32913306812326	64.4556299029493	3.2779259579218e-48	5.97120927639204e-47
ABCB1|5243	-2.32311846135069	-2.90546991821484	-2.3778581230476	-2.82936000451163	1.7238584767523	64.4312042994041	3.40513066585131e-48	6.19694339516995e-47
TYMS|7298	1.76429254401555	2.02046272330604	1.77398390316673	2.13666844349346	4.67783569009039	64.3867382654541	3.64953809907739e-48	6.63533185342383e-47
MAP7D3|79649	-1.98986864141239	-2.09839262875577	-1.98224594909346	-2.10581516142531	2.71784391542338	64.3729962687059	3.72856993378082e-48	6.77249109166702e-47
RCC1|1104	1.53158665104424	1.65189509521664	1.57763903996707	1.75067961045736	5.33964617641453	64.3608238632639	3.80000609545536e-48	6.89560297629599e-47
NLGN1|22871	-3.27759305934862	-3.5024406337486	-3.37657620518253	-3.65923569418997	-1.83844281616268	64.3554734305732	3.8318385423491e-48	6.94668114206249e-47
RPUSD1|113000	1.1905481266066	1.26212134919996	1.27781553968632	1.33783326023757	4.67796080610899	64.3481206741669	3.87602021410453e-48	7.02002738873457e-47
ARHGAP24|83478	-1.31752799923423	-1.58227486694799	-1.3174006453611	-1.28458880836886	3.24621040661116	64.3113059798627	4.10503094668713e-48	7.42766348069474e-47
HBG1|3047	-1.79426719965566	-2.04578103892524	-1.80644676434251	-2.11433699940046	-4.51301181555112	64.2121254830448	4.79175681075844e-48	8.66191590700284e-47
RIBC2|26150	2.01473405464689	2.13975577109804	2.14478785644495	2.42775515646107	0.911991302647442	64.2026246014668	4.8633011525326e-48	8.7828237480699e-47
VAV2|7410	1.07615548377942	1.09188949804175	1.03936579580664	1.09377693688784	5.81251474205922	64.1178511227563	5.55098245967795e-48	1.00151409851453e-46
MTHFD2|10797	1.20979774222938	1.38661922718655	1.26812281092462	1.19260025252509	6.43874789383265	64.1045790353134	5.66713868077966e-48	1.02149362033862e-46
PCDH18|54510	-1.87460775021499	-2.14374171757017	-1.84741722330238	-1.97239344524095	4.38862595056598	64.0989842759754	5.71683041584101e-48	1.029466290929e-46
MRPS34|65993	1.21456025690613	1.2796943825418	1.29344607701361	1.4992997427527	5.93062986080651	64.0827997208533	5.86305109530447e-48	1.05478974571441e-46
MEIS2|4212	-2.04128594859351	-2.08460949536921	-1.92271391174478	-1.85743318417673	2.53238607532911	64.0227136098682	6.43945904895019e-48	1.15738380275412e-46
LOC158376|158376	-2.20703802086972	-2.38900615171024	-2.34024883582159	-2.68644149864844	-0.138991417297166	63.9260810656048	7.48794011094657e-48	1.34454878906464e-46
MAML2|84441	-2.31684154360855	-2.37770439467396	-2.35567834699017	-2.7321766873036	3.68159289530142	63.8897193747095	7.92536724529502e-48	1.42174000040716e-46
LRWD1|222229	1.03713982963783	1.15494774299555	1.1630225044896	1.33292101745472	4.05604008096391	63.8807799074477	8.0367735570007e-48	1.44035483501608e-46
ADRBK2|157	-1.44478390577823	-1.56053293673404	-1.51187756236757	-1.59618762923099	5.00780130233447	63.8758565751515	8.09879832143487e-48	1.45009253136119e-46
SNTG2|54221	-2.64624021498986	-3.06399567032703	-2.92028975702948	-3.31528973549255	-3.17802484166264	63.873331125386	8.13080015767917e-48	1.45444123503684e-46
KAT2B|8850	-1.48538543256459	-1.53666062347961	-1.36924652250781	-1.58356642916197	4.03781977055841	63.871457027372	8.1546301142695e-48	1.45732129075296e-46
CNKSR2|22866	-2.95868100380031	-3.07076461836424	-3.11544750074835	-3.33517618180279	-2.05072832118458	63.7955247925303	9.1813510322935e-48	1.6392537155574e-46
RAPGEF3|10411	-1.91203541809079	-2.20086367830001	-1.74217481693984	-1.73108551821075	3.76979067450387	63.770608698308	9.54572889358395e-48	1.70269794285366e-46
SRL|6345	-2.00409126765119	-2.2677960385948	-1.91654392888914	-2.27483724953563	-0.539196882704607	63.7666295810636	9.60524756205762e-48	1.71169506176781e-46
CMTM5|116173	-2.99952819611164	-3.22494826217095	-3.15250658856726	-2.98058485275415	-3.57441681861859	63.7502523281119	9.8541550932931e-48	1.75439320235078e-46
EIF3L|51386	-0.947511290853002	-0.961889284866999	-0.999878286183565	-0.916325805980716	8.32289983512667	63.7317238221788	1.01435600716195e-47	1.80421397726712e-46
OTC|5009	-1.37559478445449	-1.44420672250808	-1.35125363229081	-1.6417853547905	-4.8504017278672	63.7025299403756	1.06169326425379e-47	1.88663193253921e-46
ASB1|51665	-0.886643450644299	-0.997436525590328	-0.949114245257069	-0.896517672605235	4.23658256043202	63.6993983345759	1.06690077903791e-47	1.89410049792663e-46
KIF4B|285643	1.62458320881661	1.99746235713646	1.78962460539922	2.0363490381313	-1.69766480084399	63.6736864254048	1.11063617307842e-47	1.96989034875075e-46
LRFN5|145581	-2.50866319366324	-3.01120667057912	-2.66715860519347	-2.64512786198972	-0.798672560849849	63.6691809394597	1.1184828505709e-47	1.98194320156613e-46
ARL4A|10124	-1.65589147296794	-1.75231129860037	-1.64381834813047	-1.64834382066761	4.2331719575638	63.6517970013368	1.14928262895102e-47	2.03460795175986e-46
CCDC19|25790	2.58881856555987	2.65311118031068	2.80418711882456	3.13237220331605	1.61666521177853	63.6236231327639	1.20101458906435e-47	2.1241959720656e-46
MFAP4|4239	-2.57293106929982	-3.34061164517084	-2.6327968886846	-2.99001489209474	5.17779692561894	63.603044888745	1.24026849638007e-47	2.19156721937675e-46
KLF10|7071	-1.15947452052447	-1.3330508834136	-1.20584115470937	-1.37883879484918	6.34541239011543	63.5621769702156	1.32207912428555e-47	2.33394005704866e-46
C20orf151|140893	2.13580801780468	2.32703771096561	2.35195044623531	2.74643189627923	2.57199490424844	63.5522201410529	1.34281702947157e-47	2.36833229875183e-46
ORC1L|4998	2.08219421978373	2.40557874737876	2.05899915427802	2.25180281939498	2.10063470446916	63.5245907026195	1.40208638213291e-47	2.47055482698448e-46
KIAA1211|57482	2.67522907681553	2.717468813069	2.69197517739607	3.21219082870197	2.57879642602222	63.4777143293424	1.50870202749536e-47	2.65593538995308e-46
TRAF2|7186	1.12079637522434	1.20321002795069	1.13288815046045	1.25601686609187	4.67163918854775	63.4588860194206	1.55377849230022e-47	2.73273691173773e-46
B4GALT3|8703	0.982970784211079	1.10074429206671	1.11100472490449	1.19667812986531	6.20527105097758	63.3973561766407	1.71071326763527e-47	3.00594482273955e-46
YDJC|150223	1.39427572866667	1.44548429971352	1.48815537292922	1.2883885879518	3.88994311390022	63.3590236963027	1.8164146245706e-47	3.18870403460466e-46
PLAGL1|5325	-2.14870260844355	-2.19399313423472	-2.04371713404758	-2.31674324706445	3.36955729693353	63.3460671259353	1.85360252269216e-47	3.25096018258958e-46
DOCK11|139818	-2.05506688964327	-2.13328071408784	-1.95019908782911	-1.95561324396552	4.08962734670863	63.3075969188403	1.96857629435351e-47	3.44939939161163e-46
LOC285205|285205	-1.58563908568708	-1.53542843141791	-1.48044149625308	-1.40720914341634	-4.5556317199699	63.211821353601	2.28682901960447e-47	4.0033309503828e-46
PCNX|22990	-1.09317815101055	-1.18053101883125	-1.11112312302373	-1.37287344731221	5.89653923367208	63.1908828134984	2.36300440980917e-47	4.13284648817645e-46
AFAP1L1|134265	-1.35770291112627	-1.53371407138577	-1.34587550065504	-1.56545989452545	3.51881985736084	63.1400904453297	2.55852374572693e-47	4.47065863780681e-46
C1orf135|79000	1.87616405046035	2.00955635358745	1.76320812192445	1.87907856745765	1.61110177558678	63.1391320118699	2.56236491387725e-47	4.47322482280016e-46
HOXA3|3200	-2.54777315149424	-2.60377450166944	-2.38078997772346	-2.12481208154392	0.921711519474775	63.1230809107287	2.62755942131513e-47	4.58279420254168e-46
RPL26L1|51121	0.924194938977575	0.927463676479121	0.94718453412011	0.887482279733397	3.84282588366778	63.055757147274	2.91961446422155e-47	5.08746867915279e-46
GPR109B|8843	-2.21865776011456	-2.31930112626781	-2.14202833262443	-2.20372845903648	0.0774119656740796	62.9919651542847	3.22631227526746e-47	5.61670282898363e-46
SHISA3|152573	-2.82505807558869	-2.97393601440119	-2.72640090254845	-2.74335281148943	-2.5638982554581	62.9396136452554	3.50198278600554e-47	6.09099478296573e-46
RCAN1|1827	-2.02344419764987	-2.12339230524276	-2.19084841579279	-2.58948115709623	5.74118476540563	62.9278354103787	3.56718772415445e-47	6.1986873134754e-46
CCDC152|100129792	-1.6079125326095	-1.86869998324195	-1.58429011341064	-1.82200294839634	1.53256695483787	62.926741125926	3.57330716270501e-47	6.20360342961696e-46
FBXL19|54620	1.21259045607419	1.26463163033975	1.21520771894629	1.45613222232537	4.77352907316798	62.8804885873866	3.84181068155301e-47	6.66361532566702e-46
POU6F1|5463	-1.21235678304972	-1.38865284223061	-1.34043033845916	-1.51243726833953	2.98151694963099	62.8597936592533	3.9684073149075e-47	6.87687054368254e-46
PFKFB4|5210	1.23362795254082	1.35148347856596	1.31575774177282	1.42714320440848	3.44944438704749	62.8439661117837	4.0680428603514e-47	7.043056022871e-46
RELT|84957	1.47977880374004	1.52737169237544	1.40084959291699	1.61336717870888	2.99418085630837	62.8322426707651	4.14345534498285e-47	7.16703734626666e-46
GRAMD1A|57655	0.946246356838294	1.0042735969147	0.887535288190591	0.986283412512562	6.38375465463698	62.6968096137005	5.1231739813403e-47	8.85355840918333e-46
ZCCHC24|219654	-1.48957746359163	-1.79181279183533	-1.44452770712848	-1.52919521848343	5.30476323628876	62.674762026177	5.30332956464114e-47	9.15649959814507e-46
KIAA1239|57495	-2.69744365747973	-3.2923865676574	-2.9603958744909	-3.67228200534789	-3.08592794661159	62.6699051007147	5.34386216163419e-47	9.2180399995838e-46
FAM150B|285016	-3.65124828040186	-3.82156114757241	-3.96240673858939	-3.63139007256448	-2.55814307034338	62.5898792141846	6.05821840482226e-47	1.04407358139414e-45
ROBLD3|28956	1.1588344346482	1.2416555855787	1.2486144050161	1.45663804634528	5.72972336823865	62.5775040970247	6.17692611697239e-47	1.06355949780272e-45
SYNE1|23345	-1.54050935610933	-1.76626093549493	-1.53298042770623	-1.77885634306497	5.50692766779973	62.5533830606902	6.41504710315928e-47	1.10355198980808e-45
LOXL4|84171	-2.66921653695053	-2.87090498389034	-2.95018697924926	-3.36979000093702	2.11338093089703	62.465467757892	7.36350685994312e-47	1.26555659377728e-45
CD209|30835	-2.75208223705945	-2.8023680617521	-2.57870747647639	-2.46456104925581	1.51245412660651	62.4401994877403	7.66125123330355e-47	1.31553033472409e-45
ABCA5|23461	-1.70808950863017	-1.91367716388271	-1.88992805106183	-2.24388991677671	3.88528498059185	62.4017903987139	8.13710842739713e-47	1.39596944759004e-45
JPH2|57158	-2.89832544385868	-2.92938350144035	-2.82640780000794	-2.5358641573615	1.75373953049423	62.3918478402315	8.2650424468144e-47	1.41662827538399e-45
TBL2|26608	0.75014662638991	0.817308481115957	0.845236097900327	0.804843329596965	5.84800071261685	62.388788578069	8.30481097620562e-47	1.422151736107e-45
CLEC14A|161198	-1.33504134489928	-1.58434450897448	-1.17627273520768	-1.29417872541894	4.27508358895477	62.2565635705246	1.02200048697208e-46	1.74852968977964e-45
HIST1H2BD|3017	2.34243459679013	2.37900103492217	2.50535790713808	2.6444481117186	4.63471249826259	62.2338907479295	1.05902987009942e-46	1.81024017868128e-45
RPE65|6121	-2.05003076551892	-2.07166055577229	-2.0860296992415	-2.22446364180983	-4.3479356598802	62.1546324426089	1.19936434327589e-46	2.04826225798221e-45
P2RX6|9127	-2.66056359257989	-2.47601691911585	-2.55040512873871	-2.68652943261844	-2.52595103394775	62.1521931495076	1.20396705865513e-46	2.05426198406189e-45
UTRN|7402	-1.46005697670169	-1.62849974312948	-1.56122694850067	-1.57685108516249	6.75856157497763	62.1385093902412	1.23011711393494e-46	2.0969826461238e-45
ARAP3|64411	-1.3509769208999	-1.44769152708463	-1.21523946677636	-1.37716024585887	3.79404956847624	62.1319885558441	1.24277810069963e-46	2.1166520605773e-45
C8orf30A|51236	1.18030337121961	1.2635902229894	1.32298298470478	1.31790585553752	5.31248478345072	62.123558038081	1.25934071073916e-46	2.14292506861698e-45
BOC|91653	-2.13360628049068	-2.2902637984617	-2.13963626039478	-2.19318857412369	4.44012617450991	62.0560334237256	1.40023516817312e-46	2.38052604695546e-45
NVL|4931	1.13982653948916	1.13213918115109	1.26020552518242	1.23491797111045	5.45031207233257	62.0443055960454	1.42626891360045e-46	2.42260127000206e-45
TM4SF18|116441	-1.89307370364133	-2.13428031402443	-2.12269657679596	-2.03673003633622	2.66948317916642	62.0358576167772	1.44532198172909e-46	2.45275433335016e-45
SLC9A9|285195	-1.58894430794374	-1.78059443862631	-1.52401469493614	-1.51130372726795	2.47973431239764	62.0292358095374	1.46043455058588e-46	2.47617203388005e-45
SLC6A2|6530	-3.56490246445299	-3.61618230281653	-3.70688189870902	-3.9654616010498	-2.99707438631493	62.0056341096468	1.51559896274631e-46	2.56739468496127e-45
PTH1R|5745	-2.5045385677474	-2.83763039965681	-2.40020427159537	-1.83697924546982	0.219960320693002	62.0000419284743	1.52897269884141e-46	2.58772452997808e-45
CBX4|8535	1.41078638476911	1.51349968084414	1.56934609558725	1.71986362057824	5.38773023674112	61.9021291518187	1.78326050105999e-46	3.01538955040224e-45
HOXA9|3205	-2.65120254788843	-2.74882777102212	-2.48518386443151	-2.46538828256123	0.94324482355579	61.886345800091	1.82804645022413e-46	3.08835015882846e-45
NCRNA00086|399668	-2.5562016271366	-2.74980583670864	-2.67214848027414	-2.53415768393863	0.615298324429728	61.8600327363311	1.90523088250007e-46	3.21586598555563e-45
SLC25A27|9481	-2.71003993702994	-2.79129119878212	-2.57826665810194	-2.92364160011751	1.09463641177224	61.7991905280973	2.09643905421291e-46	3.53544382183632e-45
ALS2CR4|65062	-1.14580185387668	-1.10971601846131	-1.13914006770914	-1.26916104022537	4.92668562811015	61.776238575119	2.17346562138005e-46	3.66206620424481e-45
C9orf7|11094	1.40832577748396	1.37136973975779	1.48284239032844	1.76354256217592	5.42013794114056	61.7642248908601	2.21490767108271e-46	3.72855975273156e-45
LOC92659|92659	1.5231911531898	1.72831844515338	1.51352202085812	1.74865988789007	2.69517678247303	61.7547808987236	2.24804052893643e-46	3.78095951227185e-45
GFRA2|2675	-2.4681009106347	-2.89986522804188	-2.68914475859915	-2.59013573747858	-0.617695548385218	61.7349852603127	2.31911110066359e-46	3.89701610444842e-45
STAT5A|6776	-1.41236075498184	-1.54816448713852	-1.61160700728652	-1.50670552140709	5.72950944446815	61.6553598827647	2.62846586667934e-46	4.41292034286485e-45
SLC24A2|25769	3.84206064405723	3.28461435779714	3.76329846504505	3.67280461306178	-1.45287485529053	61.6324594777951	2.72486472442635e-46	4.57069390696925e-45
ARRDC3|57561	-1.42925650625088	-1.49718306445414	-1.39010700576785	-1.54824384447162	6.46788726870289	61.5865728699355	2.92881706659935e-46	4.90843706432571e-45
ATP13A1|57130	0.79544883750606	0.843029803988634	0.861135527573412	0.883031490597169	6.4200416725243	61.514388894718	3.28105812524605e-46	5.49387832090488e-45
TPD52|7163	1.81729735629843	1.83670479207843	1.85690769775563	1.86506606098441	7.99169762007601	61.499849392072	3.35698831720635e-46	5.61602996740093e-45
BCL2L2|599	-0.969650037653523	-1.00001422156925	-0.904038571762096	-1.18122543214558	5.69978253197374	61.4502321694477	3.62961385057243e-46	6.0667322286075e-45
EFCAB1|79645	-3.22371662900008	-3.48948372385998	-3.19110738051106	-2.72101703650591	-1.39943160589772	61.4163663201263	3.82832640451096e-46	6.3932033685252e-45
TRPM6|140803	-2.72626481747267	-3.25116522837058	-2.94614615333699	-3.98960118124215	-1.35521944611248	61.4051511432234	3.89650732739901e-46	6.50130523458239e-45
C2CD2|25966	-1.44290827192285	-1.54753601836169	-1.39372477638594	-1.28335978801348	5.20889976038245	61.2923294961376	4.65387021977179e-46	7.75809629739852e-45
CCDC78|124093	3.10851136686795	3.25088465743459	3.39366843083873	3.42291515720769	1.39859142177127	61.1448419285289	5.87080134144264e-46	9.7780996900671e-45
SCT|6343	3.02218906425823	2.83885119102087	2.98910383493931	3.66674144350235	-2.10740556169814	61.0495098237756	6.82230616718627e-46	1.13528473500556e-44
APOLD1|81575	-1.88200856781744	-1.92590484544471	-1.78815850823573	-2.42834151461665	4.91739468206753	61.0211447890119	7.13419057152346e-46	1.18613782218257e-44
RGN|9104	-3.1523784365497	-3.32305556025123	-3.35556888752333	-3.39753153983548	-0.100809799249521	60.9640325062431	7.80618261537357e-46	1.29672041436346e-44
CYP7A1|1581	-1.42872810637126	-1.58120977705045	-1.58669654446753	-2.10609804611958	-4.03627881397344	60.9545371874699	7.92390134728296e-46	1.31511651409923e-44
SMARCA4|6597	0.834242744226005	0.934314099860354	0.837374597378758	1.09682582716531	7.40043488936506	60.9104145529938	8.49468689557021e-46	1.40860885425753e-44
C8orf51|78998	1.59611564230057	1.65265389530449	1.72801618262027	1.52422164673689	2.01572728451231	60.8657939387465	9.11383199267914e-46	1.50994893137058e-44
SEMA6D|80031	-2.19703738431983	-2.67535223403849	-2.40659053249715	-2.54769809784896	2.5897281639213	60.8646948746599	9.12963994712411e-46	1.51123996104546e-44
MT1M|4499	-2.74981389903291	-2.9715049344668	-2.64823426638817	-3.05667109756059	0.210501134218329	60.8249555372234	9.72005418538088e-46	1.60756054044887e-44
PGM5P2|595135	-1.71008127154599	-1.83882713829362	-1.59871793007049	-1.89446411089892	-3.23859296699982	60.8128437196744	9.90749868372086e-46	1.63712515497698e-44
GRM4|2914	4.214474688211	4.18130955452691	4.26431259024055	4.07104255658649	0.57711128838782	60.7991582776782	1.01236593078591e-45	1.67137891935531e-44
LETMD1|25875	-0.902015108149574	-0.941509147991889	-0.881602236599331	-0.911389254957494	5.39620439025483	60.7972639518213	1.01539500998858e-45	1.67491316870732e-44
AK3|50808	-0.843522186791713	-0.952406784989297	-0.983807837226836	-1.22743296461344	5.96033788668709	60.7734336796586	1.05428507759492e-45	1.73754290672855e-44
POLR2H|5437	0.895798199917295	0.987942788808454	0.973557287895664	0.900582326241546	5.49216743888938	60.7653828452299	1.0677582327312e-45	1.75821080523267e-44
GALE|2582	1.54107138075921	1.4657624224311	1.49215945786418	1.58603788261594	4.95081643269827	60.7210840257423	1.14503945931708e-45	1.88381971779792e-44
MANF|7873	0.960123788521448	0.988942612689267	0.936630334189106	1.03333553135349	5.96179851792552	60.6949244762349	1.1932830230672e-45	1.96147847575492e-44
RAB25|57111	2.22930019810008	2.20251381257822	2.26536799519343	2.32805784877871	6.60845883128948	60.62375286828	1.33510004910551e-45	2.19268086461981e-44
C1orf31|388753	0.996149797803554	1.17234781017782	1.06379904351079	1.10782704872038	4.26575872490204	60.5753006855453	1.44119287236155e-45	2.36486078463923e-44
DBNDD1|79007	1.85007981162375	1.85416586387543	1.82615237744407	2.09090005156834	5.06269063979463	60.5582125187055	1.48059161213582e-45	2.42739776132251e-44
TMBIM1|64114	-1.02447754388473	-1.06207295008037	-1.07637121287988	-1.04248376217392	7.16199832555891	60.4930183499184	1.64107695208472e-45	2.68817244609951e-44
PPP2R1B|5519	-1.17994983541784	-1.16594585433049	-1.20546182750173	-1.40765338769166	5.20243804233952	60.4688188309404	1.70498771420214e-45	2.79043735794854e-44
WHAMML1|339005	-1.49959930628804	-1.6928742658516	-1.55342739829438	-1.71464301999209	1.33993675619918	60.4557975132075	1.74040294279643e-45	2.84592862822931e-44
PROKR1|10887	-2.2396672764885	-2.3397242669262	-2.32203421859078	-2.41411196971997	-4.23722101463601	60.4299621841467	1.81286676296172e-45	2.96185354842984e-44
CDH23|64072	-2.08067098181235	-2.46939351351797	-2.07958300657709	-2.02461617336898	1.8940557739891	60.3385942968543	2.0942645789024e-45	3.4186376078464e-44
C10orf128|170371	-2.22484903923951	-2.55395326460926	-2.15862032787657	-2.50584868498542	-0.624485746332626	60.294282109085	2.24610588443775e-45	3.66332874958385e-44
PRNP|5621	-1.5909706227307	-1.68090820318925	-1.67031072553947	-1.71983738471581	6.4394670485666	60.2780326569984	2.30451019336985e-45	3.75533579825368e-44
TMEM43|79188	-0.797747083717057	-0.836687359505133	-0.810783866206312	-0.994259587364928	6.90313461934838	60.1563131574418	2.79322872780841e-45	4.54780090104489e-44
DNA2|1763	1.538848046227	1.78903424873816	1.53829790562094	1.58755106015817	2.77001832056412	60.1314067415907	2.90537471154905e-45	4.72631016493061e-44
ADHFE1|137872	-2.01820219236605	-2.35399246415078	-2.19845968480926	-2.54069481150381	1.78732723147626	60.1224175191949	2.946949224107e-45	4.7898086785615e-44
OBFC2B|79035	0.718193267773111	0.754394944264992	0.744274728699573	0.829607022338172	5.2649850380868	60.0961087719454	3.07208257232086e-45	4.98889274922803e-44
ATP1B2|482	-1.85001641563744	-2.13109228410867	-1.79053607422418	-2.13097933716788	0.94672127018266	60.0837858650533	3.13251205597506e-45	5.08264907946246e-44
PPP1R15A|23645	-1.28883339076947	-1.31931365279851	-1.42488424598016	-1.28523266700787	5.79885302934635	60.0673466571483	3.21498572021698e-45	5.21198114952458e-44
MIF|4282	1.70019999841125	1.78736914894802	1.88933903352181	1.86113393313244	7.63602082165877	60.0442016647104	3.33480316375383e-45	5.40157893895316e-44
CASC5|57082	2.55977584905085	2.83292571039011	2.67505779972117	2.59257676933026	2.59837094758542	60.0340010981992	3.38902058208918e-45	5.4846861849536e-44
FANCA|2175	1.83852136751408	2.1540346378546	1.99888091276906	1.98720205055948	3.23544704729876	60.0233053849082	3.44681868626082e-45	5.57344078136891e-44
PARVA|55742	-0.844304108437704	-1.0088853470814	-0.886779144334363	-0.978899661308042	6.5841679044071	60.0010506742327	3.5702653537935e-45	5.76810479695139e-44
CDC14C|168448	-1.6744483173729	-1.85635140473042	-1.82644492593211	-1.59484780111066	-2.41334744416068	60.0001869897608	3.57514450207289e-45	5.77104233237006e-44
SFRP1|6422	-4.45391177087764	-4.83977729319219	-4.81402112204104	-5.56665870119322	5.58680469888912	59.8633146327947	4.43922144949762e-45	7.1597160999853e-44
INPP1|3628	-1.15495103558755	-1.31023392056443	-1.3152901910507	-1.46641362779309	3.39472202636476	59.7542582219809	5.27526190876613e-45	8.5008365835792e-44
RASIP1|54922	-1.63178231577845	-1.82899045722711	-1.58506588164356	-1.49537136653168	3.34900959967676	59.73913897317	5.40300272952661e-45	8.69924965520878e-44
TSSC1|7260	0.71705016590095	0.823547979606938	0.705180314689869	0.865754111761675	4.49579389188781	59.7014211667644	5.73535244053481e-45	9.22647908821189e-44
LOC400804|400804	-1.34011279467592	-1.57017763367346	-1.46989404270545	-1.60914202136147	-4.27804739295475	59.6699246327573	6.02852882399035e-45	9.68984505093897e-44
MBNL1|4154	-0.862548294499616	-0.977771990409507	-0.966385625342594	-1.26024981377459	7.09790359912287	59.6343878544854	6.37738387941442e-45	1.02418394942487e-43
HFM1|164045	-2.07204434148449	-2.32482127916162	-2.25340351890531	-2.91908020715764	-3.46433039711925	59.5471055873183	7.32251550278384e-45	1.17496772161265e-43
GRK5|2869	-1.15790225968741	-1.37938744612558	-1.27742524723309	-1.36927093179523	3.62629121387181	59.5428692626246	7.3718034677755e-45	1.18187060018231e-43
TSEN54|283989	1.06168371822861	1.19898247348511	1.06467446665158	1.37276605975876	4.77495221801062	59.5179844626443	7.66811445819916e-45	1.22833160573396e-43
FAM110A|83541	1.36817505712293	1.42792094235436	1.55412133749372	1.51082910627287	4.81407260849636	59.48694425106	8.05450444896046e-45	1.28913095824024e-43
NUDT16L1|84309	1.22182451466779	1.18697713835402	1.23395623294183	1.1701508866407	5.13108474521208	59.4347892950919	8.74816895767582e-45	1.39896503416472e-43
ST6GALNAC6|30815	-1.01457674009082	-1.13239454679373	-0.99540620309657	-1.02299954648551	5.71287546880141	59.4233322631582	8.90839520154359e-45	1.42338036550765e-43
DUSP6|1848	-1.6741170383125	-1.86243446617102	-1.77095091635363	-1.94417571838279	5.98145876095913	59.3982420971072	9.26962702977194e-45	1.47984375968942e-43
ATF3|467	-2.38730100888787	-2.50542342120445	-2.49590656079037	-3.12270622299274	4.96078642677047	59.3470438941436	1.00529267731918e-44	1.60353537548019e-43
ZC3H12B|340554	-1.61277116569259	-1.6928868501173	-1.62800815851017	-1.41361971854135	0.306945362217823	59.2884719941148	1.10307213629138e-44	1.75801538948754e-43
SMC4|10051	1.25127438694626	1.42168215242468	1.27039539293836	1.1387229637259	6.429056250472	59.256906734088	1.15966219456561e-44	1.84664451151521e-43
C1orf112|55732	1.11798428995033	1.30573290118067	1.14268746260055	1.20069401542482	3.72863653451526	59.2517964053218	1.1690937666161e-44	1.86009231019241e-43
TF|7018	-4.21995449564505	-4.5956816030515	-4.64976391810085	-4.24769104429681	2.08563953552132	59.1843167074424	1.30108737927824e-44	2.06835594004317e-43
MAPK13|5603	1.22670002830261	1.32074571341742	1.30224721255111	1.37772612492367	5.82255353294952	59.1258661723711	1.42743253444108e-44	2.26729679901872e-43
SCTR|6344	-1.59126274674397	-1.53126264799528	-1.55357133839791	-1.46353623988411	-4.48020431927301	59.0790516553622	1.53743814087071e-44	2.43997127171518e-43
C21orf58|54058	1.45765037274891	1.69755803147079	1.64174424373272	1.38145437730453	2.46864318969787	59.0258085611326	1.67291223200139e-44	2.65274072516016e-43
KLHL21|9903	-1.25843135794351	-1.26322463345532	-1.25764900019538	-1.3070608723183	5.75578102129945	58.9724510889887	1.82068081387173e-44	2.8846316020788e-43
PLA2G4A|5321	-2.43514652047786	-2.53462431811979	-2.54200696681783	-3.29740176191499	1.80572549071423	58.9163532275371	1.99016618010888e-44	3.15051160031678e-43
AIM1L|55057	2.85936046335379	3.15020144913532	3.04057752732839	3.68741936511755	-0.526385214507501	58.9134145879882	1.99946807130251e-44	3.16258146110215e-43
PPP1R14A|94274	-2.9327661985259	-2.93589760679466	-2.58876011417642	-2.41445205677753	0.310884696329707	58.877541376664	2.11659452543407e-44	3.34503547213193e-43
PLCXD3|345557	-2.93655664877444	-3.80465746126438	-3.03853465531155	-3.40874412094861	-0.760904758528061	58.777430943797	2.48111727677733e-44	3.91783795111891e-43
SH3TC2|79628	-2.12039032303997	-2.14590336011678	-2.24804955492961	-2.41066653121912	0.492746309221465	58.7680857665892	2.51820102692995e-44	3.97306796332529e-43
DBX2|440097	-2.39730889606633	-2.72302843506448	-2.33480533899152	-2.7704355803353	-2.51491519274286	58.7466671120007	2.60530390413732e-44	4.10705684018436e-43
COPG|22820	0.722105295220336	0.789378605687716	0.77849808291678	0.850887277083311	8.09788918131072	58.7432634768828	2.61942075649319e-44	4.12586123165602e-43
DSC1|1823	-3.19833343882116	-3.19517001730842	-3.02278607339205	-2.69304080106331	-2.06317589368515	58.6221211961209	3.17506191701107e-44	4.99687958124598e-43
DAB2IP|153090	-1.12658025738151	-1.24693514422977	-1.13188773542398	-1.25761356608397	5.86059043330158	58.6187676957199	3.19201880160074e-44	5.01937635407675e-43
HIST2H2AA3|8337	2.49924038374374	2.43877128851972	2.53348427010278	2.48131300677308	5.03825498697926	58.6161543031557	3.20529624175771e-44	5.03605461184166e-43
RETSAT|54884	-1.20744694819873	-1.29719091435454	-1.18813996481293	-1.31378056795845	6.83281122115127	58.6067460509072	3.25355512164813e-44	5.1076210044591e-43
BOLA2|552900	1.03937530056489	1.15387097162711	1.12844847391638	1.22386298958731	5.69426936716066	58.6029296217265	3.27333815142456e-44	5.13440245482186e-43
FGD4|121512	-1.26923797412877	-1.43184310185694	-1.29386227672245	-1.49194011756219	3.99331575900471	58.5113081117518	3.78620682344991e-44	5.93392713626971e-43
OGN|4969	-3.2439306220482	-4.17814847197575	-3.43057803808422	-4.06033234776275	3.34870580158134	58.4436609991922	4.21588698467235e-44	6.60185491769207e-43
CLCN2|1181	1.32071603966525	1.42281315847349	1.35412251909397	1.14750914312219	2.71182038342398	58.4291646709563	4.31414267006476e-44	6.75011169306232e-43
DAP3|7818	0.735448508410138	0.805997048887698	0.748928148883884	0.874151592800675	7.23809744003849	58.417451909478	4.39520503055247e-44	6.87124342006935e-43
HES6|55502	2.18536359355996	2.29420753590154	2.36203597187503	2.74385677656232	2.42856982373156	58.4156516099247	4.40779926567353e-44	6.88522347597421e-43
ZAK|51776	-1.31021433719053	-1.45705265901079	-1.40653337243487	-1.32766601222526	6.18685688324269	58.391814288482	4.57800611450695e-44	7.14517609957898e-43
SLC25A39|51629	0.952531489387595	1.05584171566037	1.02396278194926	1.00734689727123	7.06782270565595	58.3706339692321	4.73475933471363e-44	7.3837181552267e-43
FLRT2|23768	-2.03847940635352	-2.42392640171022	-2.06442130616278	-2.20761138039095	3.49056161095822	58.3595532427285	4.81889803256376e-44	7.50871929801299e-43
AIFM2|84883	-1.4277120417003	-1.42045964696494	-1.50467306822743	-1.32031159398168	4.36223818840597	58.3582738122558	4.82870904890689e-44	7.51779359274075e-43
LHX6|26468	-1.90164294036727	-2.09050852304656	-1.85585991751613	-2.01868300465327	2.35126122834884	58.3500425020026	4.89230934101023e-44	7.61052807882895e-43
PRKD1|5587	-1.6943943453849	-1.90096942526103	-1.70917936109433	-1.72566513403208	2.37500954995803	58.2634242803873	5.61466820786032e-44	8.7270366356965e-43
LIG1|3978	1.10300945416265	1.19974178617939	1.13372954094526	1.32392587012886	5.28580105039886	58.2474977187069	5.75868441760137e-44	8.94351202713807e-43
VAMP8|8673	1.03784144590888	1.04610709798654	1.03954884290536	1.21874811569482	6.93411096879743	58.1908210314961	6.3018764890772e-44	9.77906002675404e-43
PLK4|10733	1.46628960665542	1.7256242821131	1.51440401033501	1.76736308702468	3.17624727201331	58.1582268070919	6.63721674789286e-44	1.02909609017082e-42
SHANK3|85358	-1.29252619988732	-1.46364971819809	-1.25321752685355	-1.35872831172902	4.58728187910727	58.1552480074862	6.66874139531173e-44	1.03313434894994e-42
EFEMP1|2202	-2.3825415650306	-2.59712256553011	-2.29031992880114	-2.80496921559287	6.30117116612626	58.1233562803667	7.01580048448465e-44	1.08600905036514e-42
PLEKHH2|130271	-2.21829067428399	-2.4976679700705	-2.27656896527195	-1.91443108518665	2.603651242256	58.0926921862582	7.36655768396717e-44	1.13936897927413e-42
CHPF|79586	1.32077146491766	1.23403410525478	1.38507040181003	1.49651571702857	6.91164461265802	58.0732416457064	7.59810072339086e-44	1.17421795933452e-42
MEF2C|4208	-1.1833742526132	-1.45405056102389	-1.26784752151269	-1.38549159885591	4.77436265551678	58.0703814902829	7.63275820168815e-44	1.1786078880805e-42
ZNF695|57116	2.29599957642018	2.81841953600457	2.38683211036626	2.25600901130715	0.734224867033586	58.0679694073725	7.66210933170131e-44	1.1821719258584e-42
HADHA|3030	-0.558174990743495	-0.606219034617545	-0.605793626704172	-0.524153317047648	7.93427709354711	57.9993594516873	8.54605906331969e-44	1.31747667685879e-42
IL17B|27190	-3.00128355976247	-3.55023728031011	-3.11492536638104	-3.47873331925743	-2.16475678587683	57.9632686787053	9.05134479928899e-44	1.39423247423035e-42
APOO|79135	0.88286247212898	1.02529731030353	0.905312481305545	1.10364349092906	3.9062288922905	57.9596755354018	9.10326063873998e-44	1.40108470271676e-42
SAMD1|90378	0.857333295170062	0.999238918300112	0.944294231616513	1.24382220300829	4.05651295584994	57.9586708503847	9.11783022334652e-44	1.40218247170453e-42
ELAVL1|1994	0.509058157885968	0.580060982929826	0.483514963593745	0.428932221159453	6.68706210912719	57.9413742284773	9.37235557048889e-44	1.44014989344741e-42
EVPL|2125	2.00431952362085	2.03699702597184	2.01746491126744	2.07046619822058	5.3944005918913	57.9221559386078	9.66351804888132e-44	1.48368053170691e-42
NR2F6|2063	1.01777986834467	1.11898345294659	1.09993684937442	1.09775549120527	5.91284612176928	57.9198182236809	9.69954787307328e-44	1.4880006151255e-42
MRPL14|64928	1.08338682984073	1.13887362144673	1.09772080369376	1.07817295929481	5.38073043427529	57.8645183394607	1.05922403352075e-43	1.62362682341464e-42
CADM3|57863	-3.09025196072139	-3.99418846283217	-3.38389285633031	-3.70177605294017	0.86991287091662	57.8633656781766	1.06116982267992e-43	1.62478879180301e-42
C19orf69|100170765	-1.49830319804022	-1.40927509019368	-1.33049681611088	-1.55127821835159	-4.43395895475113	57.863048645505	1.06170562824934e-43	1.62478879180301e-42
ID4|3400	-2.78916392559613	-3.19001496857284	-3.04887175767798	-3.05208157875036	3.55846988345332	57.8384895774274	1.10404667790585e-43	1.68821541486106e-42
MUSTN1|389125	-2.15850735203398	-2.39023211498988	-1.92933828740611	-2.71314650120881	0.37883154590922	57.7880637209018	1.19636211676668e-43	1.82789395052828e-42
ALDH3A1|218	-3.69434122046391	-3.56496416766048	-3.71477571878224	-4.37724094851472	-1.95604148378736	57.7407695140411	1.28996279390612e-43	1.96930838188713e-42
FAT4|79633	-2.02243129278737	-2.38739992188096	-2.01732283895222	-2.34201508616889	3.2342173117024	57.681513018784	1.41766439263199e-43	2.16251168759576e-42
PSMA5|5686	0.788874802231681	0.828175978911558	0.77782325479116	0.949640240251761	6.47008902631027	57.6781239394023	1.42533970974189e-43	2.17246199575372e-42
SEMA3D|223117	-2.61472865528718	-3.13341764197507	-3.01232183223369	-2.7769341648863	1.50326284678511	57.6635072365519	1.45892239428151e-43	2.22185160111338e-42
ALG3|10195	0.832837031973516	1.0191508437721	0.970404649285175	1.05484823220843	5.60525159574445	57.6330299754846	1.53151769508893e-43	2.33052741107399e-42
TIMM17B|10245	0.947519733314628	1.09897543299104	1.09328209889475	1.27846599821955	5.13067563234883	57.5463612786604	1.75835663609118e-43	2.67355290458573e-42
B4GALNT4|338707	2.64434940823449	2.54629624096105	2.41336363437838	2.3151767478685	4.28374593466834	57.4913298276822	1.91957023049076e-43	2.91632370069885e-42
EDA|1896	-1.64958505769339	-1.76141083458889	-1.46289433851708	-1.64561994387919	1.41823807243729	57.4753698670683	1.96903759302272e-43	2.98906882277378e-42
ODF2|4957	0.849785904442159	0.887765437502774	0.888647095455433	0.862138963040014	6.00985396553238	57.4621210967412	2.01107067242533e-43	3.0504204712717e-42
CLIP4|79745	-2.11336765492374	-2.23184088304037	-2.34771064935456	-2.61452134385479	3.72463835022412	57.354153880274	2.38889794731639e-43	3.62060143880252e-42
SNRPE|6635	0.906726892812232	1.01231349742685	0.972782213315061	1.18667705750984	5.87255308062503	57.3398615745405	2.44397851945924e-43	3.70110610489032e-42
GBE1|2632	-1.24613226584422	-1.19506858699066	-1.21447120610724	-1.44957919025666	4.84470611092625	57.2665648594074	2.74710172372299e-43	4.15681026477314e-42
NPAS4|266743	-1.96732819653695	-2.13343666945257	-2.24150052132652	-2.31577161169755	-3.60257692048248	57.1858567205598	3.12464375769755e-43	4.72430099499837e-42
LPAR6|10161	-1.04074267098036	-1.34567365422132	-1.13864663640751	-1.21261495822279	4.94373034689269	57.1298379924649	3.41685614030963e-43	5.16197160812483e-42
WBP4|11193	-0.800887780288371	-0.802167383858875	-0.783745903895764	-0.743769183389079	3.81390792196235	57.0889944665335	3.6470315886754e-43	5.5052949217683e-42
RGS2|5997	-2.30395229443321	-2.44952985025059	-2.5334489023008	-2.87924388517931	4.50723468813909	56.9799938882308	4.34027712005345e-43	6.54652678571902e-42
PDLIM3|27295	-1.82205265446907	-2.20791372387562	-2.01875313266327	-1.73210901561993	4.7896043961456	56.9718208812915	4.39729372223125e-43	6.62722428768568e-42
SNRPB|6628	1.00368512249338	1.09550263159068	1.08919582343334	1.21354297420474	7.18974879564835	56.9545866696076	4.51999519348946e-43	6.80670841677718e-42
NCAM1|4684	-2.62047419131845	-2.82213769171569	-2.92519677086639	-2.73680520393291	1.3131698589847	56.9418201960812	4.61309479451297e-43	6.94136386717857e-42
PHKG1|5260	-2.43156797493607	-2.67421881724121	-2.42076981776482	-2.78153182030096	-1.03832883677467	56.9236881684329	4.74863501832861e-43	7.13961440475021e-42
NR5A2|2494	-1.65586199567385	-1.84970282921529	-1.62743683367026	-1.71485157219379	1.79129738625867	56.8547853874503	5.30110845246431e-43	7.96391225201292e-42
SV2B|9899	-2.47022869376721	-2.74136158918221	-2.29823285818905	-2.39749671585743	0.714166796851888	56.842542016669	5.40581335963661e-43	8.11474562759464e-42
GOLGA9P|283796	-1.40490954185375	-1.58462339320604	-1.51014378193259	-1.76648639076085	-4.18388051227686	56.8341004059856	5.47921031105644e-43	8.2183795707763e-42
HABP4|22927	-1.07370013605908	-1.21794471463408	-1.11421444403484	-1.06455766555683	3.59197025682802	56.8140969084848	5.65714562304541e-43	8.47852333679636e-42
SRP9|6726	0.861141468965504	0.896834106888019	0.867636839292809	1.0502170529892	8.25855151803563	56.7848392490987	5.92787940942084e-43	8.87722306475143e-42
DLG3|1741	1.04139704673955	1.09831147469005	1.11747731378817	1.3833620292907	6.31757473118585	56.7426205377982	6.34159500890179e-43	9.48924065855828e-42
TRPC6|7225	-1.56640410904533	-1.77508928453601	-1.53964057884398	-1.58591446301675	1.68849701059375	56.6879239257908	6.92090877027832e-43	1.03478837394788e-41
JAM3|83700	-1.31515878308361	-1.54093219217644	-1.13713337002288	-1.20012503723079	4.72583873425481	56.674401823317	7.07212270812523e-43	1.05655944167189e-41
CRYBG3|131544	-2.0416957157218	-2.28335287771292	-2.12404014718748	-2.22034606942662	3.46569166952441	56.6456882323076	7.4042884372519e-43	1.104621695596e-41
UTS2D|257313	-1.8548593249194	-1.81722697809798	-1.89869625680399	-1.97319829744453	-3.18673119287044	56.6455819143408	7.40554695679086e-43	1.104621695596e-41
MAFF|23764	-1.61714877348204	-1.59706665089876	-1.68640667306573	-1.89835834502071	4.29768212947851	56.6228420779642	7.67971165781389e-43	1.14461093752113e-41
BLM|641	1.68734284420937	1.93306126099309	1.66688646002501	1.82364229813155	2.85842823175763	56.6181033131784	7.73811328315256e-43	1.15240432733458e-41
PDIA4|9601	1.03300900442177	1.03778863662241	1.00091796482211	1.03938512353215	7.90004921307239	56.5623191500707	8.46000033631565e-43	1.25891749282475e-41
FKBP4|2288	1.24699290743204	1.34090052918752	1.42985421594697	1.2167515858828	8.47683065295318	56.5501792760107	8.6258316329612e-43	1.28258225242784e-41
ATIC|471	0.816446903629916	0.760831476989091	0.78607206591826	0.681181123055495	6.84184653253916	56.5405844399961	8.75919904752086e-43	1.30138643689486e-41
NFIB|4781	-2.33040174833202	-2.33532713400472	-2.25684093995859	-2.22186309093827	6.38500217052709	56.5061410384627	9.25521171835954e-43	1.37399812392087e-41
C4orf12|404201	-1.70549040505525	-1.8781503866785	-1.65451061978714	-2.01682049401375	-0.31617538545813	56.4950660744134	9.42060555727407e-43	1.39745159069115e-41
LOC285830|285830	-1.61095789613901	-1.72404701140323	-1.74290323985675	-1.53242227846214	0.200780345470273	56.4725771955938	9.76562469017727e-43	1.44749282947014e-41
NEXN|91624	-1.768217103406	-1.82480177070596	-1.60944955619684	-1.71562978315617	3.43567270727178	56.3744014113556	1.14263695089543e-42	1.69232341493971e-41
HIST1H3D|8351	3.03698530457111	3.20255196578424	3.27144786913314	3.91507743952695	0.183989246807176	56.3494444759177	1.1891885994979e-42	1.75988711577185e-41
RNFT2|84900	1.70546277235907	1.90991672359435	1.6036650157812	2.00565981891306	1.91875268656772	56.3244031964419	1.23780787477981e-42	1.83040232714498e-41
LRIG3|121227	-1.82101661390661	-1.91478395636399	-1.83191109178157	-1.59915218753973	4.10378136401369	56.3043716873797	1.27813055466203e-42	1.88736995948369e-41
LOC93432|93432	-3.02126174855879	-2.89729193445899	-3.25089676534705	-2.66256297449861	-4.07855205024268	56.3042721002852	1.27833427297161e-42	1.88736995948369e-41
PPP2R4|5524	0.901474436518154	0.828884271265449	0.895390632323008	0.97217687119006	7.80838030126727	56.2902947951504	1.30725182388791e-42	1.92855445129755e-41
F3|2152	-2.01609327793041	-2.43699368967369	-2.20375203788497	-2.83488391566673	4.16865476282045	56.2498351427412	1.39470687785662e-42	2.05596586982868e-41
NRIP2|83714	-1.26346108187604	-1.55656943090472	-1.20565451483146	-1.44167828774382	1.77444330048527	56.2365657956596	1.4246472200597e-42	2.09846083492232e-41
EGFR|1956	-3.13138931104851	-3.19146745420262	-3.27742207711281	-3.67192615429481	3.40665037139347	56.1950208638181	1.52261647642063e-42	2.24101569449138e-41
RUVBL1|8607	0.848440824959674	0.955682541480951	0.904066191130139	0.868795584132836	5.85782812617809	56.1839160234902	1.5499282086031e-42	2.27943420007823e-41
SLC37A1|54020	1.1767437198354	1.14868577229301	1.18414233692426	1.33878580687039	4.98068749804638	56.1352392072642	1.67555725950289e-42	2.46227253083924e-41
LMX1A|4009	-2.41903233040853	-2.62137885004971	-2.55844487447923	-2.58069584079951	-2.94526188421429	56.1197849763755	1.71753890828175e-42	2.52199988915453e-41
FLVCR1|28982	1.45259331388719	1.50781178439051	1.39385142321531	1.48371630748457	3.42923978915667	56.1080763675036	1.75004591902573e-42	2.56773274375962e-41
TUFT1|7286	1.34802156397691	1.31833925060526	1.40131741469323	1.28268076402924	5.76920183313694	56.1063032978184	1.75502201657323e-42	2.57303150081428e-41
EPM2A|7957	-0.970695295339537	-1.03668404877251	-1.02606071921375	-1.27957175985694	2.87884530598345	56.0926271282067	1.79388350708368e-42	2.62796267618925e-41
NAT14|57106	1.60419028961659	1.67302035446306	1.61034775048119	1.53567798386534	3.84746518296156	56.0770872233794	1.83908852289364e-42	2.69209433312397e-41
KCNJ2|3759	-1.68763809722669	-1.81194216828328	-1.75641663319501	-2.00156171618231	2.43415215609336	56.0696072073755	1.86125282654013e-42	2.72242519717514e-41
CD200|4345	-1.34908529456586	-1.58052871844224	-1.37939392044143	-1.3773781323888	3.59189230934035	56.0339110823558	1.97076851204153e-42	2.88037748263807e-41
C2orf58|285154	-1.93185589284882	-1.96819252084944	-1.67221151189649	-2.19158467501695	-1.93341587899686	56.0313331695157	1.97892312931358e-42	2.89005551356145e-41
UBQLN4|56893	0.772165038721138	0.946687507863598	0.819586410352916	0.923542695594199	6.66347428788195	55.9964173165023	2.09275996704728e-42	3.0539393512933e-41
SEPP1|6414	-1.77247915402397	-2.01404501646634	-1.66463495867199	-1.95391771428091	8.0675622992729	55.9957367570777	2.09504281449169e-42	3.05490620451867e-41
EBF2|64641	-2.46391855655409	-2.75003107431987	-2.40945532228952	-2.82422224154967	-0.47314604650688	55.9641433153958	2.20381166804245e-42	3.21102513054655e-41
NIPSNAP1|8508	0.926159127010082	1.02171732374756	1.00194515634059	1.145662836341	6.37807832937735	55.9129940294088	2.39203272631976e-42	3.48257799397937e-41
TRAIP|10293	1.18485348368786	1.28960488032058	1.19064478887422	1.33295219961097	2.39680528636099	55.8468698339156	2.65943260199259e-42	3.86889986712718e-41
PHLDB1|23187	-1.02049484486153	-1.19849657496295	-1.01350802705051	-1.0113088152775	6.5111439598816	55.8222085396944	2.76665868559259e-42	4.02178742160082e-41
PSENEN|55851	1.03361921188362	1.00661514706981	0.929594546735179	0.817594098938171	6.15421291462119	55.8200811293763	2.77610909383427e-42	4.03241609053554e-41
EMX2OS|196047	-2.36483907151292	-2.62031511571322	-2.23400523634725	-2.08227295941924	0.59460881976575	55.7787905898386	2.96607381056799e-42	4.30503122590061e-41
MRPL17|63875	0.868629459484812	0.853226192383593	0.787210556787756	0.968133251883745	5.76476208813358	55.7597257030661	3.05812867006652e-42	4.43522753426417e-41
LOC285419|285419	-1.95269410335851	-2.01578795306836	-1.89058112500819	-1.91905043552293	-3.22751029963776	55.7515684617362	3.0983853598878e-42	4.48746308689955e-41
FGFBP1|9982	-4.41387847252559	-4.38472319837493	-4.86624676185425	-5.18588087095616	-2.25092531827819	55.7514637073863	3.09890577020432e-42	4.48746308689955e-41
RAVER1|125950	0.756752331651603	0.85210007664219	0.756719845811386	0.7890358270979	6.16133264374782	55.6965967553277	3.38387857361651e-42	4.8963658194141e-41
CSRP1|1465	-1.24898889927263	-1.28270560272238	-1.26501877094999	-1.18728175950911	8.29258461240212	55.6801486531701	3.47431892231438e-42	5.02337492034627e-41
STX11|8676	-1.70774922413029	-1.81592455724739	-1.87260945364878	-2.09858602276551	2.45173538184064	55.6783089913399	3.48458378298145e-42	5.03435575818638e-41
ZSCAN4|201516	-1.72873149580549	-1.64946416674081	-1.54630098461057	-1.71939223323719	-4.3916223458166	55.6635629510881	3.56796877664412e-42	5.15087927372498e-41
PHKG2|5261	1.03670453883864	0.984051185335562	0.997988129402504	0.926851278611937	4.96767390106661	55.6428552925579	3.68845158679291e-42	5.32073957286866e-41
PLEK2|26499	1.75684907134289	1.77758050213307	1.63701140993026	1.91237938226881	2.73099125286543	55.6307813970056	3.76057365088001e-42	5.42063116312628e-41
WIF1|11197	-5.06400030740656	-5.40089581176205	-5.04624490343285	-3.87603048947683	-1.5499572776463	55.6234215042922	3.80522865067391e-42	5.48080832542444e-41
HCN2|610	2.43288547148603	2.7724071464199	2.64588092645046	3.69156795516855	-0.847926847666972	55.6151734220484	3.85590430879238e-42	5.54955876625736e-41
RHOU|58480	-1.98136583734044	-2.03731491429687	-1.69798964155576	-1.75318521848679	4.47907049247852	55.5898782170358	4.01557250750127e-42	5.77495072894194e-41
TINAGL1|64129	-2.02938323340161	-2.2905610171343	-2.05195611580219	-2.37840000074514	4.82240966476319	55.5883265615386	4.02557978666564e-42	5.78492997696601e-41
GABRE|2564	-3.57832696610665	-3.53585790544575	-3.55890214007387	-3.5448029076539	1.30125137861686	55.5822729626734	4.06486150594426e-42	5.83693060419445e-41
TRAF7|84231	0.805383426465011	0.833817103823426	0.774694669678983	0.895303555483279	6.97224598334071	55.5446439027292	4.31779855718624e-42	6.19541659034926e-41
LMNB2|84823	1.14608367394444	1.27105187639728	1.13796341647101	1.38610653712451	6.04128364586646	55.5295738994121	4.42346643831423e-42	6.34220807817312e-41
PPP1R16B|26051	-1.94426715223155	-2.38337042504582	-2.1443720269413	-2.41039629243222	3.16256847521474	55.515589783692	4.52383694489461e-42	6.48118706375707e-41
CNTFR|1271	-3.99432432087057	-4.27815810379084	-3.91467309707502	-4.52788309580342	0.797983915978263	55.5033175229136	4.6137991762057e-42	6.6050546445089e-41
LASS2|29956	1.23395729929759	1.16065678707771	1.24161722469991	1.22844355457437	8.66073408034326	55.4922798706104	4.69624132543126e-42	6.71797677918672e-41
PNPLA2|57104	-1.30085109349575	-1.49675920200916	-1.30291648473451	-1.35908322748485	6.79166857212957	55.425899361254	5.22413401460819e-42	7.46746191898581e-41
CXCR2|3579	-1.78546722266366	-2.0488016998923	-1.89301810630395	-1.89868165499171	-1.30207296123631	55.3777386177271	5.64399000557001e-42	8.06073520533335e-41
NCALD|83988	-2.27812031831017	-2.18114586126407	-2.10148653057175	-2.34584436225045	4.56804252253966	55.3773258810173	5.64773056446662e-42	8.06073520533335e-41
FGF7|2252	-1.87915721354065	-2.15854300795746	-1.9072358195279	-2.15297089585845	3.02223710521471	55.3712708669906	5.70289247818405e-42	8.13330822872028e-41
PCDHGA3|56112	-2.21245103608026	-2.40497339314953	-2.01208487951106	-2.08819472164275	-0.592616342327591	55.3671343705796	5.74088653350142e-42	8.18130572204353e-41
CHTF18|63922	1.59609296345955	1.80803854098124	1.78299395410326	1.83895434076599	3.8856011915647	55.3633014868517	5.77631824729046e-42	8.2255818908168e-41
REEP4|80346	1.07177274735222	1.24541940376398	1.18596293114689	1.32933427032921	4.57117077904871	55.3286616257551	6.10663982430809e-42	8.68940281113243e-41
PRDM16|63976	-1.91848295958034	-2.25068687228502	-1.88675182597531	-2.70314292975175	-0.215737500560812	55.3142346819485	6.24973633838989e-42	8.88631439849193e-41
CCDC82|79780	-1.50085029463765	-1.53839848152635	-1.61255571230403	-1.71461787042339	3.43412325955875	55.1838480560433	7.70543501242475e-42	1.09478727750005e-40
PTGFR|5737	-2.92289111336938	-3.13940621586899	-3.1570760207033	-3.46636751591654	0.735724436394866	55.1566932760695	8.04897517441779e-42	1.14273627965718e-40
FAM49A|81553	-1.78407772045299	-1.8260268182593	-1.69224008540421	-1.89414954963266	1.88171113748359	55.1213649507664	8.51899720388177e-42	1.20855660859283e-40
CPA2|1358	-1.97119881801717	-1.95127718752086	-2.11374630124694	-2.2061866076685	-4.17310028276399	55.1165919014797	8.58457419061963e-42	1.21694407360859e-40
AMOTL1|154810	-1.67221843219934	-1.88432470012342	-1.6213083613497	-1.70044899841153	5.44797818830477	55.0873558413273	8.99743391849244e-42	1.27451254018976e-40
C1QTNF7|114905	-2.52590255619506	-3.07778450696662	-2.34420001470055	-2.90587560930116	0.435939242987599	55.077440281071	9.14192897201028e-42	1.29400847476188e-40
PROX1|5629	-2.68067966581434	-3.05825497334344	-3.04200690902876	-3.04729181146344	-1.43179125526339	55.0594530992727	9.41000927281812e-42	1.33095509999785e-40
DES|1674	-3.77016602480068	-4.14374952872878	-3.42920476342447	-4.38657096939779	-0.175225948779308	55.055744649157	9.46625185852087e-42	1.33790639085871e-40
PVRL3|25945	-2.11534363450586	-2.29760249202977	-2.07976435338197	-2.39272052314253	0.977461226120656	55.0385653388323	9.73122094217934e-42	1.37432539059063e-40
MFAP2|4237	2.21483158794488	2.08300977253229	2.10032560469616	2.68243928125348	5.15158269423154	54.9633745363881	1.09812105708164e-41	1.5496986833995e-40
FCGR1A|2209	1.98681890252635	1.92676160837573	1.95947698600616	1.8498992261054	2.37789938084126	54.9318345184741	1.1552311122756e-41	1.6290745991656e-40
ART4|420	-2.68765031085538	-2.8315410338658	-2.66880181782083	-2.7341177305753	-3.03844962021293	54.9268721199226	1.16448372717636e-41	1.64089508162804e-40
YIF1B|90522	0.964536021536663	1.0928263733172	1.00818768032021	1.25189724930827	5.05091759619501	54.8952806438279	1.22515389150447e-41	1.72509719719382e-40
SLCO1C1|53919	-1.86189365834298	-2.12404584201206	-1.87657950528226	-1.99422012367444	-2.66582835153611	54.8661873323982	1.28382450204422e-41	1.80636023593595e-40
LPAR2|9170	1.20831317686718	1.3357206459471	1.15332199739314	1.31471663934895	4.2597592289156	54.8280890877849	1.36493348419292e-41	1.9190496577907e-40
QKI|9444	-1.09519544720425	-1.24526639937715	-1.2240102313609	-1.51505249969458	6.33706303784573	54.8019197884401	1.42360231693703e-41	2.00004456658203e-40
ODZ1|10178	-2.83208031557223	-2.95051313715807	-2.76146586422586	-2.79647042920074	-0.885694021637874	54.794731410056	1.4401557995255e-41	2.0217942996466e-40
C12orf52|84934	0.70367410032104	0.772784669532352	0.79202647780028	0.990747459616422	4.64411746017606	54.7895803993051	1.45213610310388e-41	2.03709628630361e-40
GREM2|64388	-2.39427466575253	-3.09748396479555	-2.4291914908894	-2.70596053069049	0.0252489298293715	54.7437479581909	1.56322952783635e-41	2.19131074481982e-40
BMP5|653	-3.97233026278965	-3.68676010220519	-3.90490160713041	-4.17263606906859	-2.42149469186475	54.7356342256631	1.5837657708896e-41	2.21844872543481e-40
C4BPA|722	-4.04891667540085	-4.12568077944217	-4.02943912291069	-4.45191724854868	-2.36384904933532	54.7212170564034	1.62092555190179e-41	2.26881442877182e-40
FEZ1|9638	-1.59252611851039	-1.73465452286604	-1.49150863184985	-1.04518287971334	2.28755262386793	54.6852140452403	1.71758228671389e-41	2.40232169389493e-40
GPR44|11251	-2.03800015701079	-2.20461821966787	-2.010910610794	-2.33510560002992	-1.63100320064726	54.6382471312203	1.8524083378414e-41	2.5889775242151e-40
FAM71A|149647	-1.10072042096859	-1.23127694280404	-1.24408286031261	-1.43710261516329	-4.85346154942251	54.6116559360058	1.93339305889852e-41	2.70016242462761e-40
TMEM47|83604	-1.82887567729945	-2.03293582591407	-1.97548922472608	-2.25149413120219	4.6090885156241	54.5914799191816	1.99719916083711e-41	2.78720895473153e-40
GPR34|2857	-1.68612271399958	-1.95984869086009	-1.59984731915834	-1.89544859265076	2.80593511516178	54.5861656269138	2.01435375299891e-41	2.80906994519537e-40
ACAA2|10449	-1.10983272997342	-1.086901112406	-1.22344911031019	-0.971499242056574	5.71213937781054	54.5164338636575	2.25361642021017e-41	3.14040532052051e-40
ARHGAP6|395	-1.57851318512247	-1.9048432230305	-1.5117903852808	-1.91126891602218	1.5496094842606	54.5079917123072	2.28445196444677e-41	3.18102343705165e-40
PGP|283871	1.0428177329424	1.09583664384876	1.14592061654663	1.24202481405461	4.37358458646568	54.446186667532	2.52345649255551e-41	3.51123606720602e-40
RNF125|54941	-1.23985830325515	-1.57500818488338	-1.40554914544774	-1.94612988992115	3.52354630212317	54.4134044472765	2.6602383276313e-41	3.69882989890564e-40
PREX2|80243	-2.55689019756088	-3.20660210522817	-2.55878538395243	-3.5289807594474	0.861033448951881	54.4096312197677	2.67645124173904e-41	3.71863019246484e-40
ZWILCH|55055	0.976747563135147	1.0930664426791	0.971347532859247	0.897543697761524	4.40657201963277	54.3920812792254	2.75317132223387e-41	3.82240737182602e-40
NANS|54187	1.09452008691367	1.02231879530204	1.15712323792814	1.20817651993507	6.11904409964217	54.384222781892	2.78823556844989e-41	3.86824086884137e-40
NMNAT2|23057	-3.04294245762705	-2.85326381742342	-2.89620773164115	-2.8274825042528	1.02358521813199	54.3201993789386	3.09109711177691e-41	4.28526065775308e-40
PTGS2|5743	-2.73973450484088	-3.19260595189372	-3.40860337473561	-4.58425739032256	1.06039473464286	54.2476206020733	3.47449372921521e-41	4.81323326749622e-40
CACNB3|784	1.19904221899041	1.31623445940388	1.37584824899095	1.73560389371598	5.14591885135656	54.2301775291973	3.57352786750284e-41	4.94679107297346e-40
NUDT7|283927	-1.39962974832464	-1.60594798146212	-1.54469186890732	-2.13369432903772	1.49429476242077	54.2242034074191	3.60809259466858e-41	4.99097415846526e-40
LPPR1|54886	-3.39317225891833	-3.3850270857759	-3.28333213621496	-3.54998021669476	-2.40750515371459	54.222094314907	3.62037510614603e-41	5.00429268704378e-40
FAM43A|131583	-1.29084110054083	-1.43031787422519	-1.17253385299365	-1.19746868155361	3.04572856847088	54.2166730476597	3.65213899823498e-41	5.04450026906391e-40
MARCH4|57574	2.52727148801509	2.76925782544835	2.39991137761094	2.47921928736873	-2.08543343167349	54.1315812732401	4.18892118308965e-41	5.78169253191598e-40
ZC3H12C|85463	-1.73548843718835	-1.76086185294576	-1.88561763995049	-2.05183188596117	2.70332051246426	54.106211381822	4.363766878098e-41	6.01861453691731e-40
HSD17B11|51170	-1.33908015672149	-1.55223737802481	-1.42424726989459	-1.36632104112009	4.3299047930053	54.0664988160613	4.65225997828224e-41	6.41182087942495e-40
ACAD11|84129	-1.04991914258173	-1.11004897737783	-1.11619273161297	-1.26259809787427	3.99237550634476	53.9270963855488	5.82488193298363e-41	8.01850342146487e-40
RBM9|23543	-0.843802899243506	-0.90921063001381	-0.901289761552723	-0.831815623712036	6.56734499521525	53.9269204200673	5.82653531738987e-41	8.01850342146487e-40
CDCA4|55038	1.04501560601407	1.14818165728731	1.07407426805351	0.790219804367957	4.28129508673471	53.8850534306388	6.23359325574795e-41	8.57244108270401e-40
TLR4|7099	-1.49917002103901	-1.66880911934255	-1.42721832793132	-1.74442504322197	4.28311950576239	53.8821115461746	6.26324528652348e-41	8.60694071662636e-40
HSPE1|3336	0.960859100004461	1.07660917919747	0.996251137508895	1.04006592080032	6.4897122065328	53.8488243118346	6.60876681512789e-41	9.0751412623759e-40
EPYC|1833	4.5689728265074	4.22059384651172	3.94902406601179	4.11764791170252	-0.454277705591178	53.7866366790277	7.30627235112006e-41	1.00256520311512e-39
BAX|581	1.00639863647588	1.09022962917739	1.07672029056964	1.32178471310681	4.91902555911372	53.7745341703075	7.450359457424e-41	1.02159328880198e-39
HIST1H3H|8357	3.06973135877194	3.11232498909972	3.28379692454525	3.76004076050747	-0.40417242145988	53.7697741139056	7.50780768561921e-41	1.02872242808622e-39
LOC728723|728723	-1.45066728307862	-1.45273308349798	-1.27218746044896	-1.4049442825281	-0.74739078272912	53.7367714146176	7.91850722996768e-41	1.08420868056507e-39
DARC|2532	-3.04729972449011	-4.36358205702002	-3.34283576590606	-3.77536961269636	3.28558055654106	53.6424157485958	9.2211903105315e-41	1.26165690939594e-39
DPM2|8818	0.898374266483435	0.938238994908838	0.967238238994079	0.993193045723706	5.56362796717677	53.6388201954203	9.27487118174196e-41	1.26808137244788e-39
PPARA|5465	-1.61901521648592	-1.5796571219779	-1.62493382810457	-1.66117555726699	3.9277132292256	53.6239716080222	9.49989465189222e-41	1.29790589686069e-39
JUN|3725	-1.44284143366901	-1.69071829714791	-1.58618764996957	-2.1875398100745	7.62004712121385	53.6157308367529	9.62713191535673e-41	1.3143370393348e-39
FLJ37543|285668	-2.06484111751831	-2.04371330951868	-2.11384383455158	-2.92066192308458	-3.71014611461529	53.5950451029234	9.9540932919387e-41	1.35799185908981e-39
DRP2|1821	2.12407167782549	2.08504972063653	2.07985017851033	2.1615155719691	-0.573121722011634	53.5822765593221	1.01614449504799e-40	1.38527753504229e-39
SGK1|6446	-1.54540752285008	-1.56099423814935	-1.58881421120787	-2.13379315964657	5.69648662374647	53.5479803828083	1.07400682020322e-40	1.46310148758031e-39
MYOM2|9172	-2.25213992183196	-2.71593464745657	-2.39391931027803	-2.77909536328556	-0.282005656194544	53.4410716891513	1.27643420782143e-40	1.73760942630074e-39
SYT15|83849	-1.9033348053863	-2.27290956064048	-1.95460344813879	-2.22226147406871	1.54867855735478	53.4336032922016	1.29192750920984e-40	1.7574315482426e-39
CBX8|57332	1.22564226314344	1.37275737581314	1.36237257274772	1.72725775994229	2.91712941801749	53.4218157161123	1.31676534325715e-40	1.78992745362439e-39
PIK3R1|5295	-1.52583568717493	-1.68729200124456	-1.57188217914428	-1.97915460868176	7.06839929243264	53.4015898581192	1.36050370841591e-40	1.84805021026466e-39
TJP3|27134	2.351187125937	2.26812717059405	2.54464264779715	2.46635660597045	5.2134809532362	53.3925177152249	1.38059229876141e-40	1.87398755945627e-39
EPDR1|54749	-1.93612402897702	-1.87091099969327	-1.78683233229903	-1.96540786350519	3.37697561516414	53.3908730971103	1.38426570023846e-40	1.87762197930186e-39
IFNGR1|3459	-0.916965000596533	-1.01428697191649	-0.998927222403074	-1.26368082008283	6.48579554666664	53.3727246892064	1.42545798614474e-40	1.93210531062351e-39
CAMK1|8536	-1.12105035037127	-1.24140950041238	-1.10963161991573	-1.00907487715671	3.46785757416866	53.3509075395504	1.4766065530173e-40	1.99999568610548e-39
SIRPA|140885	-1.26434070758716	-1.44981657266941	-1.4022962108041	-1.72706785939332	5.86964917370696	53.3176911447839	1.55803347754751e-40	2.10876979078828e-39
FLT4|2324	-1.27301406013316	-1.46324732323208	-1.18115910927259	-1.36010188376367	3.68835310207908	53.254560311554	1.72540240244852e-40	2.3336253153346e-39
TUBB3|10381	2.43365126835251	2.61076504439249	2.45214158168914	3.0057409904007	4.74075636189059	53.2525755204839	1.7309468697446e-40	2.33944604173224e-39
DCN|1634	-2.06261889045225	-2.49892970569758	-2.10669886051644	-1.98146039718246	9.00717842806539	53.2449191886751	1.75250243188907e-40	2.36688258243814e-39
TMEM183A|92703	0.652540579275584	0.734638592175044	0.752608522354997	1.05901631324316	6.23933248473936	53.2078427372145	1.8607538270834e-40	2.51128508631571e-39
TIGD3|220359	1.53919552629043	1.75861159597261	1.72218600734313	1.99516181103936	-0.366670584939028	53.195869328789	1.89712426046349e-40	2.55853939962652e-39
CARD6|84674	-1.39168381042116	-1.50567713552734	-1.40720172089437	-1.60447341692892	3.14594469794715	53.1950864365126	1.89952703662718e-40	2.5599487311343e-39
ZBTB4|57659	-0.908138451934699	-0.997900160343466	-0.867739204826806	-0.869982373066895	6.86862622196471	53.1937978478355	1.9034884884893e-40	2.56345514014123e-39
DLK1|8788	-4.53026096580809	-4.94758023643694	-4.83033252692378	-4.12339301721456	-2.70125636566744	53.1911079378319	1.91178465901732e-40	2.57279000436206e-39
CPEB1|64506	-2.4058202969713	-2.62732111001885	-2.34652082163765	-2.3822571584071	-1.04109615746607	53.1836305622883	1.93503708055096e-40	2.60222461602766e-39
RTKN|6242	1.05001924674158	1.13886729787595	1.00491554164755	1.1383895993674	5.45123259785309	53.1504253926722	2.04176716587063e-40	2.74379744442801e-39
PACRG|135138	-2.31913708578853	-2.52719236779883	-2.25825437217413	-2.68936671046657	-1.93427589266569	53.1345542572516	2.09484525117335e-40	2.81312053886199e-39
LOC100128191|100128191	1.24124894816882	1.37085868025071	1.27069932148544	1.28863879802071	1.66618641258006	53.0432177807862	2.42831815676261e-40	3.25861284893967e-39
SMYD4|114826	-0.830922592654691	-0.82102699891398	-0.772672174067295	-0.801924275203175	3.74324640650854	52.991303965966	2.64105720371239e-40	3.54157130290138e-39
PCCA|5095	-1.24975676093712	-1.24314306086002	-1.10344923708585	-0.960556040853121	4.06963589708986	52.9745055831061	2.71381912847431e-40	3.63655620812045e-39
APH1A|51107	0.74527529772286	0.800070627902351	0.743278001106193	0.683811726261922	8.24339166705812	52.9727155180846	2.72169023889371e-40	3.64451333551861e-39
ZFP36L2|678	-1.1533383490205	-1.47138016058825	-1.40237467023008	-1.78761475480761	7.66199738205628	52.9680044589538	2.74251477477601e-40	3.66979230401894e-39
ROGDI|79641	1.40539176375234	1.36902988801016	1.48654998535624	1.44844547333905	5.1598438011356	52.9646143448746	2.7575989847816e-40	3.68735966376399e-39
C12orf48|55010	1.2740917486386	1.51363338411423	1.34982208018834	1.52904685831139	2.62325029328372	52.9436089986689	2.85293283983769e-40	3.81213293850459e-39
KCNA6|3742	-2.21377253555215	-2.66442250325875	-2.46449498879151	-2.60123105447565	-0.341575975317615	52.9281574592884	2.92516239274911e-40	3.9058790193266e-39
CYB5R3|1727	-0.80866129872972	-0.863414506441514	-0.737773129554452	-0.748411823313623	7.57613183983148	52.9059773890066	3.03206002132893e-40	4.04575085931605e-39
ATAD2|29028	1.57853384172855	1.80417598518301	1.62110631430206	1.66234335576517	6.04976187324246	52.8728454581577	3.19907574510947e-40	4.26558515546634e-39
HYMAI|57061	-1.91562097880856	-1.92585465471654	-1.93928486380978	-2.14275115986367	-3.72073474547992	52.8645221846963	3.24246220224013e-40	4.32038037887176e-39
DPY30|84661	0.703799080716085	0.822232912940481	0.679218500803939	0.793746149415971	5.21868998147359	52.8610415239029	3.26078011288695e-40	4.34171950906572e-39
RASSF7|8045	1.74444159328343	1.75426867502163	1.76712096296127	2.00828695477237	4.53921722849863	52.8311632520562	3.42234984562096e-40	4.55363330905699e-39
CALR|811	0.859382190501038	0.966256395449805	0.833850682876679	1.04235958789414	9.8438472192976	52.8250209477651	3.45654633100311e-40	4.59589030498819e-39
TBC1D10B|26000	0.676117523175195	0.704326670880691	0.690847391097704	0.763522557353539	6.26441360131019	52.8067545171206	3.5602788922619e-40	4.73047908630767e-39
SHROOM4|57477	-1.24383605557403	-1.54006705255878	-1.29791500603179	-1.7296819060902	3.61484157705991	52.7941215539918	3.63383895442714e-40	4.82481687653305e-39
ALX4|60529	-3.06554635758026	-3.10004981081262	-2.94573898523971	-3.1618053543617	-2.58496835923334	52.7922943929464	3.64460360009157e-40	4.83570417143747e-39
PTGER4|5734	-1.58760714426082	-1.78108076005051	-1.57493116231338	-1.96074985937667	3.18066154285777	52.756906726368	3.85950721998495e-40	5.11723974160311e-39
ZHX3|23051	-1.01236074426873	-1.05235507834695	-0.950674027944114	-0.97922210808285	5.19873716504769	52.7339376275743	4.00574498832698e-40	5.30740098453386e-39
KCTD10|83892	-0.601785804299868	-0.675800029494527	-0.525362610552747	-0.613602000716047	6.36730975460747	52.701779184401	4.21986504981756e-40	5.58717244727952e-39
LOC646982|646982	-1.40080412196717	-1.57032681560528	-1.47777844788341	-1.32357886015643	-3.87806416101877	52.6989645294769	4.2391430137189e-40	5.60875806180043e-39
HNRNPL|3191	0.456496799691824	0.48426099102677	0.442172424312412	0.439519336564958	8.08342785248062	52.6205457631009	4.81322551820736e-40	6.36385371109969e-39
CENPI|2491	2.05677093510102	2.44519796661531	2.18199264279917	2.5176514387659	1.17435037125014	52.601459787118	4.96435744760652e-40	6.55907465432189e-39
HIST1H2BO|8348	2.50865300587769	2.5288997476561	2.38127686892991	2.65449794941682	-2.40256424658033	52.5626943822305	5.28611729559468e-40	6.97930360582228e-39
RNPEP|6051	0.82919884284875	0.886843506370616	0.94871345347512	0.86475609040184	7.00648853935378	52.5605839044291	5.30422259438787e-40	6.9983074034002e-39
ITIH2|3698	-3.59644072306847	-3.75577249499919	-3.63339400298888	-4.05233034719971	-2.75572058772349	52.5523508773781	5.37544780983755e-40	7.08732118927812e-39
ALDH2|217	-1.82204682755486	-2.02848282690563	-1.8035811064367	-1.92936020860244	6.68380471527857	52.5461084409657	5.43009023644554e-40	7.15436207672566e-39
LOC100124692|100124692	-3.76287139943675	-3.68687812862517	-4.11200287061637	-3.41368369313667	-2.5221084396553	52.5259950404738	5.60996502303809e-40	7.38619277544414e-39
NFAT5|10725	-1.00022080985089	-1.13822265242065	-1.11809415393939	-1.18250763074973	6.05702692884144	52.5196390474554	5.66803915182394e-40	7.45744662724973e-39
LEPREL1|55214	-1.89663248530832	-2.08658609016194	-2.01345954829319	-2.21398877250928	2.67877197524294	52.4817254317314	6.02718399867213e-40	7.9244440105275e-39
SLC47A2|146802	-1.96128266918772	-2.12223918073912	-1.97652269587841	-2.20826663840772	-3.28627757421493	52.4483353308577	6.36231843697356e-40	8.35924402862018e-39
MAF|4094	-1.23138170925524	-1.32857337553088	-1.20565846366278	-0.965779376788031	5.00312613962982	52.4063244051657	6.81063514716249e-40	8.94204143903911e-39
ARHGAP10|79658	-1.61384708794956	-1.60533081983213	-1.50599261217338	-1.55130986794304	3.60821518618993	52.381836200794	7.08642457431816e-40	9.29766520001355e-39
KRT18|3875	2.00758959156925	1.88409589508798	2.16624918587424	2.19544483648696	9.26825998906799	52.3751919154186	7.16316486469506e-40	9.3918157412351e-39
FAM96A|84191	0.735155919604458	0.780248332388242	0.723098331227935	0.644252407530086	5.25638866271106	52.3589192880338	7.35464645251475e-40	9.63617124501134e-39
TOR2A|27433	1.07192194401487	1.01950472275955	1.16045352165831	0.889858755348233	3.98640662523293	52.3162374957181	7.88161324205271e-40	1.03194400045598e-38
C1orf183|55924	-1.66576443856259	-1.65668627721266	-1.55882764706704	-1.29227442327641	1.00280499421363	52.2870394532236	8.26373960817675e-40	1.08122516705458e-38
PCDHGB7|56099	-2.15387483502186	-2.52379459042074	-2.15360354176243	-2.47952440604335	2.366157331085	52.2808239894413	8.34745065156358e-40	1.09142048949084e-38
SF3B4|10262	0.782380388333539	0.881204773561721	0.843429516704793	0.710706018490416	6.85444753812132	52.2749530084213	8.42730237692625e-40	1.10109742906838e-38
GABRG1|2565	-1.69522916122977	-1.77697915484591	-1.56586555558633	-2.21483462941923	-4.24229751442266	52.2707251643886	8.4852792984948e-40	1.10790481920929e-38
SLC10A6|345274	-2.2463798066559	-2.46054805715508	-2.40393501541275	-2.88069463401851	-1.50969061239444	52.2616849155996	8.6105938075717e-40	1.12348882801354e-38
SCN2A|6326	-3.10040905514415	-3.4126635800185	-3.11901878713949	-3.43865861197919	-0.132489546855885	52.2246607925299	9.14346513816058e-40	1.1921915056354e-38
PTGIS|5740	-1.93803599980947	-2.33681347149594	-2.02848940472736	-3.11225525175894	4.32359032441094	52.1800872725699	9.82901753327051e-40	1.28069313457002e-38
SPINT1|6692	1.40536159265036	1.41210717285861	1.53903927876339	1.54897743794263	7.56210151358578	52.1674548860519	1.00325119271085e-39	1.30630510962502e-38
DUSP22|56940	-0.799078829434685	-0.896833286858915	-0.86419128637466	-0.963073485673094	5.05527270020989	52.1588971319262	1.01727617299733e-39	1.32365251661088e-38
KLHL4|56062	-1.90194742837332	-2.25386220736312	-1.94387262072664	-2.03302793549912	-0.790409156836726	52.1527939626016	1.02739828672461e-39	1.33590119295902e-38
NCRNA00092|100188953	-3.00061100485377	-3.00297728321941	-3.17657430788617	-3.29158036174932	-2.66695101452371	52.1363409103165	1.05519130244941e-39	1.3710941982344e-38
HNRNPA2B1|3181	0.502789848968501	0.576378277727269	0.502558235355203	0.601693608655483	9.56774343245131	52.1358094789589	1.05610146514908e-39	1.37133175095872e-38
KIAA1614|57710	-1.5305878916564	-1.6769718337519	-1.47699249947694	-1.25605849970208	0.784179616014624	52.0768418084235	1.16213843331815e-39	1.50798059337787e-38
SLC12A4|6560	-0.989265889209079	-1.11330508817929	-0.930944537502275	-0.946334735737204	5.25255658876193	52.0495819066941	1.2147015339616e-39	1.57510197533095e-38
TIE1|7075	-1.21514725116647	-1.44382086727374	-1.06228621958821	-1.17981454060962	4.59143148060519	52.0459419130617	1.22189823072477e-39	1.58334496509174e-38
MYOZ2|51778	-2.03335344282144	-2.17301898146771	-2.00802589317534	-1.66522021315383	-3.52751325745037	52.0442404599234	1.22527684193472e-39	1.58663252595036e-38
MOBKL2B|79817	-1.89990217823595	-1.98835863115759	-1.94735255532048	-2.13675370484991	3.34460997370692	52.0310289391431	1.25183178328788e-39	1.61990641332256e-38
KLHL3|26249	-1.2729708958406	-1.55631728529378	-1.28808160003481	-1.77569386695287	2.44180922666956	52.0152643379722	1.28427407337827e-39	1.66074783123964e-38
SYNGR3|9143	2.21190536082996	2.54741975307097	2.37075423819574	3.44298803588855	0.627853770805776	52.0074091917965	1.30075247588289e-39	1.68090385060288e-38
SFRS9|8683	0.622366904532965	0.677953974212487	0.671795973369811	0.801154114828389	6.85270185378761	51.9900556896391	1.33791132106977e-39	1.72773835941435e-38
RFC2|5982	0.834186170043817	0.927587741374109	0.843170452841336	0.929887366796629	5.17329902402073	51.9874937047798	1.34348665870136e-39	1.73375068194083e-38
TYRO3|7301	-1.62647212885938	-1.59550113516552	-1.59854961450986	-1.53101891023086	3.40468493269246	51.9614261275044	1.40155497546294e-39	1.80744989790548e-38
MT1X|4501	-2.20824536730391	-2.17572709709879	-2.11853027295768	-2.01157852468715	4.61493780780346	51.9072148855385	1.53049642321586e-39	1.9723841123248e-38
VAMP2|6844	-1.07795825467653	-1.08462291012868	-0.929116127903336	-0.890006224874892	6.22534542866917	51.8973198811397	1.55528372539044e-39	2.00295897257592e-38
DHDDS|79947	-0.698109909226482	-0.746513672803622	-0.67960317473355	-0.629950129635661	5.33956899363875	51.8910844485088	1.5711098906911e-39	2.02195944567167e-38
LRP1|4035	-1.48847203966863	-1.72025465191839	-1.38421743107404	-1.42786285812832	8.52319848264166	51.8753067172725	1.6118799126733e-39	2.07301390679007e-38
MMP28|79148	-1.86234145398729	-2.16729586208584	-1.83714330174388	-1.71311836503684	1.88074682376974	51.8602027420102	1.65190180082988e-39	2.12303725649943e-38
THSD7B|80731	-2.61505317007937	-3.01741310489106	-2.57621495825393	-3.44130586908199	-0.210591086644595	51.8561353852493	1.66284847475965e-39	2.13565021410888e-38
TMED9|54732	0.833624273845989	0.828734035906517	0.88449886074207	0.844431969459721	7.62515880834733	51.8517350853461	1.67477308663884e-39	2.14950114196655e-38
C8orf79|57604	-2.35116511978033	-3.01552717475161	-2.73650467995777	-3.55981075589134	1.59051555711639	51.8464788415698	1.68912963123801e-39	2.1664523855348e-38
VIM|7431	-1.26262716268102	-1.45992891025272	-1.36697985629615	-1.33999560859913	10.0357290187608	51.8410377718947	1.70412090968056e-39	2.18419412855998e-38
CHST7|56548	-1.28344760329053	-1.28244674596476	-1.0820940060528	-1.08755903763731	1.43281968956457	51.7896853017262	1.85234195297012e-39	2.37255809655561e-38
RUNX1T1|862	-2.11043030857215	-2.53371491825719	-2.06513037585326	-2.20081652034514	0.571286577115044	51.7644523402562	1.92983922276733e-39	2.47014179946064e-38
LIX1L|128077	-1.11235425203192	-1.23640399716408	-1.19248224226312	-1.19755631635437	4.31762769053821	51.7574840971685	1.95180741474186e-39	2.49656560363249e-38
KLHL30|377007	-2.5884569020538	-2.48690813531949	-2.21994131552356	-1.73224766484806	-1.47366908290518	51.7507412975065	1.97330339734323e-39	2.52234998328876e-38
DNASE2|1777	0.751297000473324	0.81038452680622	0.741022973295888	0.884105602057991	6.50356541548055	51.7375147699508	2.01616095976686e-39	2.57538609318729e-38
ICAM2|3384	-1.47698378531733	-1.55888807959215	-1.39410307155799	-1.38442796000768	3.67799289131133	51.7066373356623	2.11987798389123e-39	2.7060378814005e-38
ABCB8|11194	0.954880154494033	0.894558874203029	0.99896943166151	1.03913250163616	5.08512419412845	51.6840749580107	2.19903031456336e-39	2.80517710086452e-38
IRX6|79190	-3.37152604012076	-3.23924598175672	-3.25330717108525	-3.07961168586229	-0.493907918025566	51.6608092796956	2.28375266130055e-39	2.9112828043381e-38
EPCAM|4072	1.89174503742663	1.96069487760049	1.83430482898662	1.99653111234145	7.63260731751566	51.6401585076141	2.36168903977284e-39	3.00860034837007e-38
PTTG3P|26255	1.51916577187273	1.80924974546042	1.49844035277752	1.89973028837716	-3.22667726698552	51.6320293682772	2.39309465185773e-39	3.04655007198688e-38
CDC7|8317	1.44771971374326	1.71056097449126	1.37505874878173	1.45992594912674	3.23167033626839	51.6191803083817	2.44359061374355e-39	3.10873531926592e-38
EDN3|1908	-4.3613770748413	-4.74029736365457	-4.4089641124286	-4.16126991324368	-1.58862841121304	51.6171755705606	2.45156482168403e-39	3.11677701605063e-38
PKP3|11187	1.6687137505691	1.64893573463776	1.62624526219194	1.84798125854772	5.85093455537435	51.595080767006	2.54119731192413e-39	3.22855351206317e-38
FRMPD4|9758	-1.78455336633371	-1.84793743039523	-1.73579936059492	-2.0133077131891	-4.11787413665505	51.5648871125682	2.66901846759185e-39	3.38866492848328e-38
RAD54B|25788	1.45850207984386	1.67697703880057	1.61138859044083	1.6846522427174	2.90862338195248	51.5530949014641	2.72067131239743e-39	3.4519203851912e-38
C22orf39|128977	-0.79112919957277	-0.839878722410987	-0.768864211050736	-0.930513878981071	4.56475291973758	51.4804672929558	3.06163458328626e-39	3.8819138152844e-38
LIMK1|3984	1.03994931034258	0.926146895888515	0.91067210538403	0.981421057710491	5.73011482931373	51.4774323225027	3.07677970642337e-39	3.89849493178133e-38
COL1A1|1277	2.47907443336054	2.14438733495768	2.4494310751715	2.67544987962981	11.9793143107091	51.4242691471623	3.35458929534791e-39	4.24764449795095e-38
TMEM9|252839	0.99826889064899	1.01327957354926	1.03540074112963	1.18360658307379	7.06881355103475	51.4194725306803	3.38085831963137e-39	4.27803374216979e-38
TOMM40|10452	0.986457018280898	1.09630854760341	0.991442923732073	1.14576256363647	5.71730703982834	51.3343614796746	3.88280542490379e-39	4.90988688672945e-38
OR2L13|284521	-2.13073037617086	-2.36756998600623	-2.07470728093072	-2.22476223258925	-3.77008603458298	51.2903311339938	4.17112610761696e-39	5.27093911749398e-38
TESC|54997	-2.54383279551691	-2.62315187863805	-2.40088492749795	-2.25689077926467	0.493900628515938	51.2883522941354	4.18457627071373e-39	5.28439390542778e-38
PLA2R1|22925	-1.52726792234612	-1.74140301894809	-1.55780393590143	-1.79930530072371	3.70811996316451	51.2039258011904	4.8007855321929e-39	6.05850136706593e-38
DLK2|65989	-2.94571681654509	-3.11817743758899	-2.97504937741804	-3.42522726039086	-1.03157266385966	51.1837286787663	4.96120601903317e-39	6.25676108915394e-38
C14orf128|84837	-1.34838276085219	-1.37442986869286	-1.33354165885326	-1.40099638838599	1.19083236894326	51.1564716113241	5.18625140393573e-39	6.53620213701901e-38
HCRTR1|3061	-1.28539945727684	-1.356241754109	-1.27846985578216	-1.46200711658458	-4.51438174265709	51.15261597202	5.21890045946864e-39	6.57295586257994e-38
MLYCD|23417	-0.807059537078856	-0.856152846762199	-0.74361686758037	-0.47959917234629	3.43442719548989	51.1249489083087	5.45930220933074e-39	6.87114044424044e-38
PKM2|5315	0.872219245936964	0.918107687227522	0.835089569408014	1.01596996618656	9.98399857588227	51.1170636758712	5.5298278563112e-39	6.95526180139369e-38
ASXL3|80816	-2.60904319803609	-2.72080377463981	-2.57225519280946	-2.37014926926423	-1.8972108959924	51.0749495970071	5.92224909887797e-39	7.44387230068301e-38
CRHR2|1395	-1.60238404542254	-1.53206842717361	-1.40752121735162	-1.3140648102801	-4.22164052745867	51.0037861391001	6.64981116760777e-39	8.35280078308307e-38
KANK2|25959	-1.05508742340322	-1.16618737163698	-0.956102171614722	-0.938270935464556	6.17218196443741	50.9986921710119	6.70520287448649e-39	8.41677063885275e-38
SGCZ|137868	-1.4560198101146	-1.36770047916999	-1.38550683630706	-1.28976584661769	-4.80368419297135	50.9961494400456	6.73302523258113e-39	8.44574592686875e-38
SDC1|6382	2.03904560234186	2.03906762370794	2.20446392168283	2.63975275249816	8.07662560498201	50.9957647010297	6.73724508009472e-39	8.44574592686875e-38
ESAM|90952	-1.09219501147397	-1.25819459984594	-0.966420365951266	-1.04542599465067	4.91922429941337	50.9779506426288	6.9355608828554e-39	8.68857573989075e-38
ABI3BP|25890	-2.47022897587116	-3.00552459609996	-2.42546488937392	-3.13605788314812	3.83017582689997	50.9541089716114	7.21016332238418e-39	9.02658826561961e-38
DDR2|4921	-2.38896342099558	-2.51993027009433	-2.36144196878062	-2.38289570793648	3.20403167979341	50.9532659304949	7.22007019989148e-39	9.03299293621459e-38
CSRNP3|80034	-2.44039028634049	-2.66685341284466	-2.51323722240271	-2.74496242434483	-1.83784694983178	50.9293246428985	7.50717906384772e-39	9.38596512399104e-38
LOC100240735|100240735	-1.58803147187959	-1.69615150565292	-1.50684253935598	-1.39859167969528	-1.86860563745391	50.928784241842	7.51379001771373e-39	9.38800510231774e-38
NAALADL1|10004	-1.30219704330921	-1.61287606336613	-1.3106659697402	-1.09157090260947	0.898433538812253	50.924922659492	7.56120046797225e-39	9.44098500815554e-38
APEX2|27301	0.717677431055966	0.807257524334763	0.837360633932875	0.87616479700722	5.22928492183383	50.9032287932258	7.83317312785503e-39	9.77409967919118e-38
ACTA2|59	-1.64477981298882	-1.8609020844563	-1.57080714692557	-1.60582963625287	8.3853129639204	50.9013664129557	7.85697347835359e-39	9.79731335720097e-38
USP53|54532	-1.25744929958284	-1.47510722588243	-1.28225400073431	-1.65923938956468	5.26247716667475	50.8637504459564	8.35350729835985e-39	1.04095853670375e-37
C7orf51|222950	-2.43980751070118	-2.36711456362321	-2.37854636150698	-2.05722232194257	-1.47561402616744	50.8375031813562	8.7184833277222e-39	1.08572182735056e-37
PROL1|58503	-4.2830246333742	-5.11341608627311	-4.54923046895499	-6.29277247566371	-2.28783105391375	50.835450389931	8.74769287493353e-39	1.08864027368975e-37
FARSA|2193	0.736188085558039	0.816492052891515	0.765436802905526	0.924452042507895	6.00738467059677	50.8220885580411	8.94023215432943e-39	1.1118676585602e-37
EGR3|1960	-2.5073259266349	-2.82794576139476	-2.70099932338756	-4.05798390477821	4.13161786824425	50.8159105381199	9.03068525924554e-39	1.12237666366391e-37
C19orf28|126321	0.985751259242038	1.02366008726246	0.959298441065633	1.15386642437601	5.67645046420733	50.7726842929113	9.68974814699204e-39	1.20302387220831e-37
TMEM79|84283	1.30664764111719	1.41627176598458	1.33879955224763	1.38384502107876	4.49683033123088	50.7725203578224	9.69233723286528e-39	1.20302387220831e-37
C2orf71|388939	-2.40261630842644	-2.32234249715889	-2.5255327813667	-1.84718213275148	-3.78163674376077	50.7194732584175	1.0567606341162e-38	1.31080032865966e-37
PFKFB3|5209	-1.65973378735548	-1.76092568836179	-1.6407442943327	-1.81572692292942	6.82186997403149	50.7053775686684	1.08132196643656e-38	1.34038424426002e-37
RGS7BP|401190	-2.70047498828108	-2.74786772489599	-2.43543832710841	-2.95477740957438	-2.00643862870048	50.6962986408494	1.0974437833948e-38	1.35947471038933e-37
KCNA1|3736	-2.65457473339691	-3.10431551021772	-2.80400588980433	-3.57373450948315	-1.71505304905541	50.673127071118	1.13969077936938e-38	1.4108818092075e-37
C9orf100|84904	1.35724491228084	1.58741006314194	1.42259104029119	1.3166546538091	2.56231735135259	50.5468196373555	1.40033138055223e-38	1.73240471449684e-37
DTYMK|1841	0.94679438063105	1.0195042959452	0.993008648634454	1.14091405079936	4.55254813432115	50.5426242370071	1.40994576067157e-38	1.74315523748864e-37
NRXN1|9378	-3.3547448740203	-3.47174056483433	-3.34424818444606	-2.72847978513842	-1.22527785668629	50.5339856567696	1.42995116715327e-38	1.76672996759553e-37
ARPC5L|81873	0.768454412989089	0.839813086048083	0.804369629219772	0.882041579082307	5.50438953694408	50.5027337921959	1.50473041386457e-38	1.85790355094974e-37
ALDOC|230	-2.57431059513984	-2.30804217337567	-2.27997547130514	-1.41929588043394	3.70045145119063	50.4957775233791	1.52190146389947e-38	1.8778750131126e-37
TWIST2|117581	-2.08301344152122	-2.42791228164395	-2.09207604275962	-2.14086928273282	0.185024980318642	50.4895746942049	1.53737823220217e-38	1.89573114388094e-37
MAS1L|116511	-1.49611829374119	-1.66700058069986	-1.38661213221343	-1.51696806701724	-4.3721241623237	50.4389768581743	1.6696616764713e-38	2.05750334955489e-37
CST2|1470	4.02631182161167	3.39706159209204	4.05036640512148	3.85326328113376	-0.659849787227533	50.4209260197793	1.71956523093728e-38	2.11761481803341e-37
LDB3|11155	-1.6524668709955	-1.9166312983234	-1.69083403458277	-2.23318001136469	0.211035344139568	50.3924019620985	1.80148782601998e-38	2.21705296813191e-37
CLIC2|1193	-1.37266684048268	-1.57817186175207	-1.36823461844703	-1.59596205240019	3.57731291538283	50.3595563147547	1.90067876627867e-38	2.33759931242127e-37
PVRL2|5819	1.27581542209933	1.1792014705237	1.23442730876836	1.10839070840777	7.72212050607713	50.352086745667	1.92398944912051e-38	2.36472601523586e-37
NMRAL1|57407	1.06685986406864	1.08185745099451	1.07453831225928	1.09577692537129	5.56277191042084	50.3474126516919	1.93872163936739e-38	2.38128063769595e-37
C5orf53|492311	-0.992727988578185	-1.17471903423061	-0.987457473549596	-1.07079794955071	3.74825244844902	50.3338942806224	1.98196925257994e-38	2.43281564375926e-37
FOXP2|93986	-2.70332329088686	-2.7973538976691	-2.54978681905717	-2.75161474108399	-0.905419831544379	50.3152997142708	2.04304031008881e-38	2.50614717022866e-37
S100P|6286	4.35739065408531	4.48730016032365	4.60727480280112	4.93827924336875	3.42371129801348	50.2840260238495	2.15003672227112e-38	2.63568220817293e-37
ACTG2|72	-3.30517834386818	-3.65849854166531	-3.73220698855456	-3.66187903364288	4.09564263245823	50.2782314780126	2.17046956986579e-38	2.65900151203701e-37
OSR1|130497	-3.11303148968858	-3.65613914023028	-3.45687585978732	-4.24784956400221	1.47159006733254	50.2754794292557	2.18024193966402e-38	2.66923906041723e-37
FAM82A1|151393	-1.04206384918643	-1.30670611369998	-1.07096752233111	-1.37662707552705	1.56263261190016	50.25853476105	2.2413905153395e-38	2.74232165971518e-37
GRAMD3|65983	-1.38725189254724	-1.41081790627659	-1.33446972396808	-1.20416445143334	4.67584493588456	50.2092277590161	2.42927852388068e-38	2.97027349476306e-37
HIST2H3C|126961	2.23287893433844	2.25727030699203	2.38842829515	2.94832314610365	-2.23406662786606	50.2086033602393	2.43175635852376e-38	2.97137617521756e-37
IFI30|10437	1.56373950935766	1.59129340886965	1.56111376744841	1.54360751664814	7.18009291751206	50.1904900417242	2.50474932532568e-38	3.05858444168979e-37
LILRB5|10990	-2.67081448093182	-2.63057475621857	-2.36260638320192	-2.27068895884392	0.939727276068886	50.1804511456693	2.54614545441819e-38	3.10712144968289e-37
BLOC1S3|388552	0.694837403786453	0.731746177091059	0.719496989841659	0.921454008043465	4.39500221205167	50.1650398761584	2.61103295842749e-38	3.18424420428149e-37
MPDZ|8777	-1.30226051397241	-1.40184195558676	-1.34849790474784	-1.55809838672562	5.18006689919172	50.1371250426555	2.73281360854453e-38	3.33060554463468e-37
YAP1|10413	-1.13524802051917	-1.28530101937963	-1.16028764831465	-1.31081314143957	6.85482405114217	50.1160102739773	2.82869526553286e-38	3.44523388477755e-37
GLDN|342035	-2.48443577225958	-2.70906526196358	-2.2043761464467	-2.89196286446025	0.99600959916044	50.1111747143937	2.85112360740716e-38	3.47030887631082e-37
AADACL3|126767	-1.44698968870439	-1.43275634975044	-1.4900104756368	-1.6731452217359	-4.85354225243358	50.0471291823389	3.16554850510459e-38	3.85053235582206e-37
CSTF2|1478	0.737448207842842	0.786270876467465	0.805459446572229	0.89466338385362	4.26746024181927	50.0418369031969	3.19303489301345e-38	3.88146227420216e-37
FOXO4|4303	-1.17192096583074	-1.13148696807336	-1.07438198513535	-0.918909943772285	4.62865791923724	50.0218073873288	3.29924462795459e-38	4.00798699841854e-37
UBAP2L|9898	0.718769907910676	0.757195691183584	0.682356814722841	0.64528562111124	7.77510140016759	49.941456171602	3.7621213462253e-38	4.56735581852749e-37
ADD3|120	-1.56423100966631	-1.70518391146072	-1.74049218049076	-1.79545338358386	5.87899813413413	49.9082712901595	3.97178418149696e-38	4.81879143873511e-37
C15orf17|57184	-0.646715062992473	-0.742417460389834	-0.709634225483782	-0.817391736223728	5.56208329422221	49.8907614553627	4.08709017523917e-38	4.95549827420961e-37
SKAP2|8935	-1.39763044513213	-1.43805445803034	-1.35488359216028	-1.16201332980526	4.82650565678777	49.8640611769648	4.26940750270062e-38	5.17322680307953e-37
SUCLA2|8803	-0.879069578778251	-0.868223476405865	-0.777263314963474	-0.702652011139292	5.2194673053076	49.8625289129755	4.28011411815692e-38	5.18286908052219e-37
TBRG1|84897	-0.622732463669767	-0.793553638221352	-0.747550972577219	-0.842495027380868	4.96041470005307	49.8279760481361	4.52882519713961e-38	5.48051798888769e-37
KIAA1543|57662	1.74031922702975	1.89694602496584	1.95658626652919	2.07935857800844	4.99933653414137	49.8106792964816	4.65871496129632e-38	5.63408671457863e-37
PLP1|5354	-3.43889538232573	-3.84517787506621	-3.38071596195597	-3.65504317162698	-0.151681096311532	49.7915051383456	4.80707044680578e-38	5.80977603872283e-37
IL21R|50615	2.38332827753731	2.40029595528769	2.39681059515898	2.6195675990866	1.61764004488192	49.7633194345646	5.03378802000467e-38	6.07988720878719e-37
ALDH1A3|220	-1.92353913280274	-2.3746352345027	-2.30868703394426	-2.71155949293204	4.50443436234571	49.7591454267637	5.06826144489524e-38	6.11760571588059e-37
CFI|3426	-1.44444834268816	-1.85691989759385	-1.41883139182013	-1.87569014795151	3.80077495306535	49.7262644155756	5.34823178796188e-38	6.45141152464704e-37
ALG1|56052	0.859985274699459	0.818454903339052	0.910574167042024	0.77215153624324	5.17919182571702	49.7110185087322	5.48325337948057e-38	6.61005493713086e-37
MYL9|10398	-1.46439880091026	-1.66151666167712	-1.45960256077112	-1.37311359463089	7.76702162436041	49.709409188066	5.49770375284186e-38	6.62324003553229e-37
CAMK2N2|94032	1.948438637238	2.27409069722381	2.19513316884908	2.58193479742874	-0.0772135885159916	49.7011435445579	5.57252592361823e-38	6.70909347151328e-37
LEF1|51176	2.17633633587819	1.81313239519008	1.85866419591245	1.88280215748178	4.03314177969212	49.6804325468938	5.76451818637443e-38	6.93581530860903e-37
HMGN1|3150	0.864163231379168	0.846893660665828	0.881208115405577	0.698639003046053	7.61296244591984	49.6624076263079	5.93699716909176e-38	7.1387847338046e-37
PSD2|84249	-2.49227666593048	-2.39804016626967	-2.22744450033394	-2.18765279440345	-1.62146377439158	49.6210835260466	6.3521960579028e-38	7.6331615344614e-37
CLEC4M|10332	-1.45344075427972	-1.69384307611297	-1.60752637099446	-1.31199194700064	-4.46562745717654	49.6151846426897	6.41379162442094e-38	7.70226925393836e-37
CDNF|441549	-1.32093414654923	-1.44818025862762	-1.48030604374702	-2.09159243193396	0.372430664033894	49.5987956433298	6.58808343803496e-38	7.90653883772827e-37
BCL6|604	-1.19446555145255	-1.30059807163396	-1.26880391052266	-1.37353768132937	5.86225061705997	49.5966204528463	6.61156988126529e-38	7.92967802426055e-37
DKK4|27121	-2.11079136978812	-2.01048447845662	-2.04459472583711	-2.48487207745837	-4.25962238019643	49.5894892027088	6.68915898766433e-38	8.01763531808159e-37
PSMD14|10213	0.704849824076235	0.752600688645084	0.632829850718551	0.803175860071381	6.10390559830457	49.5390142289297	7.26505021560618e-38	8.70236701175597e-37
TLN1|7094	-0.750319014245762	-0.81960557662035	-0.765609584975664	-0.808013490578309	8.60509237133182	49.4941907766336	7.81798460453808e-38	9.35874804660069e-37
KLF14|136259	-2.07269138791999	-2.09110363239754	-1.93261361067583	-2.36107030503647	-3.19188000666969	49.4634344625197	8.22159659481652e-38	9.83565876895118e-37
GABRA2|2555	-2.81900919891437	-2.9103466162246	-2.78638103551985	-3.13332726880956	-3.24724275186988	49.461786614532	8.24380108403605e-38	9.85596865177017e-37
RND3|390	-1.62537679415527	-1.778508118431	-1.91210029356981	-2.3074447958376	5.35588639867569	49.4453632348957	8.46841416416389e-38	1.01180912960169e-36
ACVRL1|94	-1.06142343549967	-1.21189468853105	-0.965698689598415	-0.961654019126931	4.54010299722885	49.4349783645454	8.61359639969712e-38	1.02850377783337e-36
TNFSF4|7292	1.80338477538376	1.67690874549196	1.80878555767772	2.13777475958278	2.53269082109347	49.4322980088501	8.65147145424908e-38	1.03237242277476e-36
CYP46A1|10858	-1.52881226443214	-1.78402092060271	-1.43002985647468	-1.80177038899465	-0.551411916329748	49.3766097646629	9.47725314143835e-38	1.13019690530474e-36
A2M|2	-1.31210295650979	-1.54485824173486	-1.26905398332097	-1.6404789440013	9.34899859428166	49.3550222158083	9.81821355450693e-38	1.17011756230514e-36
MET|4233	-2.34111039201406	-2.49874965692364	-2.46407336166998	-2.84817021402129	4.29862187441275	49.3394591816028	1.00716208632645e-37	1.19955994792159e-36
SNTB2|6645	-0.959636532400019	-1.04288194530775	-0.934447347986325	-0.914418217170588	5.23405586385742	49.3381760885016	1.00928031632272e-37	1.20132393206746e-36
NEUROG2|63973	-3.28180815269165	-3.28171086198487	-3.27954857335683	-3.17379853620567	-3.29113843443793	49.3035448084062	1.06816981163666e-37	1.27061663271909e-36
PRSS8|5652	2.23622289159516	2.1928347654429	2.37609706633131	2.56051971424383	7.37732476263397	49.2818376788524	1.10682523220619e-37	1.31576815435155e-36
PRDM5|11107	-1.64828657123321	-1.84846715139736	-1.60247587231132	-1.84385625384996	0.511907391873524	49.2795596111389	1.11096235820207e-37	1.31985408327296e-36
RAPGEF2|9693	-0.937146489460535	-1.02703911859733	-0.945080078236101	-1.09152851313266	5.09061446504169	49.2677151289154	1.13272378532843e-37	1.34485983933137e-36
THRB|7068	-1.64432261965959	-1.92260900444389	-1.61538017850449	-1.89146428289851	4.57820046519522	49.2397744062209	1.1857655921536e-37	1.40694930613366e-36
C20orf20|55257	0.832108706373001	0.966333763599818	0.945455435910102	1.20386594940049	4.33906580823445	49.2372805433087	1.19061916907753e-37	1.41181973671622e-36
PTN|5764	-2.78517250820206	-3.18308478509892	-2.8883141932057	-3.50781021325888	3.55241442120436	49.2202462256784	1.22430814632404e-37	1.4508551722686e-36
KLHL10|317719	-1.52478521966805	-1.4564313098339	-1.507152065387	-1.70167411441853	-3.28943829205066	49.2042027787173	1.2569104771122e-37	1.48855465675084e-36
FANCF|2188	0.980635774774824	0.925551010297198	0.843914051922725	1.08200960441659	4.77451610440625	49.1768361145712	1.3145433048103e-37	1.55583173062733e-36
MTX1|4580	0.824038373140073	0.913000915823649	0.891417620682337	1.06649462564555	5.39714754055267	49.1652501138009	1.33973380565895e-37	1.58465126548894e-36
ZNF25|219749	-0.810173664021312	-0.956042187345093	-0.926513846086165	-1.04112708661926	4.00002169035731	49.109798058864	1.4671613587813e-37	1.73428590962148e-36
PKDCC|91461	-1.9475142931028	-2.09792784855345	-2.10779394467725	-2.43591909281483	2.70150680835931	49.066593269512	1.57480640548403e-37	1.8603634065787e-36
C12orf32|83695	0.844245569187776	0.947842909837802	0.813078458146087	0.716312667644827	5.11169575261568	49.0583872954789	1.59612883977935e-37	1.88437151817156e-36
SNRK|54861	-0.783061973977993	-0.926558337890837	-0.824940402233682	-1.09301274631634	5.64658058090379	49.0533002592926	1.60949201999743e-37	1.89895885763652e-36
NCRNA00087|644596	-2.01038484763235	-1.97025027812124	-1.91092572078445	-1.52833578516109	0.162001118736366	49.0524690061113	1.61168627765942e-37	1.90035854152537e-36
PLAUR|5329	1.58670643289346	1.54959342231794	1.40257226152938	1.68491732277402	4.89125041986473	48.9956354069893	1.76904198388669e-37	2.08459484776248e-36
NAT8L|339983	-2.6037168224389	-2.90541259034453	-2.62686086128408	-2.37622581435249	1.31206139141781	48.9928907182342	1.77701940222706e-37	2.09268730853147e-36
FLI1|2313	-1.17937580892579	-1.41690574836144	-1.2146309708837	-1.38148696420495	4.20202938193301	48.9897871811884	1.78608324316309e-37	2.10204828131066e-36
TBC1D4|9882	-1.3743280882062	-1.36249778509278	-1.34363284303945	-1.21779444045597	5.56619030695299	48.9689875217375	1.84803567853532e-37	2.17360353606394e-36
UNC13C|440279	-1.9946163183377	-2.101511663584	-1.95352008181435	-1.7518802209556	-3.58400377891766	48.946084249355	1.91874776190766e-37	2.25536597899047e-36
MTL5|9633	2.03977540399917	2.03924966959964	2.05756667991231	1.93213426118008	4.51203315847147	48.9198052787044	2.00322853874284e-37	2.35320067722477e-36
CDC42EP2|10435	-1.05614486504864	-1.17796068186545	-1.08293687896228	-1.13064210564435	3.68784579943238	48.9034770131217	2.05758732588624e-37	2.41555114833495e-36
H3F3A|3020	1.0212240821188	1.02727713449476	0.972545773151696	1.14091977061567	8.16462629036305	48.8702587887629	2.17278004656568e-37	2.54919695071247e-36
HSF2BP|11077	1.25950863751891	1.34242481984391	1.27849357031821	1.31512293619101	0.682358825764041	48.8586938071889	2.21438315425346e-37	2.59639179044122e-36
ZEB2|9839	-1.35284737350492	-1.59210818078376	-1.36625425478102	-1.61180673447252	4.99138983958396	48.7774209298622	2.53015530763148e-37	2.96479478993685e-36
HSPA12B|116835	-1.4504991061101	-1.73311064256774	-1.33626381073693	-1.45819031103078	3.11650188887766	48.7739590337916	2.54456525906231e-37	2.97982816114042e-36
KREMEN2|79412	2.87374442186996	3.20907659475044	3.20423593228366	3.45715806826161	0.164724411100543	48.7635456708255	2.58840792210923e-37	3.02928882454671e-36
LPCAT2|54947	-1.37152918843824	-1.51483301536279	-1.42014038692639	-1.31254231144315	4.41709872951388	48.759287698376	2.60655226828731e-37	3.0486312944348e-36
SEPT10|151011	-0.979097523788404	-1.08212652079163	-1.14434227590234	-1.21436037981977	5.87174992626309	48.7481643657809	2.65455534976069e-37	3.10285099593231e-36
KIAA1524|57650	1.51287149597399	1.79004858896812	1.53816512788744	1.5538778526505	3.02446062755605	48.725838565695	2.75359295803242e-37	3.21661967972387e-36
TFR2|7036	2.75918536677711	2.8888908064766	2.73939584597619	1.98356534251063	0.360719464121102	48.6514270168192	3.11120908991606e-37	3.6321198873856e-36
ENTPD7|57089	1.25029408182427	1.19673537826751	1.15397660031846	1.13570742813431	4.53849173896636	48.646611958816	3.1358920480708e-37	3.6586700912331e-36
PRELP|5549	-2.35857624293115	-2.56699518593866	-2.3094969338898	-2.18457797959305	5.36762381775776	48.6403628409755	3.16821910142463e-37	3.69410036723933e-36
HCG11|493812	-1.39929410337259	-1.46783233280295	-1.49835207930449	-1.6566139912475	4.04244840498337	48.6372635781166	3.18437542991187e-37	3.71064365609137e-36
SAC3D1|29901	1.20163688964584	1.33306753739809	1.24804143377765	1.55502357975418	3.46132432599083	48.6180902848177	3.28617648029357e-37	3.82690372819363e-36
HSD17B7|51478	1.22091750145629	1.1586088975057	1.10825820941442	1.44410778012349	4.09440761750851	48.6148700102525	3.30359166795952e-37	3.84480971035239e-36
SPATA22|84690	-2.06156678306869	-2.17032417811158	-2.18090061151845	-1.62305262021962	-3.78395422758092	48.6101834387709	3.32910192586644e-37	3.87210905060369e-36
IRF7|3665	1.7405529200589	1.66534715511453	1.70148571198679	1.89312679765083	4.912917615951	48.5854501082412	3.46703811089346e-37	4.0300577399991e-36
CD248|57124	-1.40488151466832	-1.64338988081583	-1.39754134233935	-1.19131606556448	5.49534629130873	48.579074213525	3.50351515977852e-37	4.06994915726828e-36
ZNF296|162979	1.87042646777805	1.77196008359644	1.95288529930377	2.06046029764246	2.08814502286533	48.5653631205759	3.58326547833358e-37	4.16003000791264e-36
AQP4|361	-2.50771753300766	-2.88208765462413	-3.12353079812144	-3.07788927577024	-1.65625390093145	48.5448187558136	3.70617917715376e-37	4.30008013575736e-36
PIGU|128869	0.694900962923682	0.797367739119757	0.796504015650787	1.1366145468644	5.00564167472645	48.5261362702721	3.821617753926e-37	4.43129035255356e-36
PTPRQ|374462	-3.62520592798843	-3.65158807038871	-3.37349571015026	-3.4872428078695	-2.52279584300421	48.5196630972333	3.86245014826114e-37	4.47588414845209e-36
PER2|8864	-1.07223565206057	-1.25008762370421	-1.13446109613881	-1.36816267501503	5.24416694104631	48.4924210487114	4.03913791500792e-37	4.67775836913755e-36
PTCH1|5727	-1.88235290012443	-2.01102493411111	-1.90735285273614	-1.80313142683189	2.70832179308206	48.4890754233866	4.06138822873692e-37	4.70063926731774e-36
TARS2|80222	0.813086519834783	0.930175504890133	0.92751249837075	0.810142027021845	5.36486432031891	48.4227139305795	4.52901222832869e-37	5.23865009527049e-36
GTF3C1|2975	0.748175419703874	0.804230045466263	0.876512246757996	0.902456297635793	7.2297117125375	48.411895824279	4.6102019138283e-37	5.32929165440336e-36
NUP62|23636	0.653017794942968	0.689008499299108	0.635928127471098	0.644015947709705	6.4827390654996	48.40829940827	4.63751468145059e-37	5.35757976740621e-36
SYNGR2|9144	0.962811578957943	1.02443559963923	1.0436585645958	1.00313657944389	7.97801287594466	48.3327916156766	5.24991927419151e-37	6.06135811363176e-36
BUB3|9184	0.853091696781527	0.928030502334717	0.810733697694022	0.959617564125944	7.15867814340418	48.3294231716447	5.27905260868737e-37	6.09126425239851e-36
ZDHHC12|84885	1.00179756684163	1.05852901228619	1.06022413412791	1.1763389938672	5.00337012660749	48.1853714702652	6.68899812935142e-37	7.713417170079e-36
LCN10|414332	-2.35693956361396	-2.92493053719808	-2.38450017066026	-2.67760416433038	-1.94257857328191	48.1745411988637	6.8091401384856e-37	7.84715942365572e-36
RNF180|285671	-1.59152376045081	-1.80437841853267	-1.72201989548301	-2.12453134187346	2.22230282459494	48.1148263823564	7.51146619213013e-37	8.6512635055847e-36
BRI3BP|140707	1.13979391653416	1.21953874331294	1.15370937805347	1.24267171359858	2.42316171545328	48.1112405758943	7.55587934819997e-37	8.69710312765338e-36
ZNF677|342926	-1.72282311051295	-2.0825397263402	-1.96369095479942	-2.19775485139517	0.410420243548297	48.1052007352233	7.63128341618758e-37	8.77853676197686e-36
PNRC1|10957	-1.01959851518637	-0.979931930471275	-1.09766119255466	-1.283779620484	6.31473886233308	48.0904257376324	7.81893483413122e-37	8.98891447333598e-36
GSG2|83903	1.43185740391181	1.78608146582944	1.55703250208665	1.79692739766368	1.18371310428477	48.0634460658335	8.17360449743213e-37	9.39092865293025e-36
C14orf28|122525	-0.839415758408102	-0.971068707862838	-0.812627143195213	-0.881720139413397	2.24479939346389	48.0146942066481	8.85587338282821e-37	1.01686136881756e-35
PPAPDC3|84814	-1.53723673994544	-1.6891773542507	-1.33259706850917	-1.21138315163756	0.932087743856538	47.9906762022365	9.21269575567523e-37	1.05718907959526e-35
CYP11A1|1583	-2.02100098387927	-2.42607830857766	-2.19092692676534	-2.37864384816024	-0.721501223846998	47.8706211503966	1.12242891654241e-36	1.28724299224395e-35
HNRNPC|3183	0.472051940592992	0.490625230026996	0.466648306048702	0.327226606020557	9.08352888160877	47.8694111176037	1.12466586980037e-36	1.28902433490676e-35
SAPS1|22870	0.744380976938804	0.765016278513128	0.771652519792205	0.841432647385388	6.62374248276025	47.8444115311825	1.17189466217626e-36	1.34233912276253e-35
FLNC|2318	-1.96963869649292	-2.35909067755168	-1.96830552543536	-2.17029612508569	3.26099495796638	47.8366430186084	1.18697170609857e-36	1.35878351832316e-35
FAM195A|84331	1.39923772889097	1.48883669230209	1.52890498371915	1.65061013125134	4.19444595435962	47.814122659924	1.23178642869287e-36	1.40922944942812e-35
TCEAL2|140597	-2.46194754032619	-2.94294862382843	-2.60572345356099	-2.78452768475334	-1.06306660279226	47.7887292567259	1.28435545528386e-36	1.46848015487701e-35
MBNL2|10150	-1.32923729027777	-1.32561932129955	-1.32987430474704	-0.941515437895109	6.08083427865194	47.7794241388357	1.30417661127297e-36	1.49023914114791e-35
IFFO2|126917	-1.58542206988386	-1.57312555500325	-1.62355708919114	-1.6133402143928	4.9273791381671	47.7533311573699	1.36140835343472e-36	1.55469370658135e-35
CAB39L|81617	-1.42645290973758	-1.54750074307967	-1.23579084850629	-1.00345300986257	5.05198164069206	47.718435282394	1.44190115758912e-36	1.64561770128241e-35
RRP12|23223	0.780701157314692	0.839652213984323	0.751402515745189	0.975836160245786	5.64745343394317	47.6704445232209	1.56044625766521e-36	1.77983386219116e-35
GIMAP7|168537	-1.55852305540231	-1.89163855282453	-1.63105009483282	-1.83039693419805	3.37735739687104	47.6450564585536	1.62705956077666e-36	1.85469050537384e-35
C11orf48|79081	0.851001713443569	0.928924238572996	0.842313546035018	1.11199193138841	5.03360512273875	47.6378182541313	1.64656797833148e-36	1.87579411863817e-35
OLFML2A|169611	-1.26159153023174	-1.38317363637143	-1.22409282428713	-1.14355722335903	5.45083821543686	47.636061303621	1.65133855750882e-36	1.88009282386903e-35
ASTN1|460	-2.92928939571267	-3.14107367812509	-2.85734612212424	-3.82000609101966	-0.9959530719534	47.6179128846887	1.70143402308445e-36	1.93595878522837e-35
C6orf125|84300	0.971236853173059	1.0187703426902	0.951599211784651	0.930966995860681	5.51178589961355	47.5995431166757	1.7536915050064e-36	1.99421590080764e-35
DONSON|29980	1.01054365780479	1.23341741735098	1.13643842031581	1.01901246308463	3.76690523986496	47.5961221676893	1.76359944808921e-36	2.00427389959458e-35
SLC36A2|153201	-1.44849570411365	-1.44590130775275	-1.38180556171025	-1.17934059752936	-4.66848416667966	47.5907416245543	1.77929648780911e-36	2.02089493862367e-35
IGFBP1|3484	-2.49816283079378	-2.60382382494259	-2.72810571428883	-2.94531893873247	-3.70548723790609	47.5572850571146	1.88009267677257e-36	2.13409195231005e-35
CDC25A|993	1.74657956630843	2.01552087926921	1.76653086378858	1.85265515276141	2.46196638599665	47.5328539789239	1.95729408410008e-36	2.22038644173423e-35
GAS2|2620	-1.87523100843131	-2.10916021613989	-2.25031619967138	-2.28291216959592	-0.965797153749408	47.5193024574782	2.00147792133505e-36	2.26914400053223e-35
ARFGAP1|55738	0.96384916247641	0.974604446182169	1.06839102239588	1.40952004460823	6.31974252883002	47.5119065057049	2.02601207859353e-36	2.29557882991602e-35
ATP6V0C|527	0.877488289754438	0.899517305923364	0.954234964376391	0.954599101657096	7.24695055992635	47.4914433261262	2.09547514481198e-36	2.37285816097808e-35
CEBPA|1050	-1.59545265679103	-1.69206291111287	-1.46913561304008	-1.5779514260573	4.89157205975777	47.4697713983729	2.17164525782554e-36	2.45763503547676e-35
FOXP3|50943	2.29555936951686	2.20300595019843	2.14478205361255	1.92018672058892	1.48740658604615	47.4556762549138	2.22266814326029e-36	2.51386833671443e-35
STX6|10228	0.672906324975696	0.734406239108998	0.730764905571269	0.661216450841351	6.30692290608734	47.4174164772443	2.3673020603975e-36	2.67584610591934e-35
SHMT1|6470	-1.07537847259163	-1.05967703076298	-0.991222427175368	-1.11749815247934	5.01762719955018	47.4066284121029	2.40976305760016e-36	2.72220926830398e-35
APBA1|320	-1.59729281154136	-1.78270282645269	-1.70467370254228	-2.16787466632623	2.63584101107665	47.4051176690995	2.41576983302003e-36	2.72736074441675e-35
EPS8|2059	-1.32712573317634	-1.33226192752093	-1.02357737278145	-0.969777616170571	5.73159139598545	47.401053402525	2.43200409973536e-36	2.74404579870799e-35
SPATS2|65244	0.751711786351743	0.806666250063756	0.776653612311779	0.968460048651728	5.19243762872608	47.3799664501631	2.51800519173662e-36	2.83938217015564e-35
SLC4A5|57835	0.950166986314946	1.08342981664149	0.959048110230664	0.979786443136121	3.62377619249984	47.3715977818403	2.55297476889212e-36	2.87709421952732e-35
CENPO|79172	1.04491907003048	1.22567533241906	1.00907295598387	1.29773287508068	2.71973132655986	47.314700232958	2.80398398060125e-36	3.15808327181935e-35
TXNDC17|84817	0.813376807814291	0.892096821218643	0.881534279546492	1.02101519489859	5.12232224871709	47.3015692375895	2.86534015449843e-36	3.2252610909202e-35
STARD8|9754	-1.09888600382382	-1.31183249084889	-1.04670378923149	-1.24998584815224	3.1884857560343	47.2786905457245	2.97547515688074e-36	3.3472320171736e-35
ZNF48|197407	0.963680857768849	0.978148146276354	0.967640341921671	1.07029180552025	3.81989596165865	47.2581434755156	3.07799698249532e-36	3.46049821752933e-35
GPM6B|2824	-2.16744479373544	-2.16795278491098	-2.20891974254153	-2.1430764210575	3.09536496886161	47.114488761213	3.90080324431474e-36	4.38294066557271e-35
OCIAD2|132299	1.0666424369722	1.05135726242405	0.929287480521437	0.95441032036498	5.25538804126298	47.0820624446371	4.11514008478991e-36	4.62101555441507e-35
IL6|3569	-3.05620680925462	-3.3782050502547	-3.28605377001221	-3.9692646089518	0.209567979505269	47.05781741976	4.28307483808978e-36	4.80673172603242e-35
PRDM8|56978	-1.58974225856644	-1.80865190938601	-1.60981759671022	-1.72293395524507	0.183786207654958	47.0423402812235	4.39385205128833e-36	4.92811936793517e-35
LCA5|167691	-1.40368189465038	-1.50269791908499	-1.35990021068845	-1.49214760123638	2.97421504083128	47.0235646099487	4.53209956502226e-36	5.08015488697561e-35
THRSP|7069	-3.72756137525102	-4.17540069798628	-3.66408635430245	-4.84722176871973	2.11955738463537	47.0093235890707	4.63985742404306e-36	5.19785334954889e-35
TCTEX1D2|255758	1.08723033197575	1.19439830284507	1.15728227211213	1.1321856003642	2.98865659687401	46.9969879807815	4.73527045546738e-36	5.30159080566402e-35
CKAP2|26586	1.11760253931601	1.27280442198636	1.10591529744855	1.15778325858642	5.06840750652789	46.9464663320791	5.14700085746324e-36	5.75914268051109e-35
CYP26B1|56603	-1.99192500126837	-2.17284233118251	-2.32270118227915	-1.51768353878842	2.0602208214268	46.9171367140852	5.40229005399256e-36	6.04120858113735e-35
C1orf43|25912	0.638709584863403	0.727301477998037	0.665995236521295	0.720517217891418	8.3285841358945	46.9154750274717	5.41712761735889e-36	6.0542100828503e-35
LOC339290|339290	-1.09961143967614	-1.15992412123092	-1.16619394684116	-1.30946889620253	4.50887007264278	46.8870342665354	5.67750661460192e-36	6.3414519971389e-35
ABCG2|9429	-1.80551408633123	-2.15197374793872	-1.74495518436802	-1.76815100364185	1.64466065834984	46.8142686072393	6.40221951585444e-36	7.14668127601655e-35
C5orf62|85027	-1.07787106993308	-1.3116628803348	-1.06177876191761	-1.35240761030301	4.47764718470111	46.8135864195568	6.40943501169344e-36	7.15050223138864e-35
CTNNAL1|8727	-1.10981552638759	-1.22270072762499	-1.16318838423358	-1.00226244565343	4.43887762867165	46.8058273885075	6.49207788271764e-36	7.23841729158831e-35
ACSBG1|23205	-1.7408579146967	-1.73510582031961	-1.5305818166225	-1.05132548712193	-1.85668413584758	46.8037225552584	6.51468039056735e-36	7.25932530045844e-35
HTR4|3360	-1.25111316112359	-1.30275118566611	-1.20380187895323	-1.31209619860599	-4.59964956731625	46.7723175251907	6.86143833495878e-36	7.64120250249928e-35
CYR61|3491	-1.81281038290042	-1.99559687891122	-1.95581026280566	-2.5100840059364	7.3053612918183	46.762165032531	6.97744632503363e-36	7.76580714357639e-35
ZNF672|79894	0.730643676156992	0.785242553733469	0.723627599884826	0.767056839023354	5.54214196403644	46.7133554225987	7.5632079397948e-36	8.41278598801718e-35
UACA|55075	-0.854201081967971	-0.976349218970424	-0.864866114599089	-1.01447838836407	6.21570467517974	46.7019540314088	7.7069883321205e-36	8.5676626187382e-35
CPM|1368	-1.69083603628288	-1.69814679612638	-1.56590513071889	-1.86076907241643	4.74768050635508	46.6889117247482	7.87482358489403e-36	8.74908213727708e-35
MRPS12|6183	0.955902361826683	1.09725788277273	1.07767396465256	1.14297444791824	4.78621953287119	46.6853989457787	7.92065062442153e-36	8.79481430346547e-35
BNIP2|663	-0.687292617978967	-0.75981913696324	-0.788745790170962	-0.97846056578459	5.27084100150353	46.6810871175556	7.97726738605514e-36	8.85246611516678e-35
MCM4|4173	1.38478632960698	1.53972118268457	1.38452605679871	1.31702889937164	6.46616040152626	46.6588446019443	8.27583001515203e-36	9.1783823003339e-35
TRPC1|7220	-1.44390874297196	-1.60435864595073	-1.43875038268484	-1.43274195343022	2.04435499796744	46.6483909805355	8.41999227153561e-36	9.33277685405835e-35
ABHD6|57406	-1.27027955226854	-1.25174268294995	-1.19616998169206	-1.2814445312474	2.77689099335873	46.6345073006082	8.61535505693695e-36	9.54370765237892e-35
CHAF1B|8208	1.17261652144816	1.30225976680236	1.12090439773833	1.09223477635961	3.98745854974628	46.6323464523935	8.64616704531257e-36	9.57221570594969e-35
WDR86|349136	-2.53980719594912	-2.6282891299872	-2.19764161333163	-2.20897393732096	0.249846622913819	46.6269909996679	8.72300836264967e-36	9.65161969890827e-35
C9orf5|23731	-0.916042364790117	-1.00228990797127	-0.919069778649664	-0.937730307798512	6.41131639707428	46.6264597519455	8.73066803957675e-36	9.65442904505455e-35
DNAJC9|23234	0.723890416106579	0.882700045565944	0.726245879946754	0.932681592857433	5.3961554209817	46.5892985470206	9.28353682388128e-36	1.02597774488545e-34
ISG15|9636	2.48784732280442	2.66875746080546	2.60131533496884	2.72007361290711	5.59640722854336	46.5548150467192	9.82790463691475e-36	1.08550271836198e-34
TLE4|7091	-1.52058243031941	-1.62300772595926	-1.55327882990491	-1.78545134489929	3.54046304439562	46.4995342960159	1.07681149397501e-35	1.18865362455532e-34
NDEL1|81565	-0.673276836997654	-0.649155764809355	-0.60569311922556	-0.649791718120282	5.26157276963345	46.4855770643156	1.10194237690324e-35	1.2156829475795e-34
WASF2|10163	-0.73177671091627	-0.857984197750545	-0.854423204146469	-0.741320274566173	7.5628183416552	46.4702818928657	1.1301577294638e-35	1.24608151060295e-34
ARHGEF6|9459	-1.43144851097354	-1.65471601384945	-1.64978251049165	-1.81357294289696	5.70632966370153	46.4611578164753	1.14733267638924e-35	1.26427880073891e-34
LOC100128164|100128164	-1.37133809210994	-1.59570097675393	-1.66605887479311	-2.01252069812534	-3.29917859348194	46.4214669649421	1.22514160577151e-35	1.34923013056168e-34
ARHGAP31|57514	-1.11457630124142	-1.32232533676867	-1.20779694802077	-1.4070944934368	5.09175523833203	46.3785632668106	1.31520716168813e-35	1.44757243587086e-34
LSM14B|149986	0.707571297887415	0.790912453863424	0.81150792754821	1.08768844976544	6.01270634752236	46.3431484873503	1.39452970850766e-35	1.53398267935843e-34
TEAD1|7003	-1.12962748560336	-1.25719101677938	-1.27717991625501	-1.28613835034201	6.11391993662378	46.3261769091101	1.4342247032926e-35	1.57672726273345e-34
H6PD|9563	-0.764993565944728	-0.956910617723028	-0.879118839151924	-0.82666052516974	6.76088742152481	46.3192332104461	1.45078995772159e-35	1.59400896636846e-34
LAMA2|3908	-1.97462911055719	-2.47388117021978	-1.92330381584854	-2.19705081770757	4.74907813642684	46.3188388991112	1.45173637942157e-35	1.59411984261004e-34
COPE|11316	0.885087470459717	0.963512090443265	0.975431265441218	1.13675594605944	6.86950709283503	46.2903205032073	1.52185212170375e-35	1.67013969165323e-34
KCTD8|386617	-1.54131808135376	-1.67424058145334	-1.64882505735481	-1.82984418837684	-4.22670790333985	46.2872439248505	1.52961617887311e-35	1.67744255723997e-34
C14orf80|283643	1.40842715744182	1.53665215962157	1.62358758787512	1.77177974600944	3.13708578776885	46.2869792411722	1.5302859862378e-35	1.67744255723997e-34
LRRC45|201255	1.24395031976866	1.45585670168065	1.42232579756432	1.76508054476323	4.32194530920272	46.2861789531956	1.53231297970846e-35	1.67868849037904e-34
C21orf45|54069	0.849313981121613	0.989184889656287	0.956203018238666	0.884662165429823	3.88802234176407	46.2783087113048	1.55239085024067e-35	1.69969669514736e-34
CD99L2|83692	-0.897849349704892	-1.03545184770215	-0.830241330710174	-0.678236745992593	5.6413598530727	46.2364257223015	1.66375828314415e-35	1.82057450205455e-34
GPRC5B|51704	-1.70923838067258	-1.66508035767387	-1.66708378987335	-1.55937350164614	4.87461168918403	46.2300911726091	1.68128523045244e-35	1.83868629553076e-34
SERPING1|710	-1.27821766610424	-1.50657807159207	-1.30790725489881	-1.42282943374315	8.09515218773846	46.1534780764567	1.90850355757721e-35	2.08596672896004e-34
FLJ13197|79667	-1.82611180313028	-2.0631225111703	-1.90926432091276	-2.11289592225668	-0.325215673821388	46.1307258908056	1.98173060368981e-35	2.16474790277912e-34
THOC6|79228	1.01911143885504	1.01885135887188	1.01696420745349	1.0058401711929	4.72211510144524	46.129179085874	1.9868099470546e-35	2.16903964920483e-34
ARHGAP19|84986	-1.04329366102277	-0.983431087613304	-0.985882445164348	-0.966915586619026	4.56236702743087	46.0827049266996	2.14565842035347e-35	2.3411020750778e-34
SEMA6A|57556	-1.79551506549579	-2.04262448871543	-2.03221706339447	-1.87503701802115	3.92945930751225	46.0526802038615	2.2549878690539e-35	2.45896710718e-34
ADIPOR1|51094	0.683692662096704	0.762936281137636	0.773308371716168	0.992101264817314	7.57371340077315	46.0420059828063	2.29518668950962e-35	2.50135548231297e-34
RNASE13|440163	-1.11989189447274	-1.24184179664748	-1.12459348276704	-1.44516216976426	-4.46381646246112	45.9604083309864	2.62717120693829e-35	2.86150698645953e-34
PDE1B|5153	-1.30796189042812	-1.65910851871455	-1.30758342867973	-1.54552131504769	2.5786319198463	45.8779578263826	3.01153611098274e-35	3.27826223074298e-34
ZFAND5|7763	-0.725362539063552	-0.742339887429624	-0.746116866904237	-0.945808960972359	7.40894847124975	45.8692429693318	3.05532127759025e-35	3.32400619548105e-34
FAM3D|131177	-3.63033371870598	-3.79081622423882	-3.69725776086841	-3.507530925923	-1.48878497991277	45.8683243123277	3.05997379655622e-35	3.32714797925438e-34
SIPA1L3|23094	1.11682824521768	1.08930263683281	1.06930158699301	1.07600919053335	6.36753096620342	45.8566052527745	3.11995136664347e-35	3.39040709318133e-34
KIAA0427|9811	-1.09414823455644	-1.06840936523122	-1.09380793930533	-0.856598041258376	5.38924226794192	45.8537330072379	3.13483023578433e-35	3.40461343695148e-34
ZMYND19|116225	0.869876697306008	0.997632857082361	0.887213600366431	0.932645150045	4.24088090066991	45.8518930379485	3.14439902527553e-35	3.41303967890298e-34
CRB2|286204	-2.03436342369031	-2.49964128358203	-2.24250702858358	-2.59209580082318	-1.24101911838223	45.836572586857	3.2252181895942e-35	3.49874935250915e-34
NMB|4828	-1.8581915452584	-1.79432465297076	-1.84565405870879	-2.02311254096983	2.11084614658039	45.8358382758422	3.22914371358951e-35	3.50099342012746e-34
VGLL3|389136	-1.79592707240087	-2.06488871768312	-1.85670967858896	-2.19554441265679	3.64203427161899	45.8060204698132	3.39265575714087e-35	3.67615699109965e-34
PRIMA1|145270	-2.39392013110854	-2.54988022348031	-2.55057906658785	-3.63814745742826	1.3701862949384	45.7888595088398	3.4904965310451e-35	3.78000124045516e-34
DRD2|1813	-3.13562765068861	-3.11706916505894	-3.03432234400689	-3.39846075712943	-1.38848467604422	45.746941428677	3.74154073145405e-35	4.04954127157489e-34
MARS|4141	0.594935357687862	0.646818641100765	0.642961585475597	0.844776166913366	6.62126302900105	45.7263393943644	3.87147763154527e-35	4.18777046845408e-34
KRT19|3880	2.39498954026309	2.30476410742371	2.4531710881626	2.68161743126041	10.043732908571	45.6918104696832	4.0994708686521e-35	4.43184769252103e-34
ITM2B|9445	-0.732413536037502	-0.884954629111707	-0.777108406799243	-0.760004940331344	8.87978867154103	45.6874062350602	4.12950324047288e-35	4.46175668171207e-34
FAM181A|90050	-1.43968133482683	-1.4712507225939	-1.42674305826537	-1.7044451035723	-4.54414208734996	45.6452613925923	4.42827379540923e-35	4.78182555204156e-34
ESD|2098	-0.674841167246788	-0.721861927119937	-0.769577493836492	-0.688260215440245	6.29354562007358	45.6373990952498	4.486362525971e-35	4.84177899625972e-34
LOC100190939|100190939	-1.21139065709649	-1.2350295907392	-1.29941242542374	-1.3334004160479	2.6039646457361	45.6295178081484	4.54535786876563e-35	4.90264171954846e-34
TSPAN17|26262	0.822857243768825	0.753016530343781	0.859065573043061	0.933510379497724	5.51906060371498	45.6226591807865	4.59733033489783e-35	4.95586427296533e-34
PDE1A|5136	-1.43372181245984	-1.84258388819001	-1.35229272897641	-1.81864044829865	1.35016638446873	45.5808126960068	4.9275841920234e-35	5.30883842036624e-34
FAM102A|399665	1.15467893434399	1.02782791750412	1.16050428789648	1.12591897643867	7.45446398149259	45.5794518709629	4.93871404464387e-35	5.31779066805914e-34
ACVR2A|92	-0.980457093727662	-1.00977030118877	-0.907992214102914	-1.04603626455804	4.00330432812955	45.5370663387234	5.29827776988099e-35	5.70169686491645e-34
FCGR1C|100132417	1.63173888128336	1.62871545649352	1.66455445839921	1.88565200100584	0.693214024618618	45.5360888638306	5.30687222047771e-35	5.70768789759764e-34
PM20D1|148811	-1.79811289406795	-2.03874163472512	-1.93302960401707	-2.3947586370282	-3.11970308754195	45.5059399543813	5.57892913609025e-35	5.99687171789313e-34
STXBP1|6812	-1.32473759716912	-1.39520810729951	-1.26543252553361	-0.773786379973872	4.72666554914322	45.4960690698734	5.67100448031407e-35	6.09237142289695e-34
MICAL2|9645	1.51468180901074	1.2647150157773	1.36331428079677	1.33200728230756	6.544666877532	45.4906195552285	5.72248818558458e-35	6.14417951315556e-34
SFPQ|6421	0.527996315295327	0.553934142335362	0.475093497110848	0.424057129186958	7.98824739679677	45.4707997229855	5.9137148322481e-35	6.34588386153704e-34
PASK|23178	1.17147017250984	1.1546015399513	1.11818470738637	1.17739333217321	3.84286948082286	45.470308752349	5.91853224210193e-35	6.3474406651075e-34
PRKCA|5578	-1.528787638145	-1.73705990242085	-1.84889728840994	-1.69129702171227	2.88085890757693	45.4013886516131	6.63532101455417e-35	7.11212861901105e-34
RFTN2|130132	-1.29517826329841	-1.53201095129307	-1.33130773793764	-1.49453679299256	1.55100428291042	45.3980316669946	6.67237577657831e-35	7.14778255065952e-34
ZBTB47|92999	-0.739884812124603	-0.960278384427945	-0.839013165664551	-0.966026496764921	4.4511296138576	45.3951478704532	6.70437296025742e-35	7.17798113530343e-34
FLJ35024|401491	-2.48419942205918	-2.11237562136403	-2.35215301440915	-1.74681608596911	-1.74757433372902	45.342672032996	7.31422873418203e-35	7.82647381125244e-34
KCNMB2|10242	-2.11732515699791	-2.23129745246424	-2.03285495926606	-1.94274922573587	-3.0811523192815	45.3371325511383	7.3817661003088e-35	7.89426080857754e-34
CST4|1472	4.46366295512126	3.98961154733468	4.2342988726259	4.24983253331363	-1.09603452883752	45.3344023278959	7.41528251188871e-35	7.92560864394273e-34
PRKAR2B|5577	-1.8502066740604	-2.09746952819061	-1.92131152954071	-1.90048484924544	5.54365746471763	45.3089291431861	7.73543516477337e-35	8.26311017544686e-34
NDOR1|27158	0.916747195303569	0.964196388282875	1.0331949756834	1.02942612290993	5.0297609899307	45.3070128315127	7.76007266415024e-35	8.28473442864601e-34
PRKCZ|5590	1.3182277562154	1.29736485158555	1.21718399544326	1.31630972845891	4.37307182852538	45.3052397517987	7.78293869591149e-35	8.3044440392029e-34
FAT2|2196	-3.43807989296888	-3.73454959901761	-3.50436478753741	-4.1996629848607	2.2582392546275	45.3024019848409	7.81967574873224e-35	8.33892344833697e-34
SEC14L1|6397	-0.818949259419642	-0.816355882739371	-0.85268033419893	-0.975156894406026	6.38366061469553	45.301261270465	7.83449207888137e-35	8.350000771918e-34
RPL23AP32|56969	-1.37632315221211	-1.49107594943	-1.44375027947516	-1.35726519823245	-4.18343552083364	45.2852744703636	8.04512306266867e-35	8.5696469052856e-34
CYTL1|54360	-1.67618994099593	-2.13035010749442	-1.55982324716774	-1.28676381796608	-0.285500051825236	45.2619225774081	8.36303147360145e-35	8.90325214021919e-34
LMBRD1|55788	-0.815619920879493	-0.797916592525128	-0.785097113920346	-0.864991147092856	5.82939405728173	45.2503026885158	8.52588229790301e-35	9.07150027340087e-34
ARRDC4|91947	-1.05515487706112	-1.30900987492187	-1.3022470514602	-1.67405050489431	4.64393194616443	45.2486608021325	8.54914786219682e-35	9.09112429745397e-34
POP7|10248	0.843498375767879	0.964464804350508	0.884694232245656	0.993969958568255	4.74942124246653	45.2444185650316	8.6095553985227e-35	9.15020053459679e-34
ASNA1|439	0.654043206302575	0.674445135370862	0.673250459739922	0.818576593528413	6.23422232152751	45.2418670717823	8.64609328937307e-35	9.18385593677971e-34
PPP1R14B|26472	1.25311966633804	1.30933959048152	1.19317154684556	1.48800834502739	5.94816318857596	45.2261370299889	8.87480753378103e-35	9.42148768253984e-34
GGCT|79017	1.07784693593121	1.15507761299918	1.17339473141771	1.2870982766194	6.58817033055277	45.2134373764989	9.06387569525197e-35	9.61678741464719e-34
DNAJA3|9093	0.686731837725291	0.73863391882327	0.739958379827588	0.763913277788926	6.20597537022869	45.2032576123293	9.21833878264424e-35	9.77517207018979e-34
MRGPRX3|117195	-2.69355766000239	-3.172063160823	-2.90664893458119	-2.90111526337722	-2.77769584731457	45.1980925269732	9.29771728663824e-35	9.85380335707012e-34
BCL9|607	1.10780282736744	1.10661429107298	1.07899696274811	0.957360481358227	5.90397123673145	45.1970703474166	9.31350743010511e-35	9.86499264534841e-34
TIPARP|25976	-1.22475970787329	-1.2721557899105	-1.21820066917511	-1.99887912763751	5.33948569090181	45.1745797310994	9.66781326752012e-35	1.02345284304225e-33
CNTN6|27255	-2.0853859178069	-2.33034092849577	-2.21209278593098	-1.92739052404177	-3.36379538244746	45.12050708006	1.05759110872897e-34	1.11895750639596e-33
FNDC4|64838	-1.56458807579228	-1.77805842714931	-1.62793768539969	-1.33898019463238	2.46307225742498	45.1002430819387	1.09378287087102e-34	1.15660023821661e-33
MSRA|4482	-1.08031555819429	-1.28352332992125	-1.22470393167191	-1.58717975885977	2.67564119536342	45.088278304356	1.11573214527667e-34	1.17914875936358e-33
TMCO1|54499	0.737747438791566	0.797276347049336	0.768557626312795	0.597519872787096	7.34539453797425	45.0544934375491	1.18012214796933e-34	1.24649988671226e-33
IER5L|389792	1.56600572240323	1.61996994803037	1.75458162834586	1.7549971998755	4.01113793752754	45.0283758205043	1.23244037274611e-34	1.30103195900085e-33
IRS2|8660	-1.85935948572749	-1.89268758779525	-1.96006659724627	-2.16966835522744	4.84709807254464	45.0191519734866	1.25146751233237e-34	1.32037876203215e-33
GFER|2671	0.943720325680112	0.964987809850787	1.01239508965872	1.24327566977651	4.64912370320762	45.0074978811354	1.27592927695131e-34	1.34543459662416e-33
CDH4|1002	-2.37079021907906	-2.35601514347468	-2.40748751058494	-2.4166933732291	-3.01646736913006	44.9859627713429	1.32239879103858e-34	1.39365605401014e-33
MGRN1|23295	0.796975788017353	0.742361301697785	0.804693691125421	0.741592487204818	6.50426934246383	44.9746569756787	1.34747000171997e-34	1.41928488337588e-33
MYH2|4620	-1.87392925522125	-1.89095329356525	-1.66568330086048	-1.9579375087834	-4.29124208080824	44.952962246731	1.39692087651079e-34	1.47054976023085e-33
ANKRD35|148741	-2.28889995018006	-2.30215262731013	-2.17482115610753	-1.76430722512153	1.21961553058946	44.9429789904594	1.42028364202051e-34	1.49430958630886e-33
ABHD11|83451	1.239902177325	1.20395343892089	1.37546084454647	1.34443542605188	5.51726812183448	44.9282368770555	1.45550092157859e-34	1.53050833103418e-33
SIDT2|51092	-0.842535458331316	-0.938394440945921	-0.79908099474418	-0.89167084661329	5.92559482437829	44.9200539542743	1.47542529083191e-34	1.55059467298467e-33
CXCR7|57007	-1.68301513240632	-1.70396228418781	-1.48360455614896	-1.74138932868262	4.71789241615117	44.9107282261437	1.49846567138063e-34	1.57393157483067e-33
LOC148709|148709	1.66630800062486	2.03683475373696	2.00330682091997	2.85253148380452	-1.03773722548956	44.9080416530772	1.50516983126766e-34	1.58009309569713e-33
ACBD6|84320	0.683718650582243	0.738233341155087	0.698320547021089	0.781970017622141	4.82370788549985	44.8920290665363	1.54575620184802e-34	1.62179674065902e-33
LRRC59|55379	0.962344111518672	1.1067492551495	0.967803437508468	1.04004896127169	7.59320302606776	44.8673606753636	1.61043855056887e-34	1.68872126987906e-33
SLC14A2|8170	-2.60908853575038	-2.89260193116745	-2.78514066275959	-3.74557553633091	-2.15173282741781	44.8647810297715	1.61735729100149e-34	1.69503359447149e-33
KLC2|64837	0.841422721576218	0.976998767825205	0.942326159821605	1.13008735788908	5.15033225508787	44.8618834351357	1.62516430960573e-34	1.70226932740591e-33
GIMAP5|55340	-1.56265932577265	-1.77351400913637	-1.50187115934583	-1.61997413089145	3.77719449106226	44.8447449982161	1.6721189028101e-34	1.75047916677299e-33
OVOL2|58495	1.84631368169535	1.78179182459024	1.83339755222406	1.93740185196067	3.49060971147851	44.8306481952373	1.71175745018536e-34	1.79098085270781e-33
PDIA3P|171423	0.786143793561281	0.775902240077719	0.737528484061252	0.564829456343451	7.26411953027011	44.8251830393944	1.7273768836221e-34	1.80632078556912e-33
SPOCK3|50859	-2.57761068934957	-2.64271480122192	-2.62750524360485	-2.98686538951297	-3.44834165970215	44.8104164158403	1.77029789777686e-34	1.85017719316435e-33
CCL24|6369	-1.3296410656529	-1.57347153859287	-1.67018808242748	-1.6362435548685	-4.64658075415515	44.7903980448013	1.83019514269572e-34	1.91171740833158e-33
COL14A1|7373	-2.05533884445219	-2.62340204355676	-1.86895957168871	-2.6047101180603	6.1154449584989	44.7876508616035	1.83857197104082e-34	1.91940398349964e-33
STRA13|201254	1.1716060882142	1.26431645803745	1.21763482229937	1.54377576103286	4.89549960705456	44.7560912114153	1.93760551018596e-34	2.02167206912264e-33
APCDD1L|164284	-2.65677570097683	-2.71951250086153	-2.81106968156237	-2.31191057518721	0.991061222819085	44.7243928258912	2.04245571648308e-34	2.12989270346084e-33
GOLGA6L5|374650	-1.57768053715398	-1.90221098898617	-1.85863569367519	-1.97296127501044	-0.0617260093318	44.7102535420474	2.09104056746146e-34	2.17935206516962e-33
ACOT7|11332	1.12772756955124	1.23211724740231	1.11870610055224	1.6668479529065	4.69960548600789	44.6252357955865	2.40858992090914e-34	2.50892565573597e-33
N4BP3|23138	1.62769260206968	1.49694329740193	1.84391487484229	1.97913644201712	4.79209131638118	44.6119524553311	2.46239516413172e-34	2.56355595938925e-33
KIFC2|90990	1.66444745360277	1.72193864386626	1.79947426131845	1.73399071965026	4.72546827724948	44.6061015380774	2.48647527958711e-34	2.58719673958804e-33
ILF2|3608	0.720580063969983	0.864188731890674	0.761983589453364	0.751112392613636	7.9959196873402	44.6010444786903	2.5074782053029e-34	2.60761136694876e-33
ZNF687|57592	0.82824707451889	0.857271053435627	0.864882242923733	0.759045982573901	5.98782816820208	44.5725360715777	2.62924869387622e-34	2.73273731391081e-33
KLF2|10365	-1.43842801812307	-1.71385715027083	-1.52322501523339	-1.97423739053998	4.59782426725187	44.57077379278	2.63696765411204e-34	2.73925003584729e-33
SGOL2|151246	1.06635772807853	1.28606675731618	1.11114876140147	1.02923302892094	3.57224148612433	44.5563711504275	2.70090983606416e-34	2.80412742561419e-33
GRIK1|2897	-2.69956485726472	-3.22015070614475	-2.97529275660183	-2.8194488982241	-3.04433128499701	44.5503111088864	2.72827631012477e-34	2.83098082284494e-33
DPYD|1806	-1.33147106006547	-1.59742690554648	-1.41584586277392	-1.49797570790545	4.37573189561959	44.5472197440185	2.74234341160709e-34	2.84401224875908e-33
FIBP|9158	0.651670199433944	0.728293435311523	0.674235287833889	0.757625399423592	5.82955679712206	44.5466062015134	2.745143937567e-34	2.84535150076351e-33
DSN1|79980	0.796660134108483	0.990426917370744	0.944401204392307	1.13136916833331	4.68386762873643	44.5353101467854	2.79722011399202e-34	2.89773560600031e-33
BACH2|60468	-1.45842282875388	-1.88821814837307	-1.73450443260241	-2.20106592720713	2.20448484801117	44.5256922738797	2.84233917325681e-34	2.94285902100955e-33
NGFR|4804	-2.51606628181664	-3.0525650934058	-2.56036773077415	-2.88330305272143	3.09094800034283	44.4964202492157	2.98419606112801e-34	3.08803691199273e-33
NR4A1|3164	-2.24202845304261	-2.26006429208076	-2.34654642972981	-2.72547003362286	5.82423919962347	44.4624588613484	3.15769246805597e-34	3.26577804677605e-33
SPATA17|128153	1.94282238500865	1.94035851428956	1.97281342515541	1.58805146834657	1.34473609443171	44.4549907734102	3.19717992801166e-34	3.30480429620241e-33
GBAP1|2630	0.886246130286704	0.989287404544352	0.930246581897213	1.12983416840016	4.81450114106598	44.4371819144304	3.29335253238817e-34	3.40234896688474e-33
LOC401052|401052	-1.30609293882162	-1.3046732763136	-1.25205668801526	-1.68033030606176	1.99600760365963	44.4267282708284	3.35114966473307e-34	3.4601629670798e-33
LUZP2|338645	-2.81086868349918	-3.20492760221528	-2.77342007324447	-3.0453373720742	-0.826983482697812	44.4079581052772	3.45749081414309e-34	3.56800940393288e-33
GPR68|8111	1.58108604150907	1.44412040269186	1.5927562020654	1.76749242887483	3.31958224363327	44.3985582009394	3.51200941114578e-34	3.62228804364018e-33
NEDD9|4739	-1.41612412289727	-1.66005060058712	-1.56650318184418	-2.08326926946145	5.75167497068115	44.3805140057375	3.61908971099661e-34	3.73068985298689e-33
PNMAL2|57469	-1.63066672924251	-1.77097037444	-1.65726737422313	-1.67495021387629	1.43573206114829	44.3730161458551	3.66454100360064e-34	3.77547847442003e-33
C8orf38|137682	1.19603687732497	1.16825690879011	1.2478725984711	1.37168015059007	4.35906639466567	44.3717674408961	3.67216589722074e-34	3.78126793152374e-33
CYB561|1534	1.12056430468346	1.149924445837	1.1439198788878	1.59726785521199	7.50338946952176	44.341184379564	3.86395815925346e-34	3.97458417189421e-33
RIMBP2|23504	-2.28708486827734	-2.61046942280074	-2.46559429669918	-2.41607018999355	-2.02344813153836	44.3411591428421	3.86412049808109e-34	3.97458417189421e-33
ACTL6A|86	0.71418368214611	0.878856089487591	0.790922362072209	0.67728224660815	6.01561482277511	44.3345629842127	3.9067864200729e-34	4.01627868942499e-33
ST3GAL3|6487	-1.01614287891024	-0.999145293022238	-0.89681956774067	-0.924597936647291	3.14920136407999	44.3325004281302	3.92022428300514e-34	4.02789692816234e-33
PARN|5073	0.639023068462268	0.663496566264727	0.629083721578551	0.533562154239011	6.3068390902807	44.3320109191991	3.92342030147899e-34	4.02898509608305e-33
ZNF204P|7754	-2.14855346075653	-2.31469886262222	-2.21892587161863	-3.37120075369423	2.15065208907794	44.3259862608234	3.96296994019467e-34	4.06738351945729e-33
C15orf23|90417	0.86921231336906	1.11683204537033	0.987686552598986	1.12894004929232	4.04006645854254	44.3136806192936	4.04499754894341e-34	4.14931359019472e-33
P2RY14|9934	-1.52647014558006	-1.74181120076886	-1.59263375687558	-1.92776478457978	0.714868990801435	44.3103185429021	4.06770309042494e-34	4.17033572957432e-33
HPRT1|3251	0.85597315897652	1.00252809124019	0.84837961360533	0.795497781457536	5.15997023349575	44.2782915903727	4.29050102674331e-34	4.39636447599013e-33
ZC3H3|23144	0.840824155426755	0.920011106044219	0.986203792168082	0.866185220878528	4.9911349536562	44.2583570308292	4.43531000335201e-34	4.54227782744154e-33
GPR97|222487	-2.14795636291767	-2.42071425899696	-2.27607605125269	-1.99229427011268	-1.60230014562147	44.2522855026256	4.48038035476732e-34	4.5859441481424e-33
PTCHD1|139411	-3.62801914290896	-3.68381612333765	-3.87833482742475	-3.20788400733077	-0.84031588040414	44.2463157914809	4.5251423040447e-34	4.62924758548339e-33
HSD11B1|3290	-2.32038277089186	-2.58745080279442	-2.35800814081832	-2.87801329219333	0.897478451970696	44.2205946345176	4.72318575827777e-34	4.82922691358835e-33
ARHGEF10|9639	-1.11498697265741	-1.19679998388448	-1.17695016731688	-1.27161847605978	4.77446248307068	44.2192865309283	4.73348660552781e-34	4.83713585152419e-33
RASL12|51285	-1.36153644058106	-1.5590948210931	-1.37837997090731	-1.64894719274876	2.99021851914108	44.1526744854366	5.28890537480129e-34	5.40178883729705e-33
PDGFA|5154	-1.10910805676327	-1.29296304951662	-1.12876106143999	-0.992894135011424	3.97905385896716	44.1416222707615	5.38718119501848e-34	5.49918322960901e-33
RNPS1|10921	0.654115108051209	0.727188924937966	0.655830909121717	0.643967260807738	7.25257780851996	44.1395685523577	5.40564335791453e-34	5.51504328301518e-33
U2AF2|11338	0.67016904545439	0.685937012660503	0.653535754338823	0.723872143747465	7.28991520264815	44.0927520759053	5.84413866875261e-34	5.95918823475726e-33
BAK1|578	0.884228164843862	0.907602000446325	0.86144226126022	0.986556846328735	4.4952183870705	44.082853041397	5.94132670475119e-34	6.05501479412859e-33
DDX41|51428	0.615948307570148	0.622594274543168	0.711047371437228	0.809237713374651	6.09608470282917	44.0756004372093	6.0135586888887e-34	6.12531796436021e-33
HNRNPU|3192	0.466996941338578	0.510718123130631	0.440092427924118	0.369394894440918	9.33785670853109	44.0692743098821	6.07728160081993e-34	6.18688268368569e-33
RUVBL2|10856	0.842761654270093	0.902637498833058	0.87860797786864	1.01101034108343	6.41257632377102	44.0597801248996	6.17418822125956e-34	6.28214488524705e-33
TNFRSF18|8784	2.41260815930727	2.52898598231476	2.39153144965477	2.67807096731792	2.07874231400537	44.0375384693817	6.40731350264085e-34	6.51583003121848e-33
IL4I1|259307	2.06902669464734	2.12212283413121	2.0337494235246	2.12820424547845	2.79508053480307	44.0261581308699	6.52998665882208e-34	6.63700099544105e-33
TMEM90B|79953	2.91241389296173	2.38448884340212	2.53547231984817	3.13085155777274	1.81719683829333	44.0175123035914	6.62475417332807e-34	6.72969370603057e-33
NOV|4856	-1.85750734881511	-2.04930575225343	-1.71487455977976	-1.75954275936772	2.72977899595941	44.0130795837436	6.67387467025394e-34	6.77594146650339e-33
PCYOX1|51449	-1.01487530809453	-1.00345913164404	-1.02704825757192	-1.08330982619208	7.17948056775314	44.0086270298356	6.72358235625841e-34	6.82273529305145e-33
CCL28|56477	-2.96736159335247	-3.30817411876119	-3.12841980429524	-3.85556685392297	2.23753199304089	43.9989464372628	6.83293894334295e-34	6.92997476265669e-33
STIP1|10963	0.721857257069376	0.874449703330031	0.808162613785586	1.15509038856836	7.4844050519498	43.9597313425534	7.29446964996351e-34	7.39408230002215e-33
FAM55D|54827	-1.72149857234035	-1.66496543976647	-1.54699319794569	-1.61828077928086	-4.11466982865407	43.9531054910907	7.37547959348338e-34	7.47218120663813e-33
SDF2L1|23753	1.29749418814996	1.35678720792373	1.29064764989103	1.47325828306083	4.05693946865235	43.9477589482771	7.44150499768077e-34	7.53502337412853e-33
ZNF366|167465	-1.75898268748686	-2.15922248758056	-1.75899959513076	-2.17907373962583	0.398465117053758	43.9135682573227	7.87796414894876e-34	7.97268577908105e-33
ADAMTS9|56999	-1.40617976964638	-1.68758436061228	-1.55344817910576	-1.92346441175706	3.82616541343694	43.8962591686037	8.10861026929549e-34	8.20170268333139e-33
PRUNE2|158471	-1.95872190090522	-2.01920359098917	-1.97801435758952	-2.68799432125046	2.67278331397069	43.8845927332096	8.26787245575107e-34	8.35830923757269e-33
HRC|3270	-1.95440334594995	-2.13150058626359	-1.59584579772508	-1.67554778436115	-0.35591265547292	43.8678436055497	8.50201599336275e-34	8.59040779951025e-33
PPP4R1L|55370	-1.48305291130843	-1.71126451776386	-1.60030718807534	-1.73323906680228	0.837815487715221	43.8614835552083	8.59265642240811e-34	8.6773403421576e-33
ECHDC1|55862	-1.34861631382675	-1.29832544047313	-1.4363906552112	-1.34187053279394	5.15602796926678	43.8501279474244	8.7569056667085e-34	8.83847427409647e-33
SEMA3A|10371	-1.85278323022318	-2.04747654781119	-1.90683574289786	-1.6503323627977	0.882638025791853	43.847559427281	8.79449126682991e-34	8.87166069260626e-33
SASH1|23328	-1.51565179704628	-1.64120386416854	-1.47991950222745	-1.46714867846715	5.8928200817546	43.8244822473066	9.13951780729807e-34	9.21478442453464e-33
VKORC1L1|154807	-0.848351614033069	-0.81704409628588	-0.786243159795012	-0.999862719838209	6.26969522820779	43.813364642947	9.31054582345603e-34	9.38220368548584e-33
PTK6|5753	2.32040850509745	2.05767600563271	2.44367263275039	2.55756891173217	3.6265340139025	43.8097567817841	9.36673379511996e-34	9.43378199643118e-33
MPRIP|23164	-0.707711715533249	-0.745578889752823	-0.645252635382368	-0.562193407039804	6.41829098416359	43.8050171032353	9.44106511479008e-34	9.50356869590241e-33
STMN1|3925	1.31711787958277	1.50076798683437	1.24534702680698	1.52059859021364	7.31227234685004	43.7977458450431	9.55624916655227e-34	9.61438216575115e-33
PIK3C2G|5288	-3.79920206721617	-4.07364515612041	-3.57073766596013	-4.05723815679088	0.172193649946622	43.7927806913664	9.63571020700192e-34	9.68915627961676e-33
NACAD|23148	-1.77569727878257	-2.00996471663391	-1.82271195939101	-1.80536423319097	1.36905586368813	43.7878318277018	9.71556933695376e-34	9.76425076113679e-33
MRVI1|10335	-1.22344881316554	-1.45336064739305	-1.04221221534709	-1.16494701935136	4.08372205870614	43.781827491138	9.8133514458811e-34	9.8552881599494e-33
MAP3K3|4215	-0.749992999277399	-0.818794903419767	-0.742178035116186	-0.48513389201443	5.37425808129185	43.7816286050443	9.81660717321787e-34	9.8552881599494e-33
C6orf1|221491	1.00973473179703	0.981935388805563	1.10306552604773	1.1446921953754	4.44509282611485	43.775284361647	9.92103107412919e-34	9.95482277124171e-33
KCNH8|131096	-2.70802122229309	-3.11938097731809	-3.28307557361313	-2.80365552116422	-1.63326397676728	43.7717339637042	9.97995428697547e-34	1.00086201131189e-32
LRCH2|57631	-1.59363054457153	-1.8065974632858	-1.57482919927938	-1.82916224034237	0.705955146801537	43.7545029173374	1.02709436372674e-33	1.02949692364189e-32
ADAMTSL2|9719	1.70481933580382	1.55050067651368	1.74574746921052	2.19974276906775	2.75299035699148	43.7501470089625	1.03458406268027e-33	1.03645313059372e-32
ACSL4|2182	-1.29940675062342	-1.44235162288198	-1.39486324894563	-1.5086885256694	5.18583400341605	43.7401092193865	1.05205240597789e-33	1.05339331185911e-32
ACAN|176	2.64369870573821	2.5981780960697	2.52511560960415	2.58754255625672	1.31744963799677	43.7387768905846	1.0543931107808e-33	1.05517663007756e-32
CHPF2|54480	0.80603972195968	0.725783215703573	0.758289615122827	0.988246138397547	6.18459142193313	43.7376998327025	1.05628915605099e-33	1.056513302291e-32
PFDN6|10471	0.969133443727344	1.01604791309555	0.983918285216891	1.09524933542973	4.75620521491002	43.698708435801	1.12727934389365e-33	1.1269207184396e-32
PCDHGA2|56113	-2.38036620474131	-2.65156107454499	-2.11001860924735	-2.35095920071216	0.646526919099951	43.6884837711325	1.14667351682054e-33	1.14570124462822e-32
MATN3|4148	2.70085309616093	2.25338400831358	2.58875702066219	2.5175010241676	3.78358178626728	43.6730235927869	1.17663526368285e-33	1.17501489732396e-32
C19orf21|126353	3.26220732831116	3.22884896368834	3.67817273039247	3.92173343321679	4.18500438242586	43.6660439648796	1.19041754969572e-33	1.18814888734585e-32
PDCL3|79031	0.627949887001963	0.708888783021644	0.650995506516623	0.70031158314318	4.73615391236982	43.6280960458296	1.26823155614415e-33	1.26514485500221e-32
TBCB|1155	0.89447447204971	0.930999979635246	0.827660639610969	0.952516513507203	5.88832054078366	43.6270082583735	1.27053571958402e-33	1.266773160076e-32
EIF1B|10289	-0.579400316272059	-0.630018635181833	-0.552621693468776	-0.723638866315288	5.01964997193258	43.5850507356851	1.36268615594852e-33	1.35793259959056e-32
RPS6KA2|6196	-1.08449051581768	-1.24975699993048	-1.02426847849535	-1.11221373760565	5.25881361795643	43.5811686055923	1.37154371619188e-33	1.36603725436248e-32
ITPKA|3706	2.61806260893288	2.60641853173006	2.64945800213558	2.89007553298394	-1.07623163543601	43.5719625725171	1.39277972035314e-33	1.38645558857117e-32
CYGB|114757	-1.34953873302638	-1.56104134194173	-1.20380881788855	-1.10680531524741	3.77277737584425	43.5442137208784	1.45880344607763e-33	1.451413201707e-32
MECOM|2122	-1.37010092002918	-1.54517035018124	-1.169113963317	-1.57422497287056	3.45642741585978	43.5212669490355	1.5157641677222e-33	1.50728995876763e-32
TUBG1|7283	0.859272384257052	0.942463156510872	0.837847970781336	0.830799006932722	5.63445924218849	43.5191867617751	1.52103670285508e-33	1.51173568769792e-32
LOC338758|338758	-1.11800933578774	-1.32205362268386	-1.18912105720939	-1.32537415841998	0.444545030031077	43.5090458622132	1.5470046307154e-33	1.53673473696039e-32
CAPN3|825	-1.80747796377527	-1.86375707405871	-1.79819305628327	-1.97141039711463	1.44191250150774	43.4707744552172	1.64907245121602e-33	1.63726234835318e-32
TMOD2|29767	-1.43895097225603	-1.41645212398351	-1.44765324725047	-1.67148027178813	3.93820952129426	43.4569858972224	1.68747672851119e-33	1.67450980207105e-32
OLFML1|283298	-1.3516621110124	-1.62562060168565	-1.33801785065467	-1.24013463917043	3.56676164944966	43.4462825079353	1.7179048820171e-33	1.70380739850344e-32
TMEM54|113452	1.06561845370669	1.13638055221126	1.01567274019144	1.39271626948062	5.51968567802952	43.4377863402093	1.7424491575049e-33	1.72724166222909e-32
MRPL47|57129	0.71321084182954	0.828128491569078	0.738923561287197	0.671336263359318	5.17732270283529	43.4257338821704	1.77787105636206e-33	1.76142831826854e-32
CKAP4|10970	0.890268094111136	0.864938389881784	0.88644304853972	1.01941523414067	7.20151221348033	43.3886861759571	1.89133531036368e-33	1.87285903054605e-32
FAM124B|79843	-1.25996651890254	-1.57523673840337	-1.09926729102878	-1.41270555353833	0.758895102793263	43.3111752720868	2.15274601310155e-33	2.13059702525022e-32
ABHD12|26090	0.862834142323118	0.951999814041873	0.935348610547676	0.968465859813022	6.28310788588588	43.2904774463181	2.22848066547135e-33	2.20439530256017e-32
MDFIC|29969	-1.07689937408352	-1.24016852464385	-1.17908744500838	-1.27572957379038	5.26216249708962	43.2805358220531	2.26580114344571e-33	2.24013711371397e-32
TTLL10|254173	-1.64161550709532	-1.94234411596468	-1.87784297009674	-1.90448421157613	-2.73932349872355	43.2763684270162	2.28163106830033e-33	2.2546054592104e-32
SPG20|23111	-1.09894018318565	-1.15090185620897	-1.23472257003728	-1.36034201228185	5.55707967055936	43.272453192027	2.29660410578841e-33	2.26821235256861e-32
DCAF13|25879	0.951520458745186	1.09121813494939	1.02015221389711	1.0687198015352	5.9706357457137	43.2713460995012	2.30085578895804e-33	2.27122173010549e-32
ATP8B4|79895	-1.34471623100091	-1.5806253913853	-1.47408138175035	-1.93113618151522	1.7891101332293	43.2542183602189	2.36764715721621e-33	2.33592985359259e-32
TMEM170B|100113407	-1.29012010638843	-1.47550793473964	-1.37122425029272	-1.50183031940048	3.1561626139355	43.2431407958898	2.41187635985815e-33	2.37832201301075e-32
HTR1D|3352	2.65205537781701	2.55885132278669	2.47184943265672	2.2197972988909	-1.03919253679313	43.242169090174	2.41579534575115e-33	2.3809412153054e-32
GULP1|51454	-1.80785819070558	-1.8801555916941	-1.71374588469454	-1.51300173928612	2.66902181836337	43.1396259043628	2.8673545937798e-33	2.824509065367e-32
DENND2C|163259	-1.55070745324396	-1.63230724546278	-1.61331439877752	-1.87580783171927	0.507691645050721	43.1269211550741	2.92889435493261e-33	2.88362267195297e-32
NUDT9P1|119369	-1.44131911998524	-1.50012161782421	-1.49017667123789	-1.59137526270365	-3.12291089073354	43.121671802715	2.95470614076984e-33	2.90751720136089e-32
MEG3|55384	-2.11072496094218	-2.42804978881953	-1.95172919870647	-2.10050914752143	1.45476029466937	43.1059963050232	3.03314925315727e-33	2.98315054872338e-32
TMEM71|137835	-1.95334360620668	-2.29391234367664	-2.23692889314614	-2.92688863808646	0.694418774508898	43.0691642362776	3.22577462003821e-33	3.17094654255476e-32
TSC22D1|8848	-0.884986276163139	-0.916383344146543	-0.768675074329714	-0.855667885406939	7.7039519093188	43.0633987094242	3.25701766247787e-33	3.1999901515559e-32
HRNR|388697	-1.90958558507734	-2.23427014840873	-1.92749648735482	-2.42006227293343	-1.91377133274808	43.0598683052777	3.27629819812448e-33	3.21725657434578e-32
SMG7|9887	0.583421526683146	0.685721463195252	0.636264842622878	0.699683014878914	7.16844635340818	43.0555909224966	3.29981147826693e-33	3.23865932385449e-32
STXBP6|29091	-2.50143773507539	-2.56242982988389	-2.74968879069938	-2.38491308832826	-1.14701382438932	43.0485920373283	3.33865042219757e-33	3.27507362435551e-32
CXCL11|6373	2.94561687666736	3.01537053138107	2.98260201254491	2.58270909360504	2.37761704561399	43.0063879214667	3.58275762589017e-33	3.5127047466736e-32
ALPK3|57538	-1.3185581731074	-1.46375040901405	-1.31730360255455	-1.49811357451113	3.03487078393663	42.9683341516428	3.81815734224855e-33	3.741556056692e-32
C20orf24|55969	0.764117769436484	0.916366765405154	0.858827624700892	1.08689761822961	6.20086473834512	42.9599990520156	3.87175277953748e-33	3.792105293787e-32
LOC389705|389705	-1.6086867297306	-1.5137888723378	-1.51198908421958	-1.28371876714134	-2.06060044026568	42.9569150100252	3.89177394686514e-33	3.80973551371731e-32
SACS|26278	-1.31046323947865	-1.44851757322682	-1.52387098219038	-1.90068498417324	4.25623402708277	42.8962619657397	4.3073039083733e-33	4.21431800147744e-32
LRRC8C|84230	-1.13039227835654	-1.33547154672707	-1.29440475976455	-1.57770152610652	4.43304478804762	42.8888407050671	4.36110829726165e-33	4.26474770936572e-32
PUSL1|126789	1.09764169912657	1.13559625096562	1.06640406396052	1.24553307991943	3.42688777114553	42.8878749748283	4.36815921460003e-33	4.26942839979621e-32
FAM189A2|9413	-2.55201581266045	-2.88830099512607	-2.74448759214874	-3.12278959317708	2.71883122969635	42.8240258693382	4.86058832858954e-33	4.7482659247268e-32
STX1A|6804	1.29148757041	1.34601610753177	1.26808864815184	1.5378663556327	2.48547033664864	42.8180425560575	4.90949244486136e-33	4.7935562172665e-32
C19orf10|56005	0.851480071147978	0.894534239882237	0.83053434960724	0.913668385129928	6.33657503654847	42.8135132055731	4.9468403227959e-33	4.82752212453385e-32
TYMP|1890	1.71905097789649	1.70945249184579	1.69477758361528	2.09451215026426	6.14103694360804	42.7995320751525	5.06393039199948e-33	4.93923143356224e-32
ADAM19|8728	1.69207108519296	1.56929128280402	1.46528498181676	1.67778463680291	4.18834021488685	42.7936945622964	5.11363684007488e-33	4.9851349008672e-32
C18orf56|494514	1.61649083627531	1.94086015082059	1.57792101578577	1.6688936758594	-0.561491085770269	42.7838511206515	5.19856352109272e-33	5.06530835280012e-32
TCF7L2|6934	-1.24903646799591	-1.29105324228009	-1.36312879093149	-1.40915005941402	4.8517302174375	42.7535107960207	5.46932701796864e-33	5.32637869818083e-32
PDRG1|81572	0.984482680337201	0.982803006877805	1.00521266020835	0.930530588599185	4.87852872437952	42.7165757817872	5.81808777543587e-33	5.66309896324563e-32
DNMT1|1786	0.905233437083262	0.99286096159617	0.86353886633787	0.906222328577409	6.57789859357314	42.7154957313785	5.82861484318198e-33	5.67041817612761e-32
TTC7B|145567	-1.06913573726859	-0.910876367349465	-0.85623271357781	-1.32988658294271	3.78897439337887	42.7150031439113	5.833422344511e-33	5.67216837975298e-32
DBF4|10926	1.01758855671429	1.13654335034516	0.986828231688931	0.955454351849901	3.73409806614284	42.7138989051352	5.84421381477798e-33	5.67973233318681e-32
VPS72|6944	0.711099350692562	0.825692522444261	0.753136929982457	0.874570864773873	5.822637614203	42.712648313972	5.85645971072644e-33	5.68870125636457e-32
ZNF367|195828	1.31317023600824	1.46257970451878	1.28105153784136	1.19525306171629	3.15349219441312	42.7059589712868	5.92240023496852e-33	5.74979062976809e-32
CANT1|124583	1.0150621565833	1.11406874142089	1.10620236872642	1.22027814071177	7.1982350116571	42.6945866199273	6.03621571231205e-33	5.85727282758267e-32
STRA6|64220	2.20107218695266	1.95630604380221	2.1956907570637	2.624400783203	2.53389774674733	42.688686837081	6.09612203894304e-33	5.91236033550577e-32
RCAN2|10231	-1.00738371480437	-1.30030461430691	-1.04282393472144	-1.28558975009638	3.57967548024762	42.6645165660578	6.34783061158171e-33	6.153316110579e-32
FAM54B|56181	-0.508534577228953	-0.58834611069631	-0.576710230735092	-0.540254949709792	5.4601088906067	42.6515527024511	6.48709980885882e-33	6.28508632046373e-32
POLA2|23649	0.723209229653289	0.876716917002357	0.774255708441915	0.942656493860476	4.42042825156183	42.6257228224825	6.77378099952202e-33	6.5594692842829e-32
DKFZP434L187|26082	-1.54823752580637	-1.59215651242453	-1.53267658570205	-1.61903262791876	-4.39327568919845	42.5976308631463	7.09999887634043e-33	6.87183669479068e-32
FTO|79068	-1.02984840034086	-1.13426330600692	-1.01687624964771	-1.16675527219101	5.99432056749216	42.5673143108133	7.46973445850362e-33	7.22598119449088e-32
C13orf26|122046	-1.09900532453689	-1.13252693907752	-1.1151204180561	-1.30677018339901	-4.87502559153711	42.5659706309724	7.4865610272721e-33	7.2385446978558e-32
HMGA1|3159	1.27985833228476	1.37406825958145	1.22672139092938	1.49500342794512	6.43498621773914	42.5487562629804	7.70552246402604e-33	7.44643365129405e-32
ARTN|9048	2.43392964973632	2.63755896310674	2.45951509962373	2.03833414014636	0.83593219550079	42.5350174659936	7.88487116222819e-33	7.61584840638577e-32
TP53AIP1|63970	-2.43915298328095	-2.58793210107739	-2.52036455271302	-2.49328790604175	-1.31926212135761	42.5233396906661	8.04059979833533e-33	7.76228717858752e-32
RRN3P1|730092	-1.78550797798488	-1.94603301706004	-1.83833151270363	-1.99587234277312	-0.279401687482519	42.5182518325326	8.10940909840597e-33	7.82470824674238e-32
CD80|941	2.02161614390545	2.0136320454811	1.96394468001292	1.81430472767806	0.0614579249130737	42.5080940913142	8.2485545153224e-33	7.95489753615799e-32
LOC650368|650368	-0.917675229109869	-1.03584406374178	-0.888260468145827	-1.01298886021561	0.651962378894464	42.4721848244045	8.75991489419255e-33	8.44373391692773e-32
KIAA0355|9710	-0.761040562667846	-0.865049937534024	-0.7430494767567	-0.938295731311906	5.25262301261879	42.4706364218645	8.78266536107517e-33	8.46133738976552e-32
CLDN7|1366	1.54250072364796	1.57283831922564	1.69647176002758	1.57088006769458	6.47264578098847	42.4531442820348	9.04382414110671e-33	8.70849133587467e-32
DNAH9|1770	-2.19609497536437	-2.70161511660852	-2.5374097738703	-2.90037060941724	-1.60428196865736	42.4500710466084	9.09050492330765e-33	8.74897293639829e-32
SMS|6611	0.878324279929418	0.912024460605551	0.968301203875757	0.979704826143519	6.72939831227777	42.4404875916715	9.23762837190694e-33	8.88603292469048e-32
LYPLA2|11313	0.869635755610729	0.825274995743544	0.827073986674647	1.00899793973997	6.01614525903942	42.4379614246109	9.27680539824833e-33	8.91916822940204e-32
MED25|81857	0.867177478294019	0.835200406180187	0.868916998620501	0.889634177196355	5.67611685382293	42.434147093398	9.33627559511472e-33	8.97177064578455e-32
RASGEF1C|255426	-2.81196993502204	-2.80924021272831	-3.14985400084689	-3.10649563032816	-2.89188646189161	42.4240066763354	9.49624170810371e-33	9.12084264720261e-32
PLXNA3|55558	0.899189728988409	1.00853369856915	1.06972926673519	1.06630903166286	5.86770927728127	42.4156436304241	9.63023403013563e-33	9.24482853381758e-32
EPHA2|1969	-1.32356117443006	-1.39061966398668	-1.38848238788756	-1.38629690383192	3.90772582804053	42.3492654686405	1.07631800979982e-32	1.03271754487357e-31
FADS3|3995	-1.18880410977968	-1.28465221849514	-1.23500176455253	-1.27105552249592	4.00528577948513	42.3453790400385	1.0833508124693e-32	1.03893673541689e-31
TBCE|6905	0.731265645476997	0.880951544818563	0.778158482077241	0.760888436179011	4.70067470212835	42.3420806679941	1.08935558932536e-32	1.04416422374887e-31
SLC39A7|7922	0.853081209543235	0.860918581729406	0.871046724635679	1.07569247117309	7.70414793334553	42.340858519628	1.09158900193894e-32	1.04577332533317e-31
RNASE4|6038	-1.30421809007819	-1.64555757003066	-1.34321739892319	-1.54874859360519	5.84167989169843	42.3338453968946	1.10449411168407e-32	1.05759938962374e-31
PGM1|5236	-1.14050243155229	-1.05419051134488	-1.11719793015955	-1.0441655089959	6.08812730155337	42.3246857234271	1.12157966965215e-32	1.07341437013308e-31
TMEM125|128218	1.89175615571662	1.77812802454793	1.79645448489946	1.91934426617749	4.37547677178494	42.3131039836452	1.14356276194146e-32	1.09389813869327e-31
GMPPA|29926	0.69566940033333	0.740992671120548	0.796791461007055	0.955890733862568	5.34107480246548	42.3041197323834	1.16091252967491e-32	1.10993127963949e-31
TMEM140|55281	-0.876785354261593	-0.926759969103371	-0.824336869743879	-0.847421719976981	4.74389678405824	42.3030740759056	1.162948888479e-32	1.11131466514866e-31
GRASP|160622	-1.4227178907383	-1.64481304076494	-1.404444922007	-1.25689513304563	2.17629268593754	42.2836133573728	1.20150752059504e-32	1.14757967544574e-31
PPM1G|5496	0.624314701397434	0.704665442640434	0.576950061495103	0.773048792304149	7.14637035611461	42.2579459032204	1.25432989145514e-32	1.19742459612634e-31
PCDHGB6|56100	-2.09171091026092	-2.09110067842804	-1.87022222804896	-2.09649101121031	1.07169407769437	42.2553070784052	1.25989067642665e-32	1.20212443387389e-31
MXRA7|439921	-1.08785870077729	-1.1411987443006	-1.19554233122298	-0.715554301172333	6.48742842476241	42.2266252921917	1.32194859317285e-32	1.26058679565082e-31
HSPA12A|259217	-1.39969995896775	-1.59903388393472	-1.46303155889808	-1.49754122121419	3.61076126512602	42.2263767335621	1.32249956603231e-32	1.26058679565082e-31
KATNAL1|84056	-0.89597844207506	-1.02477291980962	-1.03184273556991	-1.1501821293669	4.15427414375742	42.1867119947723	1.41343764930016e-32	1.34658683374963e-31
AKAP7|9465	-1.0658172694233	-1.01359895973799	-1.18151524366248	-1.28298912082873	2.67046066761731	42.1624621102616	1.47209424849728e-32	1.40176085662463e-31
MXD3|83463	1.1561564330273	1.25086663545287	1.22296452622595	1.29881380056544	3.17123948008741	42.1184237681987	1.5849235751939e-32	1.50843761164592e-31
AVPI1|60370	-1.20033809726185	-1.12287315500609	-1.25347864539229	-1.28227387129155	3.12567431554784	42.1078568786852	1.61326157214218e-32	1.5346333845191e-31
RELL2|285613	1.50940933536788	1.70529033414942	1.71417984613451	2.12336954944771	1.21878228376195	42.0944516257217	1.64994315513259e-32	1.56873566550025e-31
MC1R|4157	1.32021823482883	1.35433020909923	1.48324254662515	1.52068683914867	2.38096018551719	42.0629152972372	1.73956756779958e-32	1.65311526831115e-31
AGPAT9|84803	-1.73286070716619	-1.8827977536712	-1.97500858898	-2.0103746965608	1.71391696780334	42.0560861573756	1.75960925262409e-32	1.67131853143449e-31
YIF1A|10897	0.749076863235717	0.854032262941145	0.839942744667893	0.982758200063543	5.88302870220924	42.0277687631359	1.84521201656215e-32	1.75174357302431e-31
LRRTM4|80059	-1.95097003108217	-1.85787683048069	-1.79861943772959	-1.5520341787577	-4.19736330658283	42.0260421340129	1.85056453952883e-32	1.7559408066571e-31
TSEN34|79042	0.76558652600035	0.819540629904848	0.767670030576294	0.732051777610288	5.84798582367059	42.0011979206357	1.9293261993896e-32	1.8297543341696e-31
C9orf172|389813	1.82004789743284	1.82397436804973	2.03506698308311	1.99752232497615	-0.446972903336064	41.9994767116502	1.93490561680929e-32	1.83412320258031e-31
LRRC8E|80131	1.24879228628323	1.25486482414123	1.22309496355248	1.08340035615542	4.49052164511878	41.9780419390703	2.00575734358764e-32	1.9003290932664e-31
CXCL10|3627	2.69715149405064	2.80361923486867	2.65136880481098	2.43849480302854	4.28094823685879	41.9644230947728	2.05211852081291e-32	1.94327687551013e-31
C9orf21|195827	-0.71224844878992	-0.919747954711543	-0.868420996526601	-1.11905992673617	2.8559082078758	41.9292309776308	2.17695276704704e-32	2.06045519427233e-31
NRP1|8829	-1.055633997342	-1.2297582931346	-1.00418169911613	-1.1577222084825	6.68187754233361	41.9093772222582	2.25070682568485e-32	2.12919350182951e-31
CCND2|894	-1.23303449816073	-1.41773813492404	-1.35732669792204	-0.983760429366345	5.0919640686605	41.9044859502	2.26925843211497e-32	2.14566692472897e-31
PPL|5493	-1.3956644361338	-1.52777352620443	-1.52544061540862	-1.78081054589728	6.05250470347348	41.8686559654269	2.40990875539429e-32	2.27751477063679e-31
RRAGD|58528	-1.61793964197132	-1.51376860053673	-1.54010804458601	-1.86880100136007	3.75915878348033	41.8678749646787	2.4130699375479e-32	2.27935974962565e-31
FAM108C1|58489	1.29534777456423	1.30227799586081	1.21599701311425	1.22907960812329	4.72669168943457	41.863805476355	2.42960896923548e-32	2.29383312498576e-31
APOD|347	-3.08033157143943	-3.52935008367804	-3.05117587719558	-4.01474901251442	7.03097144185599	41.8549265512033	2.46608962613657e-32	2.32710980035931e-31
CD276|80381	0.786957111665529	0.794138130045435	0.850241901062985	0.953885773375399	7.05413802245325	41.8476514669657	2.4963893432804e-32	2.35452349565826e-31
[truncated: 16,855 more rows]
