# Supplementary material for: BrcaDx: precise identification of breast cancer from expression data using a minimal set of features
Source: Front Bioinform. 2023 May 23;3:1103493. doi: 10.3389/fbinf.2023.1103493 (PMC10242386; doi:10.3389/fbinf.2023.1103493)
Supplement: Supplementary file 2 [file DataSheet2.CSV]

	Intercept	coeff	F_stat	p_val	adjpval_asnumlm_bh
NEK2.4751	6.19170589896674	1.07277344009761	340.896272218734	3.31955785846559e-65	6.25238722641994e-61
MYOC.4653	4.01721910370929	-1.49420508582023	315.451538449576	4.27867087619285e-61	4.02943829765462e-57
COL10A1.1300	6.92450840917779	1.56868305770029	294.831916856673	1.05767655477481e-57	5.62305785429257e-54
GPAM.57678	10.6292093650589	-0.801477165994682	294.514289772745	1.19417209541653e-57	5.62305785429257e-54
MMP11.4320	9.25036660017176	1.31944797754576	290.589341568335	5.36531181156535e-57	2.02111295941667e-53
PKMYT1.9088	5.79811379340747	1.04632816739944	287.218633137147	1.95733103163901e-56	6.14438833015346e-53
HSD17B13.345275	3.97141839709334	-1.24647008232823	276.203573956324	1.37849840296609e-54	3.70914534569519e-51
GLYAT.10249	4.51512648653779	-1.49845714615394	274.360788626508	2.81957356487793e-54	5.90074089938619e-51
KIF4A.24137	6.44457367651208	0.979390791516209	274.617582730769	2.55180587390952e-54	5.90074089938619e-51
GABRD.2563	3.72503337702806	0.8628690936857	269.221413940698	2.08664657414395e-53	3.93019882240012e-50
CA4.762	4.65573944099383	-1.58093826287853	266.607979887808	5.79321558536801e-53	9.91956505003696e-50
CPA1.1357	2.26150942457544	-0.911952289380863	263.910246813435	1.66616828603966e-52	2.61518997229641e-49
LYVE1.10894	7.67374253181002	-1.12882098679705	251.501164831931	2.21640199194901e-50	3.21122550141227e-47
KLHL31.401265	6.74725616922243	-0.854396800604221	250.559214444698	3.219504261122e-50	4.33138305415949e-47
CDC25C.995	4.28101063305836	0.922153486883776	249.898791298097	4.18357193212241e-50	5.25317182276838e-47
LHCGR.3973	1.63816275546666	-0.719502328587189	249.075363236888	5.80060285752396e-50	6.82839717634148e-47
HSD17B6.8630	4.650885528485	0.736103874275728	247.740024841902	9.8592622587822e-50	1.09234826261272e-46
C16orf59.80178	5.23541040959368	0.699232650536557	245.995348230992	1.97347513130578e-49	2.06502244989691e-46
FAM13A.10144	9.78741623285082	-0.59145876811847	245.591740201642	2.3174900875161e-49	2.29736451570346e-46
IQGAP3.128239	7.01343925907184	0.897035168685965	244.894109684859	3.0598446118332e-49	2.88160866319392e-46
PAFAH1B3.5050	8.80470049827411	0.568472175072271	242.667638364606	7.43593720852928e-49	6.66932749155471e-46
KIAA0101.9768	6.3404411166524	0.774958408438864	240.81292654483	1.56007699938262e-48	1.33563864924417e-45
APOB.338	4.10923693984235	-1.2758875187552	238.900446450757	3.3536607748797e-48	2.63192502895247e-45
SPRY2.10253	9.11154582189886	-0.69470203512923	238.900983151036	3.35293998726386e-48	2.63192502895247e-45
AQP7P3.441432	1.91108426363881	-0.817444652373254	238.269991788389	4.31725058730888e-48	3.25261659247851e-45
SPC25.57405	5.12578875698762	0.737486974797076	238.023245110141	4.7659903400731e-48	3.45259338674142e-45
PBK.55872	5.82048072524394	0.84926599268821	237.394493178918	6.13236440323493e-48	4.27789198277518e-45
UBE2C.11065	6.7572001712212	0.95916641270713	237.105948861356	6.88474132239867e-48	4.63121795740639e-45
ADH4.127	2.13700642983041	-0.853065830444054	236.391071531114	9.17194810112155e-48	5.95702215464222e-45
SPTBN1.6711	13.391994462378	-0.436035798556357	236.005150666809	1.07088766653356e-47	6.50650619327728e-45
UBE2T.29089	6.84398626989814	0.715176561360186	236.056571267877	1.04900566215318e-47	6.50650619327728e-45
AQP7P1.375719	4.46414365286548	-1.33012907534886	234.998052667023	1.60483249434235e-47	9.44594375966817e-45
TROAP.10024	5.52728320432595	0.899373363007346	233.490536481096	2.94238317554993e-47	1.67938748822676e-44
LRRC3B.116135	2.57805903522025	-0.948274947658223	232.297633449565	4.75630613817974e-47	2.63485370919457e-44
SORBS1.10580	11.3878858888574	-0.780919895422826	230.685581474465	9.10897730909385e-47	4.90193107476522e-44
CAV1.857	11.9663643136068	-0.728044479724806	229.803918073377	1.3001037504166e-46	6.80207059419352e-44
KLB.152831	6.64786761314134	-1.00124577103696	229.352644220704	1.55994079757727e-46	7.94094187091025e-44
NIPSNAP3B.55335	5.99374978897712	-0.656391619733379	229.153962363843	1.69027169742872e-46	8.3779651108079e-44
DLGAP5.9787	6.04255172165023	0.856494679580629	228.463254442432	2.23435583822312e-46	1.07907928751109e-43
PYCR1.5831	9.80866262395906	0.577575660009966	228.394404080002	2.29740334142314e-46	1.08178979839262e-43
TMEM220.388335	6.91595432949073	-0.638964844229629	228.115662312439	2.5714057954927e-46	1.18127873556353e-43
NUF2.83540	5.88956375549455	0.879027150934172	227.697682995108	3.04487589654314e-46	1.30341448889523e-43
POC1A.25886	6.65486183700679	0.485818354536328	227.781490328914	2.9434083483467e-46	1.30341448889523e-43
SLC35A2.7355	9.4038818129031	0.301902064617836	227.699530930253	3.04260119774043e-46	1.30341448889523e-43
MYOM1.8736	6.79011840448059	-0.875355008469035	226.292983281697	5.3757310100336e-46	2.25004207942184e-43
CCDC64.92558	6.90731376536892	0.703798190802307	225.517009116609	7.36106553040166e-46	3.01403628837207e-43
HMMR.3161	6.13293488548875	0.767693712427844	224.686636475394	1.03066128223323e-45	4.13032026614104e-43
LOC286367.286367	6.14395322993399	-0.655106656320749	224.048322040794	1.33522503640223e-45	5.23936740846583e-43
FIGF.2277	5.96010728543797	-1.40216613305407	223.835997883008	1.45535561343632e-45	5.59420877123939e-43
UHRF1.29128	6.55013869023408	0.800014981010063	223.649498976355	1.56977981934585e-45	5.91336057947581e-43
C7orf41.222166	10.851002030388	-0.584862238333454	223.092964397731	1.96769376637788e-45	7.2669631548485e-43
CAV2.858	10.4165766164755	-0.672842046763294	222.632941005507	2.37190480220964e-45	8.42921263200351e-43
LOC572558.572558	1.74090028966823	-0.731976740461998	222.663150615034	2.34297591383461e-45	8.42921263200351e-43
SIK2.23235	10.189460477476	-0.500869964804112	222.480150502593	2.52379437518564e-45	8.80290130678177e-43
RAG1AP1.55974	9.76811645236156	0.436196422810695	221.692993707888	3.47527210630417e-45	1.19012272949526e-42
MESTIT1.317751	2.47194044846571	-0.820252030827184	221.471587956861	3.80263573959217e-45	1.27897578848605e-42
KIF20A.10112	6.85330736381092	0.843005378665524	220.340970941835	6.02349107454092e-45	1.99039393664874e-42
TNS1.7145	12.74363928708	-0.602539774881044	220.171880664923	6.45269517870119e-45	2.09545713260064e-42
PPAPDC1A.196051	3.48436509476784	1.22364561788257	219.301645361976	9.19723839803655e-45	2.93610144452574e-42
HEPACAM.220296	4.22307856685098	-1.2317627062189	218.438267638226	1.30760798798026e-44	4.10479940893471e-42
ZWINT.11130	8.09617186643643	0.58218238093234	218.36992783766	1.34455589004205e-44	4.15159183425278e-42
LOC283392.283392	4.21346324544475	-1.29275984901258	217.657884307496	1.7976603771306e-44	5.46111825858949e-42
FHL1.2273	11.1431636804027	-0.951969936513178	217.322952132233	2.0609323205512e-44	6.16153337421934e-42
PLK1.5347	6.97917833774451	0.793525970282409	216.89391577004	2.45540111168566e-44	7.22616874040616e-42
TPX2.22974	8.44629634584144	0.763686255879276	216.683592334958	2.67558470001837e-44	7.75302120382247e-42
RYR3.6263	5.20762165928822	-0.887560129497795	216.155068616934	3.32025486788027e-44	9.47530309644316e-42
C13orf36.400120	1.69506970088009	-0.720729506682688	215.979404626076	3.56731500347911e-44	1.00284146403775e-41
ADRA1A.148	2.67864024261426	-0.946371832553916	215.065870222651	5.1822489575976e-44	1.43540675171104e-41
RRM2.6241	7.82648503602964	0.799062883026917	214.383037112386	6.85212244185574e-44	1.87043081438193e-41
ASF1B.55723	7.33083214084148	0.6492718392587	214.093208594501	7.71500108351668e-44	2.07588636297195e-41
BUB1.699	6.74161560904184	0.796616706975512	213.975076678484	8.09720680542278e-44	2.14804070676251e-41
HPSE2.60495	3.17546632451715	-1.05210477684029	212.954955190523	1.22960188118994e-43	3.21660436558508e-41
LPL.4023	11.0923388786443	-1.0695630394189	212.707952804894	1.36056330402335e-43	3.51043970291505e-41
CENPM.79019	5.45565623057763	0.699262918758386	211.604545813395	2.13889021399184e-43	5.44405367304546e-41
ACVR1C.130399	6.91213722845289	-1.13959568067851	211.530103518266	2.20521240990091e-43	5.53802343206448e-41
ANGPTL7.10218	3.94188795359961	-1.28129784127571	211.130586001282	2.59800318163991e-43	6.43860393765628e-41
NUSAP1.51203	7.92627500052248	0.683630087636761	210.881996101268	2.87705519253748e-43	7.03757591577187e-41
KCNIP2.30819	7.62901293443309	-1.14261440283161	210.83369627396	2.93466317262902e-43	7.08645908416251e-41
RECQL4.9401	6.99636794692187	0.690866128809979	209.898048371907	4.30945769220235e-43	1.02745108395736e-40
CDKN3.1033	5.61607751383496	0.676347368337086	209.864976146865	4.3684090398899e-43	1.02848730332908e-40
CXCL2.2920	6.62232194639997	-1.22728796007514	209.498954489881	5.0773804180587e-43	1.18064765647081e-40
DTL.51514	7.31620546582236	0.686275452753908	209.036311160977	6.14085268299785e-43	1.41052390590566e-40
GSN.2934	14.0752866408089	-0.537980979559318	208.230762364966	8.55288952008554e-43	1.94088763988929e-40
MELK.9833	6.09845745449098	0.870651944009569	208.034539543806	9.27207897662842e-43	2.07904294672377e-40
LOC55908.55908	2.40954644833816	-0.939604187066019	207.490746885809	1.15979932957449e-42	2.56997886735713e-40
TNXB.7148	10.6274216952974	-1.02784346529092	207.427279167638	1.19050468425907e-42	2.6073436893046e-40
TK1.7083	8.38586487392972	0.67661371114114	207.350503061324	1.22873947408385e-42	2.66015034418038e-40
GLRA4.441509	1.47258827602497	-0.66151320165599	206.70207282355	1.60489367128282e-42	3.43501957938773e-40
ADAMTS5.11096	9.42381420655198	-0.77038214713699	206.179112975942	1.9908495849171e-42	4.21321931819253e-40
RDH5.5959	6.93002972757759	-0.960766227585772	205.748776451854	2.37731647361943e-42	4.97519508673577e-40
CDK1.983	7.98152063745557	0.674248758675744	205.702656758745	2.42295945361212e-42	5.01499355041586e-40
CCNB2.9133	6.78591753070162	0.751540502388415	204.477713286826	4.01637874091214e-42	8.22266234620437e-40
HJURP.55355	6.01063986077304	0.788584065395245	204.268726675886	4.37829940600427e-42	8.86723325936456e-40
WDR62.284403	5.9442513902716	0.693827623761353	204.143004926122	4.61158740253618e-42	9.24034560923075e-40
PRR19.284338	4.80734283041112	0.480813263672072	203.916883587323	5.06297667393794e-42	9.93345475558554e-40
PRRG3.79057	2.10507138933418	-0.774655258804458	203.941432270441	5.01190297861091e-42	9.93345475558554e-40
HAGHL.84264	4.93566221253632	0.898021758389872	203.551523801424	5.88778001977439e-42	1.14326120280877e-39
ITIH5.80760	10.0549765844896	-0.927598604292061	202.837282460076	7.90949406211294e-42	1.52015633326426e-39
CCNB1.891	8.5511482207056	0.54026386296229	202.420350508305	9.39767888488532e-42	1.78793213936177e-39
KANK1.23189	10.5914149929927	-0.513254260484983	200.981075150041	1.70489879882296e-41	3.21117688758305e-39
KLHL29.114818	7.56517340066775	-0.74422044519898	200.822173690852	1.82086668468572e-41	3.39564594119362e-39
PAMR1.25891	8.19207741721359	-0.884607335295431	200.522881325322	2.06119498860562e-41	3.80613800101831e-39
CD300LG.146894	7.09980561863752	-1.55266421251738	200.266351999298	2.29233837507962e-41	4.19186342666259e-39
NMT2.9397	9.00092767004387	-0.492339801438847	199.827866878442	2.74918523341965e-41	4.97893306456338e-39
C14orf139.79686	7.81459068746708	-0.686104225207029	199.407772108766	3.27226395658182e-41	5.86981824973511e-39
HEPN1.641654	3.91598996706678	-1.19369820658533	198.246985590105	5.29680692524418e-41	9.41182626763906e-39
ADH1A.124	4.26294317721625	-1.22135041085231	198.162417024422	5.48607040130317e-41	9.60169071997295e-39
CAT.847	11.5187477635851	-0.401958943213174	198.153851018471	5.50561506640339e-41	9.60169071997295e-39
BUB1B.701	6.70580709274316	0.716784976659695	197.955075408452	5.97927898926001e-41	1.03320843819002e-38
B3GALT1.8708	2.15700004646996	-0.784953664854231	197.582855318922	6.9788582412269e-41	1.19497086339553e-38
AQPEP.206338	4.67013367755154	-1.08624176577817	197.360376957572	7.65460005862177e-41	1.2988683973346e-38
EXO1.9156	5.66893979110802	0.831376581535309	196.972672190678	8.99267699379313e-41	1.51229527837584e-38
HAS3.3038	7.93246198355211	-0.852502298322771	195.823670029736	1.45005915208831e-40	2.41697912651179e-38
SCARA5.286133	7.26765702343272	-1.5515048934949	195.764966590019	1.48591059626091e-40	2.4550110596995e-38
NEIL3.55247	3.56011533275744	0.841860842671882	195.686121241517	1.53546496750104e-40	2.51482457938106e-38
EPB42.2038	2.11111032306687	-0.835001806478164	195.627401626966	1.57344336635725e-40	2.55481084528783e-38
KIF14.9928	5.32118877496863	0.862900545679245	195.499201200686	1.6596638481231e-40	2.67177509225629e-38
KIFC1.3833	7.41981849144186	0.693561538098115	195.232132478604	1.85479002284001e-40	2.960590684762e-38
RUSC1.23623	9.59177293323415	0.333824653736906	195.182272361748	1.89368885285926e-40	2.99727979358017e-38
NAALAD2.10003	5.00309229893214	-0.702989486291533	195.158001163501	1.91291906189849e-40	3.0024858775715e-38
AURKA.6790	7.09316561543329	0.664504592593882	194.517146745176	2.49799220076794e-40	3.88840356210448e-38
DMD.1756	9.37293205746355	-0.861029863823197	194.483541035942	2.53320487201586e-40	3.910894570854e-38
PALM2.AKAP2.445815	10.7335874300046	-0.488142239160987	194.45572954272	2.56272215626233e-40	3.92429852139845e-38
IGFBP6.3489	8.75408641568145	-0.7601982594689	194.138299889147	2.9250600194085e-40	4.44302463431928e-38
KIF18B.146909	5.39101511657693	0.826857752909747	194.113428363501	2.95553114604869e-40	4.45339433086617e-38
PALMD.54873	10.1113950338146	-0.658973134657815	193.767158385484	3.41434337355891e-40	5.10390138420492e-38
LEP.3952	7.57947722290224	-1.77826938447506	192.956770026736	4.78692797347519e-40	7.09935341577993e-38
PPP1R12B.4660	10.7784319516783	-0.460977342195189	192.708638302694	5.30898576155829e-40	7.8120895952305e-38
ASPA.443	4.45600928942588	-0.909841522904863	192.50408611304	5.78200447839499e-40	8.36294897322964e-38
FOSB.2354	11.1286720536865	-1.16533385392005	192.489812948153	5.81654534373816e-40	8.36294897322964e-38
GPR146.115330	7.69462046742315	-0.588520269403596	192.516753383557	5.75152206380328e-40	8.36294897322964e-38
CCDC50.152137	10.9681406144337	-0.307028698013496	192.446049172252	5.92374752139101e-40	8.4525594367727e-38
OIP5.11339	4.64068778814429	0.62669890863881	192.205569734627	6.54914901317502e-40	9.27467832053771e-38
PTTG1.9232	6.83389491195633	0.690164776151245	191.048691546929	1.06171773155125e-39	1.49234727416178e-37
CEP68.23177	10.0586472255351	-0.288078393176044	190.975649251372	1.0946221530888e-39	1.527200611365e-37
NACC1.112939	10.3013489515675	0.312384183908219	190.651133496171	1.25361893118583e-39	1.73617004182979e-37
FOXM1.2305	7.79854681838034	0.773486179735936	189.988641886944	1.65373241182294e-39	2.27358029026899e-37
SKA3.221150	5.64145558367503	0.703527384585374	189.731826153756	1.84127682191323e-39	2.51307601019824e-37
ANLN.54443	7.57559447252053	0.759620770114914	189.398879196767	2.11650541860726e-39	2.86794097550128e-37
CENPF.1063	9.20170764698845	0.69937473963027	189.00193913537	2.49903277337383e-39	3.36209159189258e-37
KIF2C.11004	6.87517838682274	0.766079314187537	188.771555229651	2.75208126992771e-39	3.67627310064457e-37
ASPM.259266	6.94925766825516	0.821906385313308	188.56264475881	3.0036808134266e-39	3.98410761414719e-37
SDPR.8436	8.9460089826983	-0.997687362717586	188.296405530206	3.35801493418755e-39	4.42295183814144e-37
ABCA10.10349	5.89361037463937	-1.08614912245546	188.039338742938	3.7398498222526e-39	4.89167162514775e-37
CA3.761	6.31273016819792	-1.22136791755804	187.309577966583	5.07795603248765e-39	6.5960897842693e-37
NPR1.4881	8.77858003085868	-0.742263477916779	186.98643243829	5.81484056207779e-39	7.50154260183118e-37
ANXA1.301	12.5015860578769	-0.612901286135523	186.564257089358	6.94140598115192e-39	8.89397154115622e-37
GTSE1.51512	5.91436374765537	0.691531288973783	186.414778950292	7.39070185984065e-39	9.4056668601418e-37
HSPB6.126393	9.70745606174352	-1.02882007695102	186.225428972303	8.00193095741959e-39	1.0115192589463e-36
HIF3A.64344	5.23387596023715	-1.21849487886248	186.028186976599	8.6925779594058e-39	1.09149803910272e-36
TNMD.64102	4.48334682370803	-1.23995490418602	185.969348039589	8.90994796930171e-39	1.11138324504502e-36
CEP55.55165	6.69367184620829	0.734953185347307	185.740018904507	9.8104357342759e-39	1.21355211660192e-36
CLEC3B.7123	8.95685866096935	-0.824100857120346	185.728524729307	9.85789614229325e-39	1.21355211660192e-36
SYNM.23336	11.5711629301537	-0.986395243371002	185.547020010634	1.06385932354583e-38	1.30115521811596e-36
EGR1.1958	13.2698999340726	-0.834537201885586	185.31501565413	1.17273936347692e-38	1.4250674781347e-36
ADH5.128	11.3954534437704	-0.215073908859809	184.43053063353	1.70064210657719e-38	2.05330731265265e-36
PPARG.5468	8.66635230364002	-0.724492920651025	183.67739020567	2.33430808158217e-38	2.80042628768154e-36
PDE2A.5138	8.50098841568225	-0.726694067493877	183.63428609059	2.37702148341184e-38	2.83362023038367e-36
CDCA5.113130	7.24248235475564	0.661056202791501	183.3654642075	2.66166084504071e-38	3.15298000102778e-36
BTNL9.153579	8.25303098215942	-0.955293614410724	183.313317279308	2.72071153306584e-38	3.20278760783094e-36
DPP6.1804	3.18837315202858	-0.995117386024167	182.497582811108	3.83544956315434e-38	4.48699953552869e-36
SMYD1.150572	4.99869604852884	-1.32283551545682	182.381120313827	4.02825760229322e-38	4.68347110735758e-36
NDRG2.57447	11.623826220521	-0.650984556451238	181.956445666134	4.817363569396e-38	5.56656704475912e-36
MPL.4352	4.46456629209276	-0.427206196475798	181.904275792324	4.92442744746635e-38	5.65558481542857e-36
BIRC5.332	6.26020819214947	0.860882329060133	181.332984177424	6.26503737817582e-38	7.15163509199645e-36
CKS2.1164	7.95177589232978	0.523067673509736	181.241469785167	6.51147472009344e-38	7.3881702622265e-36
SPAG5.10615	7.85006783295519	0.6087184719434	180.996758592997	7.21923738380127e-38	8.14217581580222e-36
ARHGAP39.80728	7.87147497785514	0.433360983828347	180.529871663929	8.79055941839254e-38	9.85055645640941e-36
EBF1.1879	8.79595571340583	-0.654931931467215	180.502978011907	8.89086592826971e-38	9.85055645640941e-36
H2AFY.9555	11.6844551481326	0.244666894375341	180.509188374537	8.86760146410248e-38	9.85055645640941e-36
ESCO2.157570	5.24482472811439	0.657807004096587	179.626411978993	1.28711793825809e-37	1.41771148345563e-35
TOP2A.7153	9.28514488823001	0.793425543239813	178.995188811666	1.68035780300151e-37	1.84008948950776e-35
MYH1.4619	2.04884505479897	-0.832263762930681	178.442113899144	2.12278547637163e-37	2.31113667326357e-35
CDC45.8318	5.29709882718408	0.806111939761766	178.235537927216	2.31649692268174e-37	2.50415865258296e-35
SH3D19.152503	11.023997735881	-0.437028187400549	178.225176090841	2.32666718450766e-37	2.50415865258296e-35
MKI67.4288	8.99903120541133	0.707392330193242	178.074897764463	2.47929906735609e-37	2.65327260986659e-35
FOS.2353	13.1566020652336	-0.879023353275688	177.906456124896	2.66233888288601e-37	2.83305948356825e-35
C14orf180.400258	4.85158536764666	-1.31634798115971	177.727263412086	2.87195399139696e-37	3.0389468217956e-35
SGOL1.151648	4.27709780173374	0.779209265725891	177.371325214738	3.33866174799422e-37	3.51305553203749e-35
SPC24.147841	2.26114884559021	0.811157977402779	177.338404008788	3.38549342738338e-37	3.54254270582033e-35
ARHGAP20.57569	6.81400267514403	-0.753431870721485	177.097473165161	3.74887263419806e-37	3.90110585995141e-35
NDC80.10403	6.13938161724572	0.727050713801452	177.055484239025	3.81608901457126e-37	3.9492327796401e-35
NUAK2.81788	6.51803474652604	0.490440297564888	176.99187240761	3.9202277170356e-37	4.03483546723309e-35
MRAP.56246	4.36955522456682	-1.28252898045818	176.906777585324	4.06400338649168e-37	4.16008172742232e-35
CFL2.1073	9.12503055661823	-0.409955536693022	176.170417101505	5.5509688353061e-37	5.65148637908056e-35
ACO1.48	10.6157376818089	-0.385340801957093	176.016694435388	5.92447158903012e-37	5.99932378383775e-35
CKAP2L.150468	5.36785562932235	0.73169863394698	175.465588484931	7.48292461024201e-37	7.53694572373841e-35
FAM83D.81610	6.32216485116968	0.757192249895719	175.119218493582	8.66645373010604e-37	8.68258808545464e-35
TSLP.85480	4.39995375913155	-0.979723463179028	175.035523155977	8.97953012229419e-37	8.94864814039212e-35
RABIF.5877	8.34296294708015	0.264304766266938	174.847389661601	9.72527898333901e-37	9.64082261322054e-35
TRIM11.81559	8.87730191919132	0.321206465876887	174.774909362258	1.00288778963581e-36	9.88973377894792e-35
AURKB.9212	5.46498050225795	0.798614973905701	174.402684194035	1.17443043627183e-36	1.15210402433228e-34
AOC3.8639	10.8677883678507	-0.763480889411869	173.790288069011	1.52300185484821e-36	1.48630776870808e-34
SAMD14.201191	2.77966189912834	0.615420534421276	173.744823333138	1.55268291698937e-36	1.5074630279121e-34
ESPL1.9700	6.51720552746026	0.678278883833408	173.639509038578	1.62368190868334e-36	1.56831019231029e-34
RAD51.5888	5.91377418693345	0.5852797467421	173.552125764101	1.68505621118072e-36	1.61928743559127e-34
NKAPL.222698	3.83070608100641	-0.634277971383839	173.385238639954	1.80880581734575e-36	1.72938363298006e-34
EPR1.8475	6.29208328482049	0.82688106574546	173.350294715486	1.83584899790724e-36	1.74637453917085e-34
WISP1.8840	5.8884228534376	0.77953723413629	173.240547209264	1.92344600987903e-36	1.82050781889807e-34
C6orf129.154467	7.28752879352424	0.411222962549104	172.938448727138	2.18682004878312e-36	2.0594377809415e-34
PPAP2B.8613	11.1057662384516	-0.441207512195483	172.848423568894	2.27208453643166e-36	2.12909016137763e-34
ERCC6L.54821	5.43743573207338	0.615889720353708	172.668326678191	2.4527886626711e-36	2.28704329016882e-34
MASP1.5648	4.39394315809827	-1.05553555511292	172.227540176036	2.95820137501083e-36	2.74471541371079e-34
LEPR.3953	8.92475723582299	-0.678997693678706	172.089110029903	3.13753317091804e-36	2.89683516050203e-34
NCAPG.64151	7.01734599792624	0.647556155428616	172.02755220209	3.22074097413356e-36	2.95915396330759e-34
KIF23.9493	7.442751023367	0.588543957698895	171.903593433768	3.39506748140308e-36	3.10417941806927e-34
MAP1LC3C.440738	3.92633370757554	-0.942438176675579	171.706825410239	3.69141442967408e-36	3.35883047260441e-34
CDC20.991	7.28547359109546	0.756618223729578	171.307953840233	4.37408814633914e-36	3.9419114945597e-34
GPRIN1.114787	6.02354942172443	0.573387143853781	171.309537350222	4.37114195213502e-36	3.9419114945597e-34
MRAS.22808	10.3582790146496	-0.549091620920664	171.259980198037	4.46429505484654e-36	4.00404749323974e-34
TSPAN7.7102	9.06864472996502	-0.7342411319717	170.9910823566	5.00554759898082e-36	4.46822222875847e-34
F8.2157	9.31118576257535	-0.436436042679426	170.702376303143	5.6601141596254e-36	5.02869104700681e-34
DST.667	12.888450246961	-0.599967420489553	170.538206382555	6.06990616794462e-36	5.3674498907623e-34
GYS2.2998	1.63140748813881	-0.724556816607663	170.50076463934	6.16745529002595e-36	5.42822525175882e-34
GINS1.9837	7.03122986809671	0.528513130138734	170.461532378353	6.27135547842095e-36	5.49399909004924e-34
KLHL33.123103	1.19693169989112	-0.552996773931455	170.006591490327	7.61228761495395e-36	6.63784431609526e-34
PAQR4.124222	8.74220735879781	0.543352799086124	169.698626267952	8.67964692915871e-36	7.53369354427209e-34
CDC14B.8555	8.67123296296911	-0.484163939762392	169.48141010508	9.52151999347909e-36	8.2265059209715e-34
NTRK2.4915	11.1021197840617	-0.997784845133034	169.418143315759	9.78177738468752e-36	8.37453532002679e-34
PLSCR4.57088	9.54274743186526	-0.536606197299942	169.421865192942	9.76627139381969e-36	8.37453532002679e-34
S100B.6285	8.16353630379096	-1.19202762293383	169.275816676333	1.03936187678376e-35	8.85809092724979e-34
KLF4.9314	10.1799709720388	-0.630254312812729	169.149877141651	1.09669271329151e-35	9.30459786254305e-34
ALDH1L1.10840	6.44888174922633	-1.31769049966456	169.128542007403	1.10671426871569e-35	9.34751715303144e-34
CCNF.899	8.20379199750289	0.400903850442777	168.981971943552	1.17808736383253e-35	9.90592656151151e-34
ARF1.375	13.2103609569965	0.23922321823976	168.898690228572	1.22067863447806e-35	1.02154710466692e-33
COL25A1.84570	4.14754542216675	-0.824069389938731	168.888972182726	1.22574805232134e-35	1.02154710466692e-33
CDCA8.55143	7.07603707936191	0.606382346512418	168.785824836892	1.28087286759526e-35	1.06278592339897e-33
FGF2.2247	8.74368303887216	-0.866271234290548	168.578565761238	1.39926459044162e-35	1.15592756846351e-33
ACACB.32	10.2634061877862	-0.739033721347881	168.439739261937	1.48463943460163e-35	1.22109972710575e-33
RBMS2.5939	10.2109366406863	-0.290224563834476	168.418767328528	1.49798294025462e-35	1.22279343569362e-33
TACC3.10460	8.43024075952867	0.500373906680545	168.416108885531	1.49968295006756e-35	1.22279343569362e-33
SLC2A4.6517	6.05642698213255	-0.923435202609494	168.17000833777	1.66573175622412e-35	1.35233007019316e-33
HSPB7.27129	7.40593052889805	-0.947698732635763	167.863705490704	1.89837323635991e-35	1.53458626209609e-33
TMEM63B.55362	9.8523925922742	0.284197366017765	167.441248293617	2.27360647975896e-35	1.83005889086582e-33
KIF11.3832	8.12273697148747	0.539294645144179	167.407947852037	2.30616998587707e-35	1.84837070995722e-33
C2orf88.84281	6.87037822095922	-0.734904556824464	167.356870122726	2.35702802047346e-35	1.87541497802268e-33
G0S2.50486	8.93539188989684	-0.997770169193321	167.347682144353	2.36629505247009e-35	1.87541497802268e-33
SHCBP1.79801	6.14075983374236	0.612125263662813	167.344232571639	2.36978372587947e-35	1.87541497802268e-33
DPP3.10072	9.55581511667162	0.333756110254417	167.326768005316	2.38752552260691e-35	1.88154992545193e-33
SPHKAP.80309	3.47990331865772	-1.09947535055094	167.249780518233	2.46733554750692e-35	1.93634437655386e-33
C10orf90.118611	4.0956779802016	-1.12072231028328	166.582910743629	3.28070445480876e-35	2.56398624092627e-33
GPD1.2819	9.56292965922235	-1.46631691071071	166.379929501843	3.57804660304514e-35	2.78481437059319e-33
COMP.1311	7.72773170393398	1.13063222614385	166.278475756014	3.7366401573913e-35	2.89628054997799e-33
DNAJB4.11080	9.05514379325507	-0.386996119709022	166.239402151722	3.79958287647102e-35	2.93299768353819e-33
RAD54L.8438	5.40227417002667	0.687626539024527	166.215446728307	3.83869638727308e-35	2.95109577364443e-33
LIFR.3977	10.5139850565341	-0.659839747665547	166.125508022846	3.98918080197049e-35	3.05431790264692e-33
ANGPT4.51378	1.91782635522171	-0.713829111562776	165.977565178923	4.2496879097282e-35	3.24060209634537e-33
PLEKHM3.389072	8.77889201566134	-0.424386810567178	165.946532532929	4.30645935543459e-35	3.27065169191978e-33
CRHBP.1393	4.03209041335452	-0.813265973489272	165.924841609579	4.34659166889467e-35	3.28787365797716e-33
MME.4311	10.4107996820921	-0.911899049877334	165.893701980672	4.4048620662576e-35	3.31862308071848e-33
USP44.84101	3.37343647248833	-0.775413858164049	165.378116970948	5.4918028117593e-35	4.12104007806719e-33
RHPN1.114822	7.90142457899188	0.581477907813354	165.158731803329	6.03233140012688e-35	4.50868896513451e-33
EBF3.253738	7.20416580080768	-0.675112970893147	165.081315734352	6.23554042940698e-35	4.6238741727512e-33
PLIN1.5346	10.2153962414603	-1.45543196696748	165.085145626259	6.22532792846404e-35	4.6238741727512e-33
CDH20.28316	2.16753399763557	-0.758215164491875	164.99347981314	6.47442127512867e-35	4.78218528302151e-33
NPY2R.4887	3.86986909117969	-1.23428799310893	164.377857157428	8.42694383448147e-35	6.20005809072103e-33
CLEC4GP1.440508	1.59344725062122	-0.644176767161477	164.183699531032	9.15768263259811e-35	6.71147674649748e-33
CRB3.92359	6.94962012570105	0.513880770528824	164.050875401026	9.69384695227504e-35	7.0768840056628e-33
NFKBIL2.4796	7.17708076850921	0.531177258670134	163.956949049978	1.00918795335973e-34	7.33901741371835e-33
LMNB1.4001	8.87457801398903	0.512026832002529	163.600199282979	1.17587956252159e-34	8.51834290772852e-33
KIAA0408.9729	4.55854520799632	-1.2020653262434	163.530510203188	1.21153094993977e-34	8.74298292801365e-33
LIPE.3991	9.70501660352072	-0.939028308796196	163.521030344607	1.21646361962274e-34	8.74507338763142e-33
C12orf39.80763	2.56182404631285	-0.904759862601353	163.508327760469	1.22310474368636e-34	8.7593832119135e-33
PAPPA2.60676	2.72199356351575	-0.82560537176234	163.429954025437	1.2648912028953e-34	9.02432795702004e-33
DCT.1638	1.65116719842769	-0.680152123205141	163.420294019336	1.27013969106187e-34	9.02757776647185e-33
PRC1.9055	8.64723539037949	0.545527675426666	163.343587594792	1.31259820400463e-34	9.2942808918899e-33
ATP1A2.477	7.18217032679228	-1.22427265353351	163.230871728597	1.37758313344621e-34	9.71789450129566e-33
LLGL2.3993	9.52598328453417	0.452802105986489	163.046311680715	1.49102508206411e-34	1.04789020226409e-32
ANGPTL5.253935	1.84958493872271	-0.745286809199737	162.832077918088	1.63450083268757e-34	1.14445439344499e-32
NMUR1.10316	4.52641155495649	-0.800307223985052	162.819537777206	1.64331548453061e-34	1.14636470930126e-32
TANK.10010	10.2657543191031	-0.276512028831531	162.693328878339	1.73472606810113e-34	1.2056666233463e-32
DEFB132.400830	4.41498243526585	-1.06720802521278	162.600860764569	1.80491795655651e-34	1.24983932763757e-32
KL.9365	6.21419117143036	-0.694450223992098	162.584296598165	1.81778905305014e-34	1.2541412752454e-32
CIDEC.63924	8.10980772127734	-1.62880472462585	162.458949293152	1.91821865196383e-34	1.31860030327514e-32
ABCD2.225	5.65315146704211	-0.927944930677246	162.363704988875	1.99823153544089e-34	1.3686069443647e-32
AQP7.364	6.76942534964088	-1.4092712612402	162.153364720697	2.18698589646811e-34	1.49245939710061e-32
TRPM3.80036	1.29203454693096	-0.588419779864732	162.134422019225	2.20483772043978e-34	1.49921005286943e-32
KCNJ16.3773	4.14258202993616	-1.17628121633722	161.929166986969	2.40789345924239e-34	1.63139112607304e-32
NCAPH.23397	6.54769116525985	0.622310817756941	161.90753708365	2.43035451155841e-34	1.64070706900368e-32
SLC19A3.80704	7.61033056427632	-1.3228863604818	161.847545741165	2.49375602150871e-34	1.67749623803988e-32
FRMD1.79981	2.90640963526201	-0.895866090712923	161.630129928782	2.73774269494087e-34	1.83506703413563e-32
GPR109A.338442	6.9527350393557	-0.739207234835777	161.296874918997	3.15897687807664e-34	2.10990530136785e-32
ADAMTS14.140766	4.73493333204442	0.764425836179721	161.222158607419	3.26200119426254e-34	2.17101740261254e-32
FXYD1.5348	6.28181242789208	-1.15838474703343	161.124902062358	3.40116685514937e-34	2.25566822946262e-32
HLF.3131	8.38158533532185	-0.886131248632176	160.965168503434	3.64276249258797e-34	2.40741865080331e-32
PCDH9.5101	5.39886259447268	-0.899716231575507	160.935823515357	3.68898170700258e-34	2.4294395262725e-32
GIPC2.54810	5.84638932181485	-0.768129097058476	160.682353909699	4.11347751398887e-34	2.69955919776935e-32
WDR34.89891	9.87240496564576	0.364376456618631	160.531034420219	4.38989209306882e-34	2.87095894350525e-32
C16orf75.116028	6.83293555475673	0.538606236401921	160.480386269731	4.48650893509254e-34	2.92399293399543e-32
CYYR1.116159	9.3911454702359	-0.517295000363468	160.318498081451	4.80985388806698e-34	3.12391717178419e-32
RNF187.149603	11.3407890013068	0.24219121609049	160.304226473121	4.83945561285253e-34	3.13234180302672e-32
CSRNP1.64651	10.4631406663459	-0.442504524427953	160.163796043129	5.14064896486722e-34	3.31589463196144e-32
CNIH2.254263	3.9460279791411	0.773917632443965	160.118071927954	5.24271673768445e-34	3.37019009400296e-32
ABCB5.340273	3.82023886101219	-1.00601016308342	159.639135976073	6.44190440477668e-34	4.12698195455676e-32
C18orf34.374864	4.14089071192089	-0.899272956152729	159.29259722117	7.47769355644694e-34	4.77431722493824e-32
PLIN4.729359	11.1958603755639	-1.33618796273376	159.233599284426	7.6699757174968e-34	4.88054029185988e-32
GYG2.8908	9.49912784161672	-0.784122542117078	159.018948702076	8.41232346039629e-34	5.33488593860485e-32
STAB2.55576	3.57040898883414	-0.977258896879213	158.926714685412	8.75303428127506e-34	5.53232888214147e-32
CD34.947	11.160322168168	-0.448760471306639	158.798954848247	9.24794309257654e-34	5.82558555681201e-32
CDCA3.83461	6.07873669533604	0.639753727104394	158.726903439544	9.53932090692025e-34	5.9891036427281e-32
RNASEH2A.10535	8.34987958390742	0.367958739431916	158.694532449461	9.67320847707371e-34	6.05298610184995e-32
VIT.5212	6.689338921889	-1.11248441620804	158.374496713868	1.11025921927313e-33	6.92441470033426e-32
EHBP1.23301	10.176856188234	-0.289572429968574	158.333485378094	1.13004499677352e-33	7.02455363505916e-32
HHATL.57467	1.34545500333281	-0.617686714994163	158.027371948881	1.28933271569533e-33	7.98834924346101e-32
SKA1.220134	5.24995677600784	0.693142409947714	158.003334616581	1.30275495379056e-33	8.0450457556214e-32
ACADL.33	4.58538114296691	-1.17911678216451	157.487380133597	1.6271588588549e-33	1.00155350021347e-31
E2F8.79733	4.51856245247431	0.795163136874947	157.462096512612	1.64499018068687e-33	1.00923094635951e-31
PYGM.5837	4.87932263244606	-0.762038800827221	157.385148579787	1.70047188512605e-33	1.03988272585549e-31
CCDC69.26112	9.79352982594995	-0.627424126854469	157.293039476529	1.76935692455923e-33	1.0785060735946e-31
DEPDC1B.55789	4.97517326611219	0.681553873033391	157.218387469334	1.82723321370146e-33	1.11019153484087e-31
BGN.633	12.3797869775058	0.527762930794893	157.195591841071	1.84528156062686e-33	1.11755235351791e-31
TXNIP.10628	14.2371691409229	-0.478814838766381	156.956585813923	2.04561531099821e-33	1.23490911482857e-31
FAM64A.54478	4.89208338648679	0.714023929420494	156.920565414226	2.07764234428606e-33	1.25023621580281e-31
GLP2R.9340	1.0408102951079	-0.524059499494032	156.594793414393	2.39111347638337e-33	1.43428733527646e-31
ADRB2.154	6.77111463517956	-0.712161133506129	156.398616074294	2.60232013135224e-33	1.55602221187363e-31
TGFBR2.7048	11.956395751241	-0.516758547002097	156.250778727435	2.77375201984383e-33	1.65327909157464e-31
CREB5.9586	7.7349777400253	-0.583456144663958	155.798517499597	3.37172589659543e-33	2.00335827326104e-31
FAM54A.113115	4.3937305352652	0.629638038821179	155.75293123583	3.43874729622066e-33	2.03675488441245e-31
EZH2.2146	7.48914851469618	0.489262919985473	155.699308767291	3.5192946271038e-33	2.0779283480094e-31
LRRC2.79442	4.6890877019093	-0.795633750989451	155.670682725394	3.56306572967106e-33	2.09719821932357e-31
FAM107A.11170	8.27877823387082	-0.914638017551589	155.662225749017	3.5761011042762e-33	2.09831352956518e-31
CDK5.1020	7.74842296120751	0.307687721275893	155.551985944989	3.750459322784e-33	2.19378575604462e-31
SGK2.10110	5.10598387716296	-0.896207007516271	155.453976220328	3.91261655795944e-33	2.28155210121257e-31
TIMM17A.10440	10.0024691440071	0.253287290126642	155.032748791797	4.69345609245912e-33	2.72843350313172e-31
CCNA2.890	7.20422685397287	0.605506724883373	155.000058828963	4.76021939861533e-33	2.75873022685907e-31
CLCA4.22802	3.19079874304096	-0.997902774732409	154.903832044932	4.96232099701455e-33	2.86703423247758e-31
SEMA3G.56920	9.90331418918751	-0.663858661512331	154.849694790596	5.07978064594853e-33	2.92592258307158e-31
CHRDL1.91851	9.6323715781841	-1.25959096057783	154.821685070768	5.14164200507999e-33	2.9525252184659e-31
SCN3A.6328	5.00638636540574	-0.963905480838838	154.72111416155	5.37004815711221e-33	3.07431176410968e-31
FAM180B.399888	2.93428605350126	-0.894511424302678	154.316356431556	6.39685066439709e-33	3.65105097769452e-31
MAZ.4150	11.6509919000094	0.290583403239815	153.915084419346	7.60902090546686e-33	4.32978576297488e-31
PCOLCE2.26577	7.67772597683429	-1.28188383757556	153.808680665034	7.96741087412102e-33	4.52006577753221e-31
STK32A.202374	1.93157047429506	-0.662959290497794	153.54341048245	8.93631099107831e-33	5.05451704255135e-31
LOC728264.728264	8.68409483746141	-0.785056815419935	153.481236535923	9.17998203266989e-33	5.17679525704603e-31
NNAT.4826	5.75620791088683	-0.934840730725283	153.397642623074	9.5181306434606e-33	5.35146240804718e-31
RBP4.5950	8.23451134569413	-1.27171747402745	153.236794632406	1.02043042722815e-32	5.720180683584e-31
SH3GLB1.51100	11.750577954672	-0.21400522383464	153.133612491014	1.06703620756884e-32	5.96368752805909e-31
DACT2.168002	4.12291391401445	-1.04096751073963	153.080230822056	1.09197921962366e-32	6.08503804781409e-31
TMEM132C.92293	6.40471884980462	-1.314588396401	152.971638406224	1.14453804854854e-32	6.34407757634031e-31
TRIB3.57761	8.79929559045537	0.434056240827193	152.970300515196	1.14520115527248e-32	6.34407757634031e-31
UBE2S.27338	7.35169070469877	0.522887254744752	152.925994233179	1.16737980396572e-32	6.44797613128867e-31
AK3.50808	10.7081291746394	-0.255276860084762	152.283386504805	1.54196286536916e-32	8.49206741790294e-31
EPN3.55040	7.88363458151982	0.67313392662195	152.256898051286	1.5597588507475e-32	8.5650314734196e-31
ITGA7.3679	9.11082751453219	-0.755657890346928	152.163151589535	1.62441111751537e-32	8.8941230809308e-31
FAM83H.286077	10.3521236992876	0.450739079241871	151.975383407955	1.76209567490109e-32	9.62002088022085e-31
GALNTL2.117248	8.75903998034427	-0.788668412932304	151.902492496642	1.81864335511132e-32	9.90004265708718e-31
SCAMP3.10067	10.3937524506055	0.242116885195492	151.552207527938	2.11682248617901e-32	1.14900148493319e-30
TLN2.83660	10.2783881221566	-0.412208211729177	151.400742797459	2.26049047818019e-32	1.22345799300356e-30
LAGE3.8270	8.10924749477908	0.420409390778612	151.286193256225	2.3755991651626e-32	1.28207479300394e-30
FOXN3.1112	10.9088114644844	-0.363171157295461	151.248039098949	2.41522938719264e-32	1.29973844307924e-30
FAM122A.116224	9.25777954398701	-0.232962582412334	151.185755313349	2.48135143829632e-32	1.33151721767268e-30
F12.2161	5.13636123667902	0.722553923622513	151.167288075479	2.50130323360025e-32	1.338410409229e-30
CCNE2.9134	6.31829368248013	0.614400277449326	150.826294719604	2.90000731896779e-32	1.54735517996483e-30
CDT1.81620	6.51255357493698	0.616407388114411	150.468498087404	3.38703450444245e-32	1.80211285003315e-30
LDB2.9079	8.83911324747151	-0.475031534831267	150.132452825456	3.91888510781632e-32	2.0792169297386e-30
C3orf64.285203	9.31213045712614	-0.338890536220272	150.119927538411	3.94025094388294e-32	2.08468052045042e-30
IGSF10.285313	7.76776393428679	-0.893557182188812	149.767405140301	4.59193130965817e-32	2.42266179880705e-30
CNN1.1264	9.77711268810555	-0.79974344171664	149.608628847562	4.91973291104195e-32	2.58835668657752e-30
ATOH8.84913	6.73755306076919	-0.818196315801838	149.45411049086	5.2612504574844e-32	2.76032457846013e-30
EZH1.2145	10.0841662767918	-0.307388898838405	149.430846050071	5.31468856698466e-32	2.78061553219878e-30
C1QTNF9.338872	3.43514985950065	-0.779258846418931	149.372580640761	5.45092288812802e-32	2.84399259273937e-30
NUP210.23225	10.1744755240311	0.442318455887557	149.288382614259	5.65399902874166e-32	2.94179756094887e-30
TRDN.10345	2.6845041509839	-0.894165128001206	148.601448043265	7.62093157402385e-32	3.95427675473111e-30
GPX3.2878	11.5354458531458	-0.753674159476411	148.585133020319	7.67517712573926e-32	3.96268982557757e-30
HS3ST4.9951	3.50428092289095	-1.05936181550898	148.583920594758	7.67922371295893e-32	3.96268982557757e-30
OVCH2.341277	1.82201019554819	-0.646472406169742	148.508102533329	7.93656791546346e-32	4.08429663081296e-30
HBB.3043	8.42258195514069	-0.983892389085174	148.465676069236	8.08432658841669e-32	4.14899976274737e-30
MAMDC2.256691	7.87216633034293	-0.870469100278996	148.418810154237	8.25075354464441e-32	4.22290606014612e-30
MYBL2.4605	7.44547528322626	0.829755103084022	148.198368954691	9.0808232467349e-32	4.63515734016943e-30
TPM3.7170	12.8399624505132	0.238355857435478	148.011004738659	9.85183171425941e-32	5.01511487400205e-30
PDE1C.5137	5.27869060839211	-0.927995458933972	147.944701307931	1.01401121105014e-31	5.14795179518314e-30
DLGAP2.9228	2.54409455939403	-0.698999220187204	147.9048475991	1.03174444663575e-31	5.22389963773771e-30
IGSF9.57549	8.26594153635004	0.611461878796513	147.867767116053	1.0485227292284e-31	5.2946181246694e-30
E2F1.1869	7.094589939154	0.569483071736127	147.678354696819	1.13859143896795e-31	5.7340560836795e-30
COL6A6.131873	6.52735119035774	-1.00635473438901	147.610063596782	1.17293333423648e-31	5.89125316009174e-30
GPRASP1.9737	7.92296592136514	-0.53081147062719	147.558303263951	1.1996522743737e-31	6.00942834782676e-30
LRRC70.100130733	6.13585992615595	-0.521085984428956	147.321462374244	1.3299078536985e-31	6.6398437812417e-30
SLC7A10.56301	4.63604864317125	-1.14195774006213	147.316899815559	1.33255160568588e-31	6.6398437812417e-30
CTXN1.404217	7.05837436847333	0.621860783766582	147.266684941942	1.36199868413132e-31	6.768666283803e-30
AOC2.314	4.82046009194441	-0.594754447188096	147.139200563594	1.43972145211483e-31	7.13609303962708e-30
MMP13.4322	4.37498353812313	1.33433717751115	147.097850460961	1.46587395625866e-31	7.24664985987711e-30
CNTNAP3.79937	6.34253828874955	-0.993785244203945	147.076176816177	1.47977142297596e-31	7.29620281459484e-30
COL11A1.1301	7.7001167749218	1.2602258827677	146.896616850656	1.6001059715192e-31	7.8689284526277e-30
PDK4.5166	10.9530201835682	-0.864036194534138	146.815626611886	1.65754609716797e-31	8.13017727608298e-30
ATP6AP1.537	11.8751189810833	0.2668882672893	146.702760497103	1.74105640506752e-31	8.51760971154463e-30
MAOA.4128	9.88573057085732	-0.926514029550111	146.438196756482	1.95371356112673e-31	9.53321112016115e-30
TSTA3.7264	10.0800875325666	0.381119654296996	146.000661782143	2.36405874848832e-31	1.15056967772035e-29
PROS1.5627	9.68155175253678	-0.518835012610011	145.966604909959	2.39941028957077e-31	1.1647652784553e-29
POLR3K.51728	8.29833090791659	0.31385441567497	145.849838769636	2.52468678898812e-31	1.22242868047793e-29
DCUN1D3.123879	8.04699166582495	-0.255867332125686	145.702755093256	2.69186287558439e-31	1.30003172465723e-29
EDNRB.1910	8.64396932385101	-0.581474337880333	145.633445225206	2.77444316157479e-31	1.33648687847215e-29
PITX1.5307	5.97792730528835	1.05201034994249	145.497374621609	2.94402530872969e-31	1.41455909923275e-29
GNAL.2774	6.68546050483233	-0.671036319223828	145.452367791601	3.00237248455179e-31	1.4389233014385e-29
CLEC4G.339390	2.11143866903931	-0.740294429562816	145.365036797274	3.11891594175503e-31	1.48951650253279e-29
UGP2.7360	11.7660413847674	-0.266694531910736	145.361482693948	3.12375374834326e-31	1.48951650253279e-29
LRRTM2.26045	4.18478063554913	-0.656799211364237	145.045037935713	3.58606596203996e-31	1.70252031085142e-29
NR3C1.2908	10.8947087253148	-0.409280970129353	145.043460162828	3.58853497960187e-31	1.70252031085142e-29
ZFP36.7538	12.3127625410181	-0.588757583944551	144.824389023217	3.94843317794441e-31	1.86856127905987e-29
GABARAPL1.23710	10.453906938549	-0.347333925892215	144.540538397363	4.46909202500992e-31	2.10965785190631e-29
SLC17A7.57030	4.80259337579496	-0.72996583501293	144.525898154955	4.49773922482926e-31	2.11787295749148e-29
SDS.10993	6.04919266504668	0.614433736260385	144.412186507708	4.7266016464722e-31	2.22008832945895e-29
SCN4A.6329	6.13795431158666	-0.82026869019197	144.309265673706	4.9437933742824e-31	2.31632706976639e-29
CYP3A4.1576	0.784566060829366	-0.452410951164882	144.153333110081	5.29206373656526e-31	2.47335038407461e-29
ADCYAP1R1.117	2.71443414297809	-0.804538405210396	144.065108654611	5.49989456986828e-31	2.56412163919478e-29
TMEM37.140738	8.36691600746224	-0.571245096030604	144.03662445132	5.56872665840416e-31	2.58980164471709e-29
CRIM1.51232	12.0127444978919	-0.480275965205508	143.912856578474	5.87797949214171e-31	2.72689023976574e-29
KIF22.3835	9.84700228489727	0.304295472685777	143.855268628561	6.02768277012894e-31	2.78946940971446e-29
TTK.7272	6.24561510671125	0.656685930688021	143.818015477502	6.12655403195571e-31	2.82827561744818e-29
KY.339855	4.50296471207003	-0.998271724890491	143.643641545853	6.61140116100403e-31	3.04463914101494e-29
ACSM5.54988	5.71542742429689	-0.791876967666064	143.630211207972	6.65030190252852e-31	3.05508381302743e-29
ABCA9.10350	7.55708116816905	-0.954320876636837	143.617698053043	6.68675244542818e-31	3.06435480072116e-29
PTGS2.5743	7.06041193281359	-0.938325125540818	143.462698850709	7.15521506718266e-31	3.26315922010618e-29
SLC7A14.57709	1.19419736021537	-0.52725264167077	143.465883634534	7.14526614568012e-31	3.26315922010618e-29
TMEM100.55273	6.31163395386052	-0.952131619968642	143.267548896845	7.79209205183585e-31	3.54502545401759e-29
GDF10.2662	5.49533214399356	-1.02204759916202	142.983092536826	8.82357645819993e-31	4.00462801422158e-29
CIDEA.1149	6.15031447281742	-1.41430021782589	142.929091604792	9.03432802561192e-31	4.09042231640386e-29
SAA1.6288	10.4106432889777	-1.21070298139571	142.915482065188	9.08823378809752e-31	4.10496123258553e-29
PPEF1.5475	3.37514212198812	0.772240017668544	142.902372182348	9.14046527266787e-31	4.1186761581507e-29
FOXO1.2308	9.92799266073514	-0.413068601844693	142.774406114097	9.66636874645534e-31	4.34525191741017e-29
AP1S1.1174	9.34155716313695	0.277046121756555	142.545571657066	1.06835685207646e-30	4.7910717402048e-29
LOC284578.284578	3.43460421739232	-0.943236350411581	142.529988388018	1.07566186122925e-30	4.81237319625959e-29
LRRN4CL.221091	6.58767920939316	-0.831132227216332	142.470148267903	1.10418150836432e-30	4.91660962412341e-29
TTC28.23331	9.53958394165716	-0.382179120007504	142.474994016146	1.10184410320859e-30	4.91660962412341e-29
PLXNA4.91584	8.51991769902309	-0.748670946696587	142.399221921348	1.13896792506941e-30	5.0595426577081e-29
GPR172A.79581	9.58196027759598	0.383534512619823	142.216723332213	1.23360939235657e-30	5.4670665658908e-29
SLC16A7.9194	5.71160194745284	-0.742407694647609	142.184548557306	1.25109417479885e-30	5.53153962026673e-29
ENPP2.5168	10.22852232404	-0.676018870172702	142.034958999444	1.33570473907811e-30	5.87803709358321e-29
TMC2.117532	1.89556918874541	-0.602409209391646	142.039196677539	1.33323066831847e-30	5.87803709358321e-29
PKHD1L1.93035	3.84375133897932	-0.928447191393294	141.995303564734	1.35908080877558e-30	5.9669666744261e-29
SAA2.6289	8.6453189312662	-1.26071732112285	141.842619710901	1.45297787034237e-30	6.3643809739299e-29
FBXW7.55294	9.11135837074498	-0.250119688744846	141.824913951227	1.46427892444573e-30	6.39900082179473e-29
METTL7A.25840	11.1386542669693	-0.417059167831487	141.707842833857	1.54125153752328e-30	6.71978534936367e-29
ACSS2.55902	10.3995015058545	-0.316612842739109	141.588191231946	1.6241131245308e-30	7.06470454977772e-29
CD36.948	11.6672042068704	-1.02027654113454	141.526155202218	1.66881733093816e-30	7.24243650419821e-29
ANKRD29.147463	6.6310813144442	-0.718524881606664	141.315398367533	1.83011003801776e-30	7.92416610714128e-29
SAMD4A.23034	8.97990222676046	-0.455228717219437	141.253381669238	1.88048198589351e-30	8.12359591841841e-29
PAK4.10298	10.0964121635455	0.317059161183257	141.234231094868	1.89631573227935e-30	8.17325098798203e-29
C1QTNF9B.387911	2.78039719784595	-0.635885860182589	141.108648483378	2.00351126159058e-30	8.61555584750194e-29
FEZ2.9637	10.0483392200627	-0.21092810689595	141.051014425129	2.0547198515787e-30	8.81563744976875e-29
TUSC5.286753	7.99934400541831	-1.58394085877239	140.927870761693	2.16857327527111e-30	9.28297219084802e-29
PAK3.5063	3.91489999904226	-0.868458461470065	140.911736947675	2.18395106378579e-30	9.32760051845929e-29
GNG11.2791	9.7401014372981	-0.457666018931298	140.737759391725	2.35688346524305e-30	1.00434163049441e-28
CXorf36.79742	9.479781011677	-0.45238393448717	140.543027523993	2.56677608751171e-30	1.0913143929635e-28
RACGAP1.29127	8.81095424502167	0.399342208002168	140.351380636547	2.79162937816417e-30	1.18424187697573e-28
SCN4B.6330	8.41169155476426	-0.667766934211931	140.121335627884	3.08776011460951e-30	1.30692048895888e-28
PTBP1.5725	12.1004421072521	0.139868083060783	140.102232626079	3.11372302595715e-30	1.31495455591711e-28
KIF26B.55083	6.4120564503725	0.676676931911371	140.060685322613	3.1709479130083e-30	1.33612536781905e-28
CENPA.1058	5.02987067245926	0.691133598341005	139.923554445452	3.36741175514079e-30	1.41574108053743e-28
CXCL3.2921	3.2407830554888	-0.827786425068014	139.77508325656	3.59390215311416e-30	1.50759792993107e-28
ITPRIPL1.150771	5.46543435214898	-0.666503252096496	139.700617253647	3.71318572425735e-30	1.55417451369749e-28
LHFP.10186	10.2146095126789	-0.473358845422474	139.496918172351	4.06014894807029e-30	1.69562983230386e-28
KLF15.28999	6.36866298471088	-0.808448470648937	139.369620884968	4.29328921912024e-30	1.78902881509137e-28
LOC729467.729467	0.688165653935502	-0.386057285380487	139.199472581706	4.62599845907458e-30	1.92341459109646e-28
CDO1.1036	7.45701678449132	-0.890258705063524	139.133242724999	4.76238538687789e-30	1.97576054541509e-28
FAM126A.84668	9.26329730410734	-0.51259002296249	138.959196755857	5.14031970904577e-30	2.12786641142587e-28
SEL1L2.80343	0.953584296869554	-0.46219740288249	138.865974340398	5.35496436577035e-30	2.21185863660712e-28
GNAI1.2770	8.87953685944987	-0.542124546187249	138.693829143032	5.77521949503716e-30	2.38022448991302e-28
ST6GALNAC3.256435	6.17942359206076	-0.485769449002812	138.642724804957	5.90622992233335e-30	2.42890481631329e-28
KIT.3815	10.3922478809935	-0.856413666775309	138.616419885688	5.97482184975233e-30	2.45175968496917e-28
ALDH1A2.8854	6.49958915307489	-0.870597023373819	138.590895100172	6.04214265250922e-30	2.47399471434807e-28
INHBA.3624	6.36251252263565	0.707276518393323	138.56360959663	6.11494821831132e-30	2.49296644354748e-28
NVL.4931	9.15560915049161	0.292812074326581	138.565336951763	6.11031318008662e-30	2.49296644354748e-28
LOC401093.401093	6.90475653496697	-0.47700672950488	138.49392690391	6.30489673909664e-30	2.5648537814446e-28
PPP4C.5531	10.4874774589469	0.27795029581877	138.422544077065	6.50561329307725e-30	2.64080229256703e-28
PYCRL.65263	8.23256666120538	0.399234119599444	138.368384149699	6.66216408149117e-30	2.69853463386852e-28
CILP2.148113	6.09434691460603	0.704465693808387	138.134542659504	7.38260965133565e-30	2.983936754998e-28
CLCN6.1185	8.80737172023732	-0.25407675164917	138.076871991503	7.57198101525209e-30	3.05392424887095e-28
DCTPP1.79077	9.51439659200442	0.280074805345129	138.04498168794	7.67878072914047e-30	3.09038109045643e-28
HMGB3.3149	9.15913445103733	0.500260439597498	137.944915969775	8.02379843655992e-30	3.22235060879757e-28
C20orf194.25943	9.33655119825138	-0.308113681418646	137.871003855215	8.28857931921469e-30	3.32160407398742e-28
PACSIN1.29993	4.62918048323396	0.591110961837986	137.82367004746	8.46272877093664e-30	3.38419312952424e-28
KRT8.3856	13.0836960824991	0.545612373837617	137.493501998408	9.78388550173507e-30	3.90422634375382e-28
TMEM132A.54972	9.30801833241696	0.556776763558392	137.37807396894	1.02929895084601e-29	4.09869888777686e-28
C3orf55.152078	4.96624696047914	-0.819196734949654	137.302941145352	1.06385500138073e-29	4.22059272322054e-28
OXTR.5021	8.97273098549841	-0.904156425226894	137.301793880538	1.06439158138028e-29	4.22059272322054e-28
KLF11.8462	9.72457366532221	-0.297822253843695	137.06869208687	1.1792374938059e-29	4.66616348651977e-28
DMGDH.29958	5.26078296841803	-0.656174732557932	137.001393253224	1.21464878564055e-29	4.79620752149682e-28
N4BP2L1.90634	8.60154370235113	-0.394708417630267	136.971933547438	1.23048340487871e-29	4.84856797717373e-28
SAV1.60485	10.2792695021568	-0.271069990220219	136.954041276897	1.24020133012349e-29	4.8766580486171e-28
C17orf91.84981	7.62491566619969	-0.360580348927138	136.91940750382	1.25923125196125e-29	4.94117096472711e-28
ADH1C.126	5.5053808664292	-1.16164075765298	136.564855420409	1.4717021331044e-29	5.76289182474457e-28
CHL1.10752	8.27723663753719	-0.934922025890202	136.472559357055	1.53267832179486e-29	5.9892108280096e-28
C20orf151.140893	5.78146418472475	0.553867821185163	136.46397555726	1.53847639928418e-29	5.99942090693945e-28
TACR1.6869	6.73327568820249	-0.948556391703355	136.435259965042	1.55803310065318e-29	6.063130878265e-28
P4HA3.283208	5.6202519621379	0.655023543352297	136.275867561982	1.67120563717557e-29	6.49013570643335e-28
EFHA2.286097	5.80858565847644	-0.639866412109268	136.246656147096	1.69282274291368e-29	6.56055892238255e-28
AASS.10157	8.45006429751691	-0.482661255113998	136.175557747683	1.74661559234238e-29	6.75513443157468e-28
MMD.23531	9.39554360193566	-0.480613840071102	136.108408800422	1.79899256193017e-29	6.94344772622023e-28
PPAP2A.8611	10.2203385098351	-0.39470067527372	136.04527187926	1.84967523553002e-29	7.12446483869283e-28
EGR2.1959	9.4772132552315	-0.625932205402266	136.009624856645	1.87892014997288e-29	7.22233898464066e-28
TMEM22.80723	6.53383350387016	-0.458263109093756	135.900667949199	1.97121316537826e-29	7.56167005496937e-28
RELN.5649	6.15541076086093	-1.11567640970428	135.871190561936	1.99695407104316e-29	7.64484348132073e-28
ATP6V0B.533	10.7609931364727	0.285190714203763	135.825336499991	2.03766704424838e-29	7.78488007675826e-28
CBX4.8535	8.92521355305866	0.380989086289816	135.814125846968	2.04774668858503e-29	7.80755240475689e-28
ADAMTS1.9510	10.8727670329354	-0.61878326416471	135.797320870386	2.06294993917959e-29	7.8496287079692e-28
ANKDD1A.348094	6.59796970264315	-0.36718277006569	135.743331248008	2.11256344226663e-29	8.02220411997822e-28
MBNL1.4154	11.8376380077812	-0.250850914488492	135.708040906955	2.14563788046804e-29	8.13140633372548e-28
FZD4.8322	10.9356040431946	-0.488160698036561	135.600605733865	2.24955645173795e-29	8.50811160009724e-28
KCNB1.3745	4.55758123112339	-0.92897818977987	135.59559242282	2.25452700101758e-29	8.50982285855034e-28
FAM149A.25854	6.58004829099529	-0.602197991638746	135.567635569685	2.2824479182007e-29	8.59798130786204e-28
NPAS4.266743	1.54002114867749	-0.579748656638584	135.526720681532	2.32393615062264e-29	8.73679389161227e-28
KCNE1.3753	5.19259765551494	-0.948525016991455	135.486249475249	2.36571802958186e-29	8.87615519664827e-28
PARK2.5071	6.14756103561026	-0.538944061701308	135.421904387196	2.43370253878353e-29	9.11307898965961e-28
TPRN.286262	8.35318475918139	0.431691489945196	135.416834675965	2.43914148973731e-29	9.11532340460361e-28
CX3CL1.6376	11.2752488984961	-0.701282657040582	135.39204876778	2.46590850281115e-29	9.19710626741544e-28
TIMELESS.8914	9.1521258069594	0.317018415542191	135.286961008545	2.58270515094049e-29	9.6136860707439e-28
ROBO4.54538	9.38615225653746	-0.407854310587436	135.168707269086	2.72077826707929e-29	1.01076644300668e-27
CRYAB.1410	10.8640158214463	-0.922330206426614	135.127679317222	2.77039155426132e-29	1.02717175048252e-27
KIF15.56992	6.01179694679938	0.60535474513719	135.072065714505	2.83909333508632e-29	1.0505760897122e-27
RASSF9.9182	5.57307972253314	-0.646686176460078	134.883659604415	3.08478451754792e-29	1.1392532625101e-27
KCNA2.3737	1.68583644972065	-0.599370734868538	134.875746167043	3.09555801738755e-29	1.14099481912905e-27
RHOQ.23433	11.0403211396656	-0.30718139269614	134.727363548981	3.30469875155201e-29	1.2157031442477e-27
B4GALT3.8703	9.94805512099592	0.273309552829384	134.644426076329	3.42770719451206e-29	1.2584963939305e-27
EIF2AK1.27102	11.9004094989563	0.183772150007236	134.59870085157	3.49747611853761e-29	1.2816140601684e-27
MATN2.4147	10.2971154494695	-0.748688982327952	134.487400771541	3.67330821546503e-29	1.34343223763658e-27
GNG2.54331	9.27530520768648	-0.442020929929508	134.334448536764	3.92948758434608e-29	1.43433912114648e-27
EEPD1.80820	8.41033083057008	-0.381844765548152	134.245352732203	4.08688973442886e-29	1.48890847481562e-27
NPHP3.27031	8.83605007769252	-0.310390820200419	134.181365035524	4.20381896033115e-29	1.52560558993906e-27
TGFBR3.7049	10.8531178897648	-0.767139591477566	134.184719104477	4.19760738710924e-29	1.52560558993906e-27
DEPDC1.55635	6.03476675232487	0.67081038993263	134.127914819851	4.30405857628209e-29	1.55897967854372e-27
ECT2.1894	9.07956247278029	0.399790785822479	133.9993919454	4.55500421194688e-29	1.64355372283562e-27
STAT5B.6777	11.2149948733941	-0.300718553086817	134.002572199857	4.54862112791079e-29	1.64355372283562e-27
ESM1.11082	5.85225458001901	0.601947830724712	133.957193491574	4.64055543991282e-29	1.67122106521526e-27
CCT3.7203	12.5304770885545	0.245270477241671	133.848185574402	4.86908094915952e-29	1.7501744213248e-27
LMOD1.25802	9.91604297611972	-0.610391048103084	133.61096071586	5.40614476491313e-29	1.93951879327883e-27
FMO2.2327	9.55860404069084	-0.946996759388053	133.315755181529	6.15813800782583e-29	2.20510512124334e-27
CCDC3.83643	9.31777112250541	-0.551912543962054	133.282541570463	6.24905309803033e-29	2.23341394879319e-27
GTF2IRD1.9569	8.88058495206953	0.247086562918398	133.25790454753	6.31735956307859e-29	2.2535505183823e-27
LRWD1.222229	7.77040865311566	0.287192243802806	133.218087713269	6.4293377798308e-29	2.28916024731783e-27
AADAC.13	2.67004291947471	-0.859445580620608	133.18913767005	6.51200199853e-29	2.30985984260476e-27
HN1L.90861	11.6300825953759	0.280677029198628	133.189427156217	6.51117014715701e-29	2.30985984260476e-27
CCDC19.25790	4.54630937979892	0.686714820116474	133.18231574515	6.53163596314312e-29	2.31246923619926e-27
TPO.7173	4.19367196432184	-0.785717396583328	133.112340891007	6.73648598880666e-29	2.38051995495635e-27
SAMD5.389432	7.44909106800278	-0.768064627736747	133.036808991076	6.96483696865752e-29	2.45660494952555e-27
ABCA5.23461	9.04419869052829	-0.473151781850887	133.020647188095	7.01469675796784e-29	2.46956660628643e-27
ABCA8.10351	8.09351800454007	-1.17097624796591	132.972920186325	7.16403426688727e-29	2.51743629508996e-27
C13orf15.28984	9.24838208120546	-0.395186513890148	132.87928001822	7.46635640920052e-29	2.61878627499612e-27
CACHD1.57685	9.00509893369292	-0.564122864246096	132.683438003284	8.1406201641537e-29	2.84997362066608e-27
ODF3L1.161753	3.10724427804651	-0.680976565070301	132.585607769136	8.49996598516654e-29	2.97025713043807e-27
KCNAB1.7881	6.82494557019468	-0.469081541991488	132.400293148509	9.2248145232408e-29	3.21758113972668e-27
FAM111B.374393	7.06308648906839	0.619870080339889	132.37867173289	9.31332409287528e-29	3.24244841569882e-27
PARP1.142	11.9006574627845	0.245817546089889	132.322899443403	9.54558327154959e-29	3.31106926187176e-27
PPP1CA.5499	11.1795611300376	0.25235361768094	132.324144534861	9.54033536821359e-29	3.31106926187176e-27
C2orf84.653140	2.27096339979364	-0.60072026045758	132.247355916831	9.86946268278409e-29	3.41712002996762e-27
PPP1R1A.5502	8.57517589578639	-1.16877451888866	132.211655044042	1.00263337793488e-28	3.46506416025751e-27
PDE3B.5140	7.98352058431948	-0.777430033336654	131.803254628323	1.20089349187801e-28	4.14264265925316e-27
HADH.3033	11.0545192687592	-0.260063948489544	131.791599879749	1.20709436849243e-28	4.15642091966268e-27
STAT5A.6776	10.7324649206022	-0.389600787522929	131.690279031826	1.2623721311223e-28	4.33882830103806e-27
MYLK.4638	12.0548880366483	-0.558673251137357	131.669269307395	1.27414826848119e-28	4.37132652765815e-27
RCAN1.1827	11.0281708301273	-0.539041791724667	131.609353546893	1.30833980619656e-28	4.48046913631132e-27
TIMP4.7079	7.16494781671975	-1.115062467384	131.549730956407	1.34327689253939e-28	4.5917641145153e-27
EPAS1.2034	12.2956370632397	-0.408652294211538	131.51651530341	1.36314426814531e-28	4.65123592219508e-27
PCK1.5105	5.97666307193421	-1.29937250346623	131.471255421167	1.39069060024255e-28	4.73664691782432e-27
RNF186.54546	2.47775209871323	-0.772328884440328	131.417288063505	1.42426672695114e-28	4.84224978377703e-27
CUBN.8029	5.76574592668809	-0.452946333269356	131.331227116975	1.47949908250986e-28	5.02096670613933e-27
LGALS12.85329	6.19110484358871	-1.20038365333488	131.298599857288	1.50099545063132e-28	5.08475707061888e-27
TMEM8A.58986	9.74556772000673	0.285766074008772	131.266054309886	1.5227498431379e-28	5.14919089685857e-27
C2orf40.84417	6.60719140721284	-1.20389911777108	131.081212831984	1.65243524731044e-28	5.57770929804518e-27
EME1.146956	4.96198304491731	0.533057993071267	130.907777015595	1.78416885599555e-28	6.01159577865407e-27
LOXL4.84171	7.75410124405383	-0.733990580865364	130.891042534356	1.79742350938422e-28	6.04544139272354e-27
STX12.23673	10.6208998370963	-0.178101726439312	130.880426893908	1.80588280892188e-28	6.06306643601491e-27
ANGPTL1.9068	6.78426568705257	-0.792225244012923	130.873365423109	1.81153198010355e-28	6.07121082655702e-27
BMP8A.353500	6.60477977301265	0.512294773918648	130.855236107413	1.82611665823531e-28	6.10921976160961e-27
CACNB3.784	8.7460817702218	0.34793341150917	130.746273623	1.91628788053319e-28	6.39951812585862e-27
MCAM.4162	11.8014841177942	-0.404245935942526	130.720946492145	1.93787849606969e-28	6.46016663247304e-27
CIT.11113	7.55918340003596	0.434408410637	130.651701157638	1.99816073740529e-28	6.64935644682485e-27
RBP7.116362	8.58838001296344	-0.62388538270596	130.563677856105	2.07751114495567e-28	6.90122088452207e-27
C9orf140.89958	7.4262184674362	0.547002880579684	130.536024277636	2.10308618204198e-28	6.97387821104943e-27
KCNA4.3739	1.00695923365274	-0.497490095256763	130.487379400296	2.14884288821221e-28	7.11308537776397e-27
FERMT2.10979	10.6797344271364	-0.408516267525372	130.439439430193	2.19491265205339e-28	7.25283856165361e-27
FABP4.2167	10.8880650053034	-1.43931796552459	130.397126488037	2.23639669971117e-28	7.37697580368826e-27
GPIHBP1.338328	6.99456616128963	-0.850922828620715	130.199112102198	2.44122214422303e-28	8.03853480532181e-27
LOC90586.90586	1.5423641376989	-0.545165683860818	130.145275258707	2.50009238076443e-28	8.21801745055812e-27
CORO2B.10391	6.99078778577659	-0.581248232510764	130.129039426489	2.51812385998422e-28	8.2628681015336e-27
SLC22A12.116085	0.955147772376535	-0.43227890328934	130.105704336245	2.54426829186545e-28	8.33413796126707e-27
DNASE1L3.1776	5.17503328046724	-0.945658562471399	130.078102186797	2.57554495167701e-28	8.42194256333965e-27
P2RY12.64805	5.28427773909556	-0.772177899591672	130.058002734042	2.59856232673442e-28	8.48248204922754e-27
EPB41L2.2037	11.0493704038298	-0.415682080547838	130.001728120843	2.66410916248203e-28	8.6814007050777e-27
INPP1.3628	8.28869398980021	-0.334057540220128	129.961587792963	2.71187346891932e-28	8.82178528274531e-27
LOC339524.339524	7.23348102942654	-0.632240492678614	129.846344321287	2.85382877554508e-28	9.26756292886061e-27
EPHB1.2047	6.81297308054875	-0.726923081508898	129.790236929677	2.92561316568334e-28	9.48432426431079e-27
TRIM59.286827	7.19018076153394	0.399021396489973	129.668311820774	3.08790664390419e-28	9.99325114053873e-27
MAD2L1.4085	7.45700870461125	0.452156505580248	129.556315714031	3.2449236547131e-28	1.04833854265045e-26
MLF1IP.79682	7.82937176258323	0.449992761750529	129.542002478566	3.26555899618777e-28	1.05319869337666e-26
KCTD4.386618	0.895941219374074	-0.461438687887282	129.533851114354	3.2773695141978e-28	1.05520093675069e-26
CENPK.64105	5.14878833938706	0.475920309921816	129.457295233165	3.39040188068161e-28	1.08973070687096e-26
DLG3.1741	10.0622682906352	0.272311367013014	129.319090339049	3.60444302996651e-28	1.15655339811617e-26
PIK3R2.5296	10.4668451299075	0.25519173469326	129.302800689644	3.63054735204529e-28	1.16109805371707e-26
POLQ.10721	5.51914584552788	0.57837446789387	129.302559191459	3.63093577721983e-28	1.16109805371707e-26
SPINT2.10653	12.4458828265904	0.403765707221914	129.288479155357	3.65365422845643e-28	1.16638266767757e-26
FANCI.55215	8.8985206904172	0.391039450874135	129.204503028008	3.79214129307611e-28	1.20854452208272e-26
SLCO1A2.6579	2.83340947041107	-0.882899891766194	129.197298777084	3.80426425038719e-28	1.21036008709532e-26
RERGL.79785	5.11479490057383	-1.08613281353252	129.134302241348	3.91194034384286e-28	1.24251933180911e-26
CMA1.1215	3.48225774012502	-0.904529727259053	129.082009128671	4.00363829434552e-28	1.26950382616158e-26
ITM2A.9452	9.51934912327771	-0.641615212460707	129.044525665161	4.07068961478514e-28	1.2885956116719e-26
POU6F1.5463	7.87804695984882	-0.336198780572354	129.037316646683	4.08371374720299e-28	1.29054947027799e-26
MYCT1.80177	8.27942615252659	-0.444773065690258	128.95703463903	4.2316079531065e-28	1.33504750078326e-26
SOX12.6666	9.08133356371031	0.369655970576524	128.863053039686	4.41157414282724e-28	1.38949831070487e-26
MOBKL2C.148932	8.93271238194379	-0.227880587539093	128.8534422386	4.43040490604108e-28	1.39309977304314e-26
TBL2.26608	9.72840562956728	0.200867498327198	128.784644694442	4.56757540638373e-28	1.43383804632063e-26
ANKRD53.79998	4.29563088513484	-0.654761970142905	128.383252864111	5.45713318412163e-28	1.71023466760284e-26
RAB26.25837	5.04983521219412	0.750537680174869	128.336453448772	5.57155876167216e-28	1.74319450624743e-26
TENC1.23371	11.2262946215911	-0.376873551595696	128.200409158837	5.91802967162893e-28	1.84852552015143e-26
PDE11A.50940	6.06294688980663	-0.76220260840552	128.164862904444	6.01206246107269e-28	1.87478802076662e-26
CNKSR2.22866	3.53284741082955	-0.779989062852285	128.147051076602	6.05974294255301e-28	1.88653319542126e-26
CCDC141.285025	3.64027375519595	-0.639878707073102	128.110287205356	6.15935795870286e-28	1.91438130614139e-26
GPLD1.2822	4.70588510081201	-0.713219670038827	128.039774479705	6.3550345869117e-28	1.97194524620234e-26
SHE.126669	8.18137950370518	-0.491702761517301	128.002534093172	6.46088053638909e-28	2.00149152800804e-26
FREM1.158326	6.76371711822239	-0.904763289170907	127.91619973801	6.71310945189462e-28	2.07621373606626e-26
HN1.51155	9.91919649575589	0.416826931728245	127.892609742965	6.78372927486492e-28	2.09461542446034e-26
MTMR10.54893	9.93570861872678	-0.248297574321699	127.698768312959	7.39294485553638e-28	2.27898717437034e-26
CSN1S1.1446	1.88766689683522	-0.750856940785154	127.692263567043	7.41431293505662e-28	2.28183960999659e-26
FAM196B.100131897	4.52683238465401	-0.96235575038957	127.615089609855	7.67260298776079e-28	2.35747923775652e-26
TMEM183A.92703	10.1272189899171	0.197021289697863	127.600307011249	7.72309787589785e-28	2.36912945427583e-26
WASF3.10810	8.51632746387451	-0.576007060515194	127.343401450935	8.65580564678334e-28	2.65092844483194e-26
MMP27.64066	1.83841265852808	-0.614997594888096	127.330804756986	8.70433721202246e-28	2.66146414591628e-26
AKR1C1.1645	8.67285158267664	-0.998454520897558	127.259511714045	8.98419433447155e-28	2.74258185234638e-26
STXBP2.6813	9.87395147121088	0.349594510453408	127.045300339224	9.88050948213071e-28	3.01131708893094e-26
FAM110A.83541	8.37731722205107	0.36713706675594	127.021065711062	9.98739802287242e-28	3.03897644201619e-26
AQP1.358	12.4465109812997	-0.510943657644374	126.97708605835	1.01843421101622e-27	3.09390457491781e-26
C9orf7.11094	9.01897579825724	0.348729781782331	126.941597775502	1.03460953396616e-27	3.13798237878464e-26
PTRF.284119	13.1132162185329	-0.429047525445095	126.859742990933	1.07290711901115e-27	3.24890765057476e-26
TUBA1C.84790	11.1945114676382	0.317726082406418	126.750284429253	1.12634947524807e-27	3.40526362219863e-26
DIXDC1.85458	10.0173705097807	-0.381453473282709	126.627727193215	1.18935975185131e-27	3.58999854585246e-26
FAM72D.728833	4.31031144177564	0.588923337085099	126.517626405822	1.24897299721698e-27	3.76390502441309e-26
C16orf88.400506	8.78624801516714	0.245594076330527	126.512685777939	1.25171717760209e-27	3.76614904794495e-26
IL33.90865	8.79808531977761	-0.945815256363383	126.452721308246	1.28550905681919e-27	3.86165280465542e-26
PFKFB1.5207	4.80300799386526	-0.84840069985836	126.42822506588	1.29957513337607e-27	3.89769070655068e-26
CCDC78.124093	4.05980527967985	0.822306788022304	126.42289368718	1.30265686556665e-27	3.90072210857676e-26
ABLIM1.3983	11.9026862730335	-0.382677629526318	126.30277038082	1.37406778060881e-27	4.10802645202648e-26
CENPE.1062	6.93492245915814	0.554365785184885	126.256858722989	1.4023863312615e-27	4.18604541193507e-26
AKAP12.9590	10.3060395583438	-0.58449706297905	126.224053736244	1.4229782259484e-27	4.23409081923193e-26
TCEAL7.56849	5.81608982157702	-0.571031122805814	126.227132895855	1.42103259955303e-27	4.23409081923193e-26
APCDD1.147495	9.52159707048004	-0.541650996184738	126.201909958007	1.43704906270081e-27	4.2692143684495e-26
C9orf125.84302	5.79906078758161	-0.502801424512611	126.187988528878	1.44596647301972e-27	4.28894149910654e-26
ANGPT1.284	7.141170085082	-0.642468382644669	126.180616767995	1.45071091259025e-27	4.28950393071229e-26
MCM2.4171	9.2767004729355	0.390828675961474	126.180743724956	1.45062907164299e-27	4.28950393071229e-26
PENK.5179	4.01828264687622	-0.980839392960465	126.120912456985	1.4897158001163e-27	4.39793057918345e-26
LSM4.25804	10.1484684962522	0.289430299266729	126.076982026762	1.51908526398295e-27	4.47761673663833e-26
CTHRC1.115908	9.36118826196556	0.543383320218954	125.991693858725	1.57777156935289e-27	4.64333242324403e-26
ANO6.196527	11.6243391408743	-0.300562880477503	125.885363531283	1.6541296008544e-27	4.86045725929683e-26
GPR144.347088	2.04899854731547	-0.740436783950619	125.731239691873	1.77143244403822e-27	5.19702960801556e-26
EMP1.2012	12.4413718453517	-0.437565797520084	125.698980851029	1.79702056395524e-27	5.26390082769781e-26
FGFBP1.9982	4.24080329571434	-1.14906713764723	125.625346608017	1.85682469822118e-27	5.43063558866398e-26
GHR.2690	9.38677393640894	-0.676118102907301	125.580602731705	1.89413487640713e-27	5.53116750343075e-26
HOXA4.3201	5.84506971309194	-0.605337222407692	125.570527009085	1.90263974930365e-27	5.54740242695578e-26
ETS2.2114	10.6774688069957	-0.359314885959578	125.511150322858	1.95354245338508e-27	5.68701269080494e-26
GGTA1.2681	8.1367732783069	-0.515409141816153	125.44925377022	2.00805904359856e-27	5.83669630959551e-26
DUSP1.1843	12.3289014382361	-0.586137996349022	125.382652158268	2.06842406179804e-27	6.00289171093469e-26
SBK1.388228	8.10204164590334	0.534855417924717	125.354830616411	2.09417585538071e-27	6.06827726709163e-26
TM4SF18.116441	7.91211046875805	-0.519788863896081	125.345411650238	2.10296671919186e-27	6.08438988571101e-26
FBXL6.26233	8.04088747628761	0.366934806856187	125.34084484505	2.10724229145981e-27	6.08740928828919e-26
C1QTNF6.114904	8.55528161373439	0.444947207206843	125.221477631837	2.22214074749523e-27	6.39451318372486e-26
GINS2.51659	7.19995423967482	0.482733312571899	125.219864570043	2.22373567047506e-27	6.39451318372486e-26
STRBP.55342	9.68292941858694	0.255769527747146	125.224439579755	2.21921509138987e-27	6.39451318372486e-26
RIBC2.26150	4.13403679422354	0.529176691436149	125.210082730398	2.23343211796659e-27	6.41260578382633e-26
SLC12A8.84561	7.75156937306221	0.391839331080259	125.192520288484	2.25094771007045e-27	6.45305937887016e-26
HIST1H3H.8357	2.11001769930992	0.865347301985025	125.172096029937	2.27149071403347e-27	6.50205586608212e-26
SOD3.6649	9.12119004127356	-0.685504222981353	125.157951383282	2.28582762226252e-27	6.53316589761983e-26
ESRP1.54845	10.3586931356614	0.524993492115023	125.15276767043	2.29110447376188e-27	6.53832617625834e-26
MND1.84057	4.01209260132036	0.672696389797677	125.085521144197	2.36067608361757e-27	6.7266768585381e-26
HNRNPAB.3182	11.2668069993636	0.22647468946968	125.043825331376	2.40487299522798e-27	6.84226327267658e-26
EMCN.51705	9.06353268586585	-0.495972929940718	124.963244898384	2.49265088758073e-27	7.07064449812997e-26
KCTD12.115207	11.6062128665469	-0.403522483397179	124.963646211185	2.49220586855256e-27	7.07064449812997e-26
GTF3C1.2975	11.0851073982866	0.214244189918774	124.84725979869	2.62466369803656e-27	7.43391590263438e-26
C8orf30A.51236	8.97403441882509	0.315750501803151	124.79250760123	2.68939458386363e-27	7.59441484064041e-26
HCN2.610	1.85735536711026	0.751152640352429	124.793829062564	2.68781359775635e-27	7.59441484064041e-26
SCN11A.11280	3.7125808071695	-0.618077896733807	124.773089572171	2.71273392598821e-27	7.64885381676466e-26
SCN5A.6331	3.70095255756807	-0.730997817520528	124.689223727401	2.81589015156082e-27	7.92784618903557e-26
NRG2.9542	4.60725023290841	-0.937930147123268	124.641105792704	2.87684151086221e-27	8.08735968016263e-26
SEPT10.151011	10.6795470931576	-0.2868782929767	124.633825130775	2.88617845867652e-27	8.10151583743253e-26
FANCD2.2177	7.83881743874225	0.365173188222767	124.509139006584	3.05087738928187e-27	8.55108268260773e-26
DENND2A.27147	7.20534700031754	-0.515222155791418	124.421690662869	3.17197775406215e-27	8.87729583919177e-26
TMEM195.392636	2.63288653453317	-0.719153827309408	124.375406984393	3.23801025679474e-27	9.04865329179954e-26
CCDC46.201134	7.36760165559631	-0.4622743502556	124.27584676241	3.38475889583587e-27	9.44473093378795e-26
C13orf33.84935	8.11704515722867	-0.61201234582126	124.159251920194	3.56511267183015e-27	9.93326881271018e-26
GIMAP8.155038	8.78110083591476	-0.434248735279932	123.99932676449	3.82826227577972e-27	1.06507119592778e-25
RNF150.57484	6.74579112341089	-0.699039801201529	123.907262725056	3.98848974387473e-27	1.10801186321358e-25
PDZD2.23037	9.69458358896181	-0.581013725007333	123.802061595428	4.17982622974124e-27	1.15945547919258e-25
TDO2.6999	3.28032599384593	0.84681126790062	123.736056812901	4.30454310093273e-27	1.19229513685394e-25
H2AFX.3014	8.62058203141138	0.380982317291205	123.720955689883	4.33359717302428e-27	1.19858006980782e-25
ZFP36L2.678	12.6511170708292	-0.38197049007406	123.678139642967	4.41704694674716e-27	1.21986919709652e-25
CXCL12.6387	12.0365012235947	-0.514336088510721	123.537063185263	4.70357543394783e-27	1.29520238740362e-25
MYH11.4629	11.3477167684395	-0.871103235332707	123.540038307963	4.69734473268689e-27	1.29520238740362e-25
HIST1H2BD.3017	7.77930386285644	0.586717277989164	123.513653801403	4.75289081652701e-27	1.30687151137644e-25
C10orf108.414235	2.58213368899556	-0.654159029885924	123.490870240484	4.80138539559937e-27	1.31828125256726e-25
ADIPOQ.9370	10.2774842229968	-1.6800013090964	123.447636198444	4.89477620531747e-27	1.34196666415072e-25
CCDC85A.114800	6.56480265959719	-0.632842403865644	123.430682611064	4.93189303355941e-27	1.35017740242865e-25
ITSN1.6453	10.2591613916637	-0.307486464061235	123.399526666297	5.00084047785139e-27	1.36706575327041e-25
CDCA2.157313	5.53673204823024	0.608923228351998	123.357132909165	5.09621118585109e-27	1.39111793747109e-25
ZFP106.64397	11.2983343534089	-0.298227800940347	123.352449621043	5.10685808723025e-27	1.39200683173635e-25
RND3.390	10.5551526569245	-0.493090431087776	123.331386990154	5.15501775268821e-27	1.40310345913125e-25
GPC3.2719	9.15703426320502	-0.848137397093934	123.133341990791	5.63071043559154e-27	1.53036697048148e-25
BMP2.650	6.10846757040734	-0.655514383917784	123.089032648675	5.74302393177793e-27	1.55864345468354e-25
PCNX.22990	10.6739730034696	-0.270893211447949	122.954839788416	6.09705473301557e-27	1.65234569635034e-25
CLIP4.79745	9.07071067210223	-0.572359248188996	122.757770727289	6.65700070575164e-27	1.8015029927131e-25
LOC201651.201651	1.05915314743828	-0.482721631019194	122.685042169954	6.87642876911459e-27	1.85821428789488e-25
MCM10.55388	5.8480491525065	0.66527176113335	122.555531771073	7.28527586355325e-27	1.9658763737826e-25
FGFBP2.83888	4.61561927891058	-0.959660547460816	122.466654354599	7.57986214868453e-27	2.04244211116557e-25
DTX1.1840	7.47185872459655	-0.566660288249362	122.318092807497	8.0991732716193e-27	2.17925612244214e-25
LIMS2.55679	9.20774377847958	-0.459440131061451	122.139471062839	8.7709982610574e-27	2.35665837727555e-25
HES6.55502	5.57979225634733	0.578431629151685	121.967092140449	9.47226163898657e-27	2.54145367479077e-25
C12orf52.84934	8.52743765785564	0.198855749633648	121.880535818616	9.84530759777132e-27	2.63778618213404e-25
TAL1.6886	6.45741193173911	-0.468742946986335	121.841212927831	1.00196141331103e-26	2.68067375280017e-25
SNRNP25.79622	8.84155002786321	0.293208205151945	121.815545064592	1.013505707457e-26	2.70771347517058e-25
PTPN21.11099	9.17428876070221	-0.414480635850631	121.806446284013	1.01762987017796e-26	2.71488082220989e-25
CELF2.10659	9.85390561695843	-0.483789785214485	121.767750466369	1.0353580577939e-26	2.75827001676778e-25
ADRBK2.157	9.95302328997107	-0.359540802486276	121.73421600224	1.05097178919488e-26	2.79591153241322e-25
ATP13A1.57130	10.2970625991231	0.202765615803059	121.728795668567	1.05351757297482e-26	2.79873109830476e-25
POLE2.5427	5.48382703508875	0.401612910623233	121.718395844671	1.05841940677124e-26	2.80779289106146e-25
AQP4.361	4.01207155869949	-0.829317086305936	121.650030694952	1.0912165176597e-26	2.89072617582566e-25
RGS2.5997	9.96087418493423	-0.627715311031407	121.600855627185	1.11543554219051e-26	2.95073433106154e-25
KPNA2.3838	10.4682550101605	0.407930156605244	121.551380055153	1.14034630674866e-26	3.01240149896368e-25
C4orf49.84709	3.50894141538931	-0.576078110547566	121.529975779534	1.15129535069668e-26	3.03706553646667e-25
TRHDE.29953	3.31645331989347	-0.85787053553392	121.500372737954	1.16661220280666e-26	3.07316655102986e-25
SRPX.8406	9.25219774432024	-0.601980635561506	121.425678885945	1.20617338564818e-26	3.17294353612897e-25
FKBP4.2288	12.0996067334053	0.336654263758106	121.342184645624	1.25198942720751e-26	3.28887320243423e-25
TRIP13.9319	7.13032796808421	0.499212260530649	121.309264764189	1.27052948102959e-26	3.33292796311871e-25
KLF6.1316	12.3714449418645	-0.336166339104357	121.105209038011	1.39175110009896e-26	3.64584589295744e-25
MBOAT7.79143	10.2308735826077	0.306336476691551	121.056256252221	1.4225162189652e-26	3.72126291447355e-25
CUTC.51076	8.25598006293242	-0.218266903672398	121.0077016865	1.45370437411025e-26	3.79615873236595e-25
RPUSD1.113000	8.36810099549563	0.300393987705704	121.005434358255	1.45517738506409e-26	3.79615873236595e-25
SBDS.51119	11.148553794758	-0.184222634363715	120.968681499611	1.47926428589863e-26	3.85365737550495e-25
JTB.10899	11.1507936565423	0.233873539270441	120.901051420943	1.52463643180489e-26	3.96637115926036e-25
PYGO2.90780	10.5698421495815	0.187256811371993	120.882345793597	1.53743024913185e-26	3.99413775757219e-25
AMOTL2.51421	11.090813272159	-0.350219678153002	120.826830723908	1.57603714850612e-26	4.08879610084197e-25
GAS2.2620	4.32603220299971	-0.601279665127808	120.819624674484	1.58111919497005e-26	4.09633838201662e-25
S1PR1.1901	9.66334399785314	-0.473659147610519	120.767078583487	1.61867711592425e-26	4.18788234593863e-25
DMRT2.10655	4.66381008213803	-0.754175948518561	120.733375244267	1.64323634649653e-26	4.24189562012584e-25
HM13.81502	11.3173220845496	0.223613565567447	120.732256007635	1.64405829715522e-26	4.24189562012584e-25
NFAT5.10725	10.8483594524834	-0.278166533257042	120.727089292262	1.64785800068118e-26	4.24588309751437e-25
RSPO3.84870	6.93021507004645	-0.656327497650443	120.633740900908	1.71804449213338e-26	4.42067868979949e-25
MRPS34.65993	9.60123667410257	0.311182579701809	120.532484992237	1.7975684553261e-26	4.6189907034198e-25
PGA3.643834	1.75660250205405	-0.693220308513806	120.505646684999	1.81925829324698e-26	4.66835557946961e-25
SFRP1.6422	12.0968794331337	-1.18548333519108	120.274093160325	2.01762933807301e-26	5.17034674593268e-25
ZNF668.79759	7.6437947954705	0.268969964414026	120.27045492877	2.02091332620427e-26	5.17172588302411e-25
SQLE.6713	9.5803038085845	0.476294442931836	120.197918816453	2.0875165788858e-26	5.33492194888928e-25
TIMM17B.10245	8.86488414397922	0.27747971505982	120.146524223238	2.13603499138518e-26	5.45152019820324e-25
KIF18A.81930	5.82868886203354	0.526059186049856	120.095952083743	2.18488012840103e-26	5.56863561819125e-25
BNIP2.663	9.91892521057104	-0.203042251561975	119.882590189448	2.40358878895708e-26	6.11778308648738e-25
FAM150B.285016	3.33791765014166	-0.948509143320032	119.851901890523	2.43680196492183e-26	6.19394939396798e-25
MIF.4282	11.0460441919544	0.448467256882225	119.827924606438	2.46307175914182e-26	6.25228525383236e-25
PLD5.200150	2.1135984134173	-0.701205973400053	119.618878145946	2.70447203700986e-26	6.85581841414277e-25
GCOM1.145781	8.42395583546826	-0.678649603734499	119.578424439481	2.75385620822045e-26	6.9716238819667e-25
KIAA1239.57495	2.54394369105424	-0.766294991499927	119.547778412826	2.79186839928877e-26	7.0583679598126e-25
ARID5B.84159	11.2280837578972	-0.376035949370966	119.541862930853	2.7992660711143e-26	7.06758397445547e-25
HIST1H3D.8351	2.78376433768122	0.83671143153742	119.482660063997	2.87439378270175e-26	7.24755112412149e-25
QKI.9444	11.1950926254695	-0.313196632249459	119.394689386604	2.98977635328727e-26	7.52840075055691e-25
FLAD1.80308	9.65503641004613	0.255521082194877	119.366322051128	3.02796404681437e-26	7.61437954896512e-25
GFAP.2670	4.3118359102485	-0.936992270170676	119.344095081872	3.05822695093851e-26	7.68022728279024e-25
UTRN.7402	11.7351747793691	-0.375506396139025	119.331412230802	3.07563080510382e-26	7.71364929615586e-25
FAM13C.220965	6.95991813463848	-0.57983695344836	119.300139050441	3.11897031078455e-26	7.81194226112061e-25
AP1M2.10053	9.71635390111446	0.529528689419856	119.225779423904	3.22449461076755e-26	8.06551872427713e-25
TIGD3.220359	2.94743812394424	0.461562851457239	119.194719500413	3.26962463487604e-26	8.1675570288979e-25
GRIA4.2893	4.69715080230236	-1.09042527482242	119.183440686856	3.28616895661287e-26	8.19801222487462e-25
C14orf49.161176	6.23860077287807	-0.576566090641277	119.007020336018	3.55614712498995e-26	8.85979247343725e-25
WHAMML2.440253	5.28617633410091	-0.455076220145416	118.973485948096	3.60992602090681e-26	8.98189651304885e-25
ROBLD3.28956	9.41490693546938	0.303465195270303	118.933830763528	3.67457367550942e-26	9.13068537971238e-25
KCTD5.54442	9.29354816703585	0.21612553455947	118.909122402498	3.71543978856252e-26	9.22006698518774e-25
TBRG1.84897	9.60100156716144	-0.199231029432191	118.902954420386	3.7257121044137e-26	9.23339309034633e-25
CDC14C.168448	2.5311044714548	-0.480822084231932	118.883987374538	3.7574790018985e-26	9.29988396856219e-25
KIAA1211.57482	5.60559401308773	0.642289059381167	118.862032558569	3.79458909651307e-26	9.3794075633627e-25
MAML2.84441	9.00514519890246	-0.56056539787585	118.856321118252	3.80430317533488e-26	9.39109440464384e-25
C19orf12.83636	9.43515005035902	-0.256790589071712	118.828656304387	3.8517096990325e-26	9.49567436927712e-25
ASB1.51665	8.9276016992419	-0.226217323743829	118.784956787349	3.92780258760366e-26	9.67060937745294e-25
LOC158376.158376	5.16989793683473	-0.584515212101818	118.77376023546	3.94754016345047e-26	9.70651683793599e-25
TOR3A.64222	10.0377531426281	0.206173103361387	118.651838846262	4.16900955627827e-26	1.02377177304435e-24
HFM1.164045	1.68324672891212	-0.568208184103553	118.641387183002	4.18856483898953e-26	1.02723461904125e-24
KCNMB1.3779	7.79381814566356	-0.614733849071455	118.520583627905	4.42137503852386e-26	1.08292066125614e-24
E2F7.144455	4.76104940640063	0.609266217497821	118.462142647208	4.53861280358557e-26	1.11019184617577e-24
ELMOD3.84173	9.10364619036489	-0.265952418180607	118.409715096544	4.64643615876947e-26	1.13509241310536e-24
AGAP11.119385	6.12097702851621	-0.598114522678172	118.394512692524	4.67817916962377e-26	1.14136664067181e-24
C8orf51.78998	5.51206314561695	0.396576373532251	118.382957388059	4.70245225441773e-26	1.14580450468251e-24
CAPZA3.93661	1.41032288690544	-0.520578043183079	118.367225877175	4.73570091309514e-26	1.15127102576305e-24
PPP1R15A.23645	10.6938841407118	-0.332786206630389	118.366560677004	4.73711199875954e-26	1.15127102576305e-24
CLDN11.5010	8.08541734343607	-0.710396523202845	118.166465222529	5.18128729774504e-26	1.25759724552871e-24
C20orf103.24141	5.83841117397626	0.75320449713645	118.10485926528	5.32627148693082e-26	1.28946431177818e-24
PPP2R1B.5519	10.0011967610859	-0.282339726717951	118.107638497219	5.31964406914597e-26	1.28946431177818e-24
PI16.221476	7.84973599395802	-1.28353950815438	118.073726725091	5.40107879512503e-26	1.30589626580462e-24
DPYSL2.1808	11.4069034205416	-0.358402467783031	117.979927783391	5.63289156084749e-26	1.36019887882772e-24
CDC6.990	7.21446511978566	0.581297868413896	117.927338141065	5.76719650850483e-26	1.39084694286413e-24
PFKFB4.5210	7.11621833097947	0.311369592716555	117.811919300783	6.07331603717152e-26	1.46279932941337e-24
C17orf103.256302	9.06085367845847	-0.3563986108165	117.697370249582	6.3932302042849e-26	1.53788621836151e-24
MAPK13.5603	9.50133680812198	0.306806338737801	117.679914711733	6.44344175990448e-26	1.54798757076277e-24
FEN1.2237	8.90002467757859	0.321692151291723	117.665722054286	6.48455870021036e-26	1.55588105883391e-24
LSM14B.149986	9.87634555386742	0.209722283414225	117.576198511014	6.75004363604199e-26	1.617519998535e-24
RAB8A.4218	10.4997166136026	0.174900758354229	117.471609954699	7.07403506442417e-26	1.693004452839e-24
BMX.660	5.03092341657378	-0.822969794330052	117.465291137466	7.09410127301938e-26	1.69565225225025e-24
GPR116.221395	10.191061867986	-0.398248520354138	117.423486260333	7.22830292060391e-26	1.72553974029879e-24
LOC144571.144571	5.37118403580414	-0.335992529585112	117.240427490627	7.84657231710671e-26	1.87076189357854e-24
KIF4B.285643	1.4565489282521	0.49626630381954	117.224258307534	7.90366682702022e-26	1.88199196822915e-24
CENPL.91687	7.02253548188317	0.293355357838214	117.187685977187	8.03434700956455e-26	1.91069350915591e-24
H2AFZ.3015	11.2138180449037	0.282558926393779	117.104957558845	8.33799800130849e-26	1.98040595655291e-24
SNTG2.54221	2.32195195028428	-0.704489620561876	116.93885082854	8.98286425383402e-26	2.13088473829929e-24
EZR.7430	12.1976415414543	0.288401987867332	116.863295124512	9.29250548687012e-26	2.20156403578866e-24
DNAJC18.202052	7.37058917353577	-0.277370394237843	116.833573876539	9.41722033038311e-26	2.22830835330108e-24
PHF17.79960	10.0073473459806	-0.266212444298573	116.814688258845	9.49733750273405e-26	2.24444607106645e-24
CBX7.23492	10.071031712439	-0.398769717068018	116.738857355432	9.82596769397797e-26	2.31919926711874e-24
C7orf58.79974	8.50862970232435	-0.612156528364363	116.681511517588	1.00820365216134e-25	2.37666029893103e-24
SAA4.6291	3.78631095527439	-0.883764538512093	116.640708980299	1.02682963636143e-25	2.41754202510845e-24
CDNF.441549	5.34641582624874	-0.394706835261519	116.621279010106	1.03582007351034e-25	2.4336634646882e-24
SNCA.6622	6.21651744838	-0.492467127038836	116.620329864024	1.0362612682134e-25	2.4336634646882e-24
ARRDC4.91947	9.5781193999155	-0.353957309066343	116.542330511621	1.07316920160991e-25	2.5172032269393e-24
PER1.5187	10.202541313079	-0.484692211154067	116.367721129943	1.16063831884946e-25	2.71898292730467e-24
HBA2.3040	8.00102774411742	-0.812328821830101	116.338344101782	1.17604145947359e-25	2.75164483095466e-24
FN1.2335	14.7224369441748	0.600727412677398	116.320619025666	1.18543411023681e-25	2.77018008266878e-24
RNPEP.6051	10.8420501268226	0.224649021764345	116.28431192272	1.20490891135557e-25	2.81220066237698e-24
SAMD1.90378	7.85561128203295	0.242671325207092	116.200488150429	1.25110488155016e-25	2.91640599554422e-24
LOC100128164.100128164	1.5227896105651	-0.482970396474371	116.192140371451	1.25580150992591e-25	2.92373565382626e-24
TNFRSF10D.8793	6.69725171071737	-0.541092942136487	116.179910996022	1.26271392789051e-25	2.93619960886639e-24
LGI4.163175	6.41801871812564	-0.540122643341678	116.16879536069	1.26902990411128e-25	2.94643500507471e-24
ZNF25.219749	8.7060052121738	-0.234304826445464	116.166664394268	1.27024434516627e-25	2.94643500507471e-24
CLDND2.125875	1.7361858608755	-0.581088003377013	116.144209811137	1.28311226887626e-25	2.97262233509033e-24
SLC16A3.9123	8.1319271929522	0.508804420798612	115.9963316621	1.37118204640561e-25	3.17275354349505e-24
ATF3.467	10.3857683461449	-0.612251029433989	115.968670914314	1.38831611292345e-25	3.20845815790346e-24
SOX7.83595	7.78027032887648	-0.453831345225361	115.949674302238	1.40020743494208e-25	3.23197390160956e-24
GYPC.2995	9.33537961262625	-0.425977352448419	115.901312765743	1.43094313895234e-25	3.29887564530812e-24
CRY2.1408	10.4649884810454	-0.28018723776048	115.89703316034	1.43369535299256e-25	3.30117994787467e-24
TRPM6.140803	4.28262735558788	-0.817503733389121	115.888661829954	1.43909430393725e-25	3.30956547187522e-24
ALS2CR4.65062	9.6866390215887	-0.262063475677754	115.841491946106	1.46989887160241e-25	3.37628600568675e-24
SYNPO.11346	11.2828148317896	-0.373782235667008	115.806955830451	1.49287117869553e-25	3.42487559692209e-24
STX11.8676	7.56903230892952	-0.454355914148717	115.772546897404	1.51611674407545e-25	3.47397309910718e-24
CLDN19.149461	4.28203945578317	-1.00633700663485	115.734909517137	1.54195899245976e-25	3.52889400036203e-24
ZNF781.163115	4.96636322703595	-0.402976453357156	115.616158649738	1.62642445348007e-25	3.7176825948176e-24
HIST1H2AM.8336	1.61327181497366	0.684799475234611	115.558594908973	1.66902209728973e-25	3.81042802453963e-24
PLA2G4A.5321	7.24493104481672	-0.629304340492009	115.506296310547	1.70869223909453e-25	3.89627340476337e-24
CD302.9936	10.2553457583371	-0.385967747304708	115.503353060294	1.71095266927596e-25	3.89671022077541e-24
NUDT7.283927	6.51391405383612	-0.408013834501508	115.429191899544	1.76890865413367e-25	4.02383991553234e-24
UNC5B.219699	9.46423036191078	0.394151827851656	115.409084637631	1.78495854188572e-25	4.0554516449237e-24
ECE2.9718	6.78413999640587	0.4040226574237	115.318324079867	1.85924068583154e-25	4.21913232742615e-24
FAM89A.375061	7.44892793576998	-0.541960036503864	115.302236279671	1.87272725899729e-25	4.24462309545294e-24
LARP6.55323	8.25861208967008	-0.446722784553694	115.282934022241	1.88903800520357e-25	4.27644601298188e-24
ALDH1A3.220	9.92859792236032	-0.612488049433804	115.272994995191	1.89749211309511e-25	4.29042784515562e-24
SSPN.8082	10.0064867410903	-0.420536063105421	115.262632228201	1.9063470363032e-25	4.30528134637539e-24
RNF125.54941	8.50091978697814	-0.377929216953314	115.225728539963	1.93821873957568e-25	4.3720179592704e-24
SH3TC2.79628	5.74005785778455	-0.540484994716908	115.215796174339	1.94688762770196e-25	4.38631919470891e-24
TMEM206.55248	7.3640951642118	0.280622110769962	115.110144818808	2.04153950793651e-25	4.59407367168269e-24
RHOJ.57381	7.97326729722898	-0.413854991446635	115.102608650938	2.04846471860974e-25	4.604156679596e-24
TSHZ2.128553	7.52919076950722	-0.665786298197866	115.083364349823	2.0662559003264e-25	4.63860904441571e-24
NIPSNAP1.8508	10.1778263844597	0.243383308419376	115.020102955908	2.12583910744669e-25	4.76668804628077e-24
PROX1.5629	4.16747829587405	-0.774110844608705	114.909072938064	2.23460759427362e-25	5.004617602633e-24
SCN2B.6327	5.03472064130888	-0.901840363569566	114.798763395777	2.34819388749378e-25	5.25275912956595e-24
ERG.2078	8.91745947736418	-0.402704046877833	114.77390538762	2.37457903521985e-25	5.30547996777768e-24
C5orf4.10826	9.59187028080791	-0.632897805180045	114.705753958758	2.44845144130312e-25	5.46405010627302e-24
CSTF2.1478	8.1628171936936	0.192272543995072	114.642942547924	2.5185737611735e-25	5.6138860108524e-24
CLIC5.53405	7.70413556535088	-0.538443808275923	114.546054733877	2.63070654183609e-25	5.85689807511617e-24
APOA1BP.128240	10.6066522705363	0.260751385204191	114.514508384157	2.66828587977923e-25	5.93354953313361e-24
TJP3.27134	8.38499218323216	0.574062089929027	114.377018152699	2.83845453572151e-25	6.30451546937673e-24
PAK7.57144	3.62245073233716	-0.879785545379778	114.258646281295	2.99365011844315e-25	6.64138986818335e-24
PLAC9.219348	7.16584486296112	-0.75822648966477	114.241094014944	3.01737574679121e-25	6.68614966950734e-24
SLC6A2.6530	2.86028541101334	-0.842833190702821	114.141316910153	3.15587130621726e-25	6.98482209783808e-24
NCAM1.4684	6.88670793058512	-0.705821154500946	114.090850729992	3.22832920938422e-25	7.13680524163754e-24
NRN1.51299	8.71474110429674	-0.516392901676655	114.038096842016	3.30585492632087e-25	7.29962222007663e-24
GPBAR1.151306	4.4153024901938	-0.550666257710186	114.015481788252	3.33965825228071e-25	7.36562800722567e-24
PLAC1.10761	1.62350441653954	0.83006815789217	113.95980323247	3.42436632788709e-25	7.5436186883922e-24
ADHFE1.137872	7.08056613524312	-0.552206120480299	113.672552188241	3.8968319408355e-25	8.5743959819669e-24
SPINT1.6692	11.1394156479248	0.360365607430815	113.561934948162	4.09573339768792e-25	9.00153308581703e-24
TF.7018	8.42908898376647	-1.12034329057445	113.525408934331	4.16362090481061e-25	9.14006990001257e-24
NLGN1.22871	3.84251995396691	-0.83988248540605	113.475122079885	4.25893349696792e-25	9.3384182090094e-24
EIF3L.51386	13.0229313572531	-0.229879965594138	113.467557990968	4.2734583034809e-25	9.35937059837938e-24
BMPER.168667	5.00375666463996	-0.80172283101199	113.423515026427	4.35902263451991e-25	9.53567843451598e-24
FAM72A.729533	3.1983342220775	0.6237266899602	113.410921742796	4.38380238825905e-25	9.57876078687462e-24
CSF3.1440	1.97225521059007	-0.729248181080978	113.348032352638	4.50967878363342e-25	9.84238700923934e-24
LOC145820.145820	3.52939387561728	-0.618075064622718	113.31444257211	4.57838815054794e-25	9.98078018698731e-24
TMED3.23423	10.9845976655729	0.294575652309575	113.305301608766	4.59726734572626e-25	1.00103503418213e-23
CBX8.57332	6.52396690100938	0.341813697417847	113.281369193961	4.64706630830718e-25	1.01071009141993e-23
RCC1.1104	8.89914948782739	0.369864814072494	113.226224803856	4.76387958988494e-25	1.03492124654536e-23
ZC3H12C.85463	7.81450245806611	-0.450522791494394	113.192236812701	4.83733825754202e-25	1.04966896406456e-23
PID1.55022	7.50485830181904	-0.591182598749208	113.17502363497	4.87497331237971e-25	1.05540370504221e-23
PKD1L2.114780	4.79743355335665	-0.75361518184625	113.1761004187	4.87261044089227e-25	1.05540370504221e-23
EPM2A.7957	7.60705356176908	-0.247630133075955	113.046940732066	5.164387764342e-25	1.11677661930404e-23
ISM1.140862	8.58319599088845	-0.623341858690922	113.028698179692	5.20698635982058e-25	1.12469711109198e-23
ACAD11.84129	8.7643584135578	-0.269078133498703	113.020696384885	5.22578247827902e-25	1.12746406618998e-23
HELLS.3070	6.20451703501559	0.444834940018353	113.017409227903	5.23352366237444e-25	1.12784231328172e-23
NAB1.4664	10.1999407774923	-0.294816205337368	113.011914150952	5.24649012511881e-25	1.12934447436129e-23
ADH1B.125	10.4470716244224	-1.60655404602107	112.982580944002	5.31625290640867e-25	1.14305506269643e-23
CCL14.6358	8.88798271217636	-0.902998601421836	112.960386921376	5.36965386772275e-25	1.15322041731537e-23
BMP6.654	6.98559071660535	-0.533828354548538	112.95296004241	5.38764344579979e-25	1.15551818864227e-23
C21orf58.54058	5.97650257398428	0.392429968019595	112.950908776662	5.39262271206027e-25	1.15551818864227e-23
MEOX1.4222	7.42648185848506	-0.876604562587718	112.938070929163	5.42389038493736e-25	1.16089744773063e-23
IFNGR1.3459	11.2304012210785	-0.253501592915874	112.902021023951	5.51266798464975e-25	1.178559608296e-23
ODF2.4957	9.88592713141862	0.203180771277033	112.833738567281	5.68483397760427e-25	1.2139892059884e-23
LTBP4.8425	10.5066907722371	-0.424857224815052	112.830318403182	5.69359785943198e-25	1.21448375631259e-23
TMOD1.7111	7.95783831524515	-0.490655900606033	112.770758925168	5.84840364988368e-25	1.24609369621673e-23
TPD52.7163	11.4514679889783	0.422325842265562	112.617862362528	6.26540279937891e-25	1.33343346583392e-23
ALDH18A1.5832	10.9238946386869	0.209637204742452	112.591547611198	6.3401204729179e-25	1.34781229240867e-23
PRCC.5546	10.4794101511047	0.191885646981595	112.529245489761	6.5205998547035e-25	1.38461666587757e-23
SOX17.64321	6.81168683831437	-0.488404694996796	112.465017231164	6.71205137309311e-25	1.42366540103839e-23
FAM162B.221303	4.2903301770282	-0.562022585674965	112.431354705637	6.81463252804677e-25	1.44379756654399e-23
FAM72B.653820	5.48020770606124	0.5231248042831	112.407749776911	6.88750061871704e-25	1.45759633880377e-23
DGAT2.84649	10.3852025041246	-0.685564635877754	112.370283242845	7.00476618589113e-25	1.4807493951881e-23
IQSEC3.440073	4.86104756687162	-0.649042485042409	112.309556488943	7.19909872559483e-25	1.52012359301097e-23
SC65.10609	8.70623302674973	0.328952828228709	112.255700906718	7.37595937499972e-25	1.55572446616036e-23
RPLP0P2.113157	4.77747396269829	0.443493271726801	112.105639870581	7.89206939238757e-25	1.66271954144989e-23
APEX2.27301	9.10101784589428	0.205227493667394	112.102913633294	7.90177320221277e-25	1.66290389121427e-23
SGCG.6445	3.93180987493446	-0.940182922669065	112.089824760891	7.94852872372101e-25	1.67087654588488e-23
CCDC82.79780	8.42492920979933	-0.38514263926216	112.082585621915	7.97450705886853e-25	1.67446867841459e-23
CHTF18.63922	7.32607229187143	0.430664915737446	112.075240068132	8.00095425982269e-25	1.67815115238041e-23
PSRC1.84722	6.59426958387582	0.389673518767317	111.887206453122	8.70871943406148e-25	1.8245687490606e-23
SLC22A3.6581	6.03868065073677	-0.789736788171441	111.851367543799	8.85057549321756e-25	1.85030339469674e-23
TMEM43.79188	11.5392210351924	-0.196360202220416	111.851211257606	8.85119914320022e-25	1.85030339469674e-23
ADIPOR1.51094	11.4622130808942	0.196865528075968	111.833887097115	8.92060384105328e-25	1.86274471559023e-23
FGF1.2246	8.86475147242505	-0.525617734938878	111.765953468968	9.19806585686224e-25	1.91855559705427e-23
ALDH1A1.216	9.71383476519015	-0.583199202757954	111.761109913695	9.21817565292061e-25	1.92062321264115e-23
CDKN1C.1028	8.68586916897741	-0.491138704366046	111.755540331895	9.24135428983547e-25	1.92332495081824e-23
KLF10.7071	11.1719627465042	-0.296635389993212	111.743311192832	9.29245280510622e-25	1.93182503956044e-23
GSTM5.2949	6.77597435501055	-0.903955470749956	111.730267365017	9.34726758653738e-25	1.94078158402362e-23
SOCS5.9655	9.90814666002817	-0.227479249469509	111.728162387744	9.35614376582664e-25	1.94078158402362e-23
CYP2U1.113612	8.25962906861014	-0.334016808806656	111.662775512491	9.63611187465232e-25	1.99665750450029e-23
HSPB2.3316	6.89814288292286	-0.56568471461205	111.623134251266	9.80991721502992e-25	2.03043726093504e-23
RAB25.57111	9.90389668987654	0.509421616106708	111.620446093371	9.82181645136837e-25	2.03066863733835e-23
MARCKSL1.65108	11.9972221470795	0.323999151758598	111.611416136797	9.86189392657e-25	2.03671899240072e-23
MLXIPL.51085	6.29699724092959	-0.857529173231805	111.522609264225	1.0264882634539e-24	2.11762392575621e-23
SEMA3D.223117	7.17249692008184	-0.758481124855471	111.418673082548	1.07575377768141e-24	2.21682958453274e-23
PDGFD.80310	9.5565725062812	-0.476322277039732	111.411320953461	1.0793271162684e-24	2.22176243004539e-23
DNAJC27.51277	7.59178453242588	-0.219864147391032	111.397988942636	1.08583721671805e-24	2.23272314158128e-23
RGN.9104	5.61873166230089	-0.821296860764173	111.373919924108	1.09769008763049e-24	2.25463389318651e-23
TEF.7008	9.71818022748762	-0.31569577632478	111.353671262056	1.10776199280946e-24	2.27284282511615e-23
MAFF.23764	9.31576850633357	-0.398389816342569	111.228789288986	1.17195974074397e-24	2.40194360358136e-23
UTS2D.257313	1.68181651195292	-0.489667047324026	111.213584689668	1.18002637378169e-24	2.41584747284545e-23
LOC93432.93432	1.79790541519571	-0.665663374229643	111.17817805125	1.19902732137865e-24	2.452082475371e-23
ADAM33.80332	7.19041055046758	-0.810778621709538	111.142274605847	1.21860805174696e-24	2.48942328141583e-23
MMRN2.79812	10.1548365980815	-0.404907562291178	111.137510233592	1.22123038034589e-24	2.49054455175543e-23
PEAR1.375033	7.83789498188024	-0.467311472831956	111.136473916793	1.22180152154076e-24	2.49054455175543e-23
BAI3.577	2.54902168497173	-0.616116490976413	110.956750632534	1.32501247424793e-24	2.69801188675241e-23
PMM2.5373	9.68202906384137	0.215973715046612	110.89840796604	1.36036180928144e-24	2.76699942525011e-23
VWCE.220001	4.08267302801794	-0.551545643555502	110.858657357156	1.3849862669992e-24	2.81404707000322e-23
CES1.1066	8.77038009539776	-0.898983748393831	110.836943304466	1.39862571974988e-24	2.83869778356563e-23
IL11RA.3590	8.01065076255912	-0.385623132684482	110.811091949385	1.41503963852566e-24	2.86892051578372e-23
CRTAP.10491	12.2017179819862	-0.216126403673006	110.776496092337	1.437308227513e-24	2.90780885770218e-23
PGP.283871	8.11141781826792	0.275122799614747	110.776965217526	1.43700392521159e-24	2.90780885770218e-23
KRT18.3875	12.5856247107375	0.497230946553872	110.753782356931	1.45211922412241e-24	2.93462077106712e-23
AIM1L.55057	2.1261920461329	0.785766113822219	110.708055504825	1.48240203277326e-24	2.98846540688618e-23
JUN.3725	12.6757133728499	-0.416978016949605	110.706381202696	1.48352277963291e-24	2.98846540688618e-23
TLCD1.116238	6.50932946504655	0.46141460718248	110.707859438534	1.48253323203873e-24	2.98846540688618e-23
KIAA1543.57662	8.34488929574346	0.479102031030765	110.615244623398	1.54582666841043e-24	3.11064586533231e-23
SCTR.6344	0.511783470155678	-0.351449255177925	110.597934668964	1.55795338322545e-24	3.13170245176642e-23
HELQ.113510	8.00911532261452	-0.159048352473774	110.588896949881	1.56432271592582e-24	3.14115334269326e-23
HOXA5.3202	5.70084706814393	-0.626650072324727	110.574946844071	1.57420532477422e-24	3.15763123451782e-23
RGS6.9628	4.70850728961801	-0.843226992746319	110.542000646021	1.59779437384212e-24	3.20153798205493e-23
C15orf17.57184	10.1636485893498	-0.178472072530916	110.52867260888	1.60743742914707e-24	3.21743719213443e-23
SH3BGRL2.83699	9.26764301921564	-0.462307603561798	110.506066706913	1.62392673329322e-24	3.24699150972163e-23
CLSPN.63967	5.04240653631765	0.64851803724188	110.409272800688	1.69646945216208e-24	3.38844137131207e-23
ESR2.2100	3.7609790708934	-0.446936912439299	110.384712745931	1.71538712757436e-24	3.42259709193464e-23
GRK5.2869	8.49225444991599	-0.31900540027617	110.355425313928	1.73822272558719e-24	3.46448942184495e-23
SIRPA.140885	10.8152490598518	-0.359386220615739	110.289895522103	1.79042638000897e-24	3.56476541939417e-23
C8orf79.57604	7.24753855863014	-0.75093453018894	110.2720472166	1.80491539225928e-24	3.58981852304156e-23
C21orf34.388815	5.45424963442581	-0.634155508498984	110.259653838136	1.81504524524585e-24	3.60615793187823e-23
PCNA.5111	10.5672012237159	0.268305998491351	110.156084425925	1.90195767150904e-24	3.77485487280007e-23
PRNP.5621	11.4533759615396	-0.395194902841992	110.104765824272	1.9465561106061e-24	3.85930361508061e-23
EGR3.1960	9.74582548380731	-0.713269631456739	109.751156320622	2.28371260561631e-24	4.52299967684366e-23
DUSP6.1848	11.0634488002448	-0.431127086177249	109.723793383634	2.31212243163215e-24	4.57445651258314e-23
NECAB1.64168	6.11091092063009	-0.587782595610611	109.687835416943	2.34999545290497e-24	4.64450832691135e-23
SYN2.6854	5.87131970425731	-0.906723932675554	109.63552453778	2.40620535873289e-24	4.75061613540188e-23
COPG.22820	12.0049058039769	0.187161658156549	109.488074827037	2.57200440950784e-24	5.07263906314975e-23
F10.2159	5.79001403250969	-0.640973479577225	109.468284772607	2.59511203633622e-24	5.11285933100342e-23
PTGFR.5737	6.42712143955225	-0.775400747461053	109.460966771441	2.60370941491999e-24	5.12443749529968e-23
CKMT2.1160	4.76303940908979	-0.737101834067785	109.407245774716	2.6677024054396e-24	5.24490342447337e-23
CDH13.1012	8.85971603473221	-0.359915779444788	109.391015987364	2.68734380802936e-24	5.27801049262075e-23
MEOX2.4223	7.19713592364406	-0.726583580262471	109.369559520205	2.71353323108891e-24	5.32389566745413e-23
ALDH3A1.218	3.84087536184055	-0.920696279861188	109.361805746901	2.72306015894104e-24	5.33702789736259e-23
AKAP6.9472	6.66458937565703	-0.494704522808706	109.340626499891	2.74925393204971e-24	5.38189033255103e-23
ZAK.51776	11.0840754877322	-0.333848611157793	109.338687453093	2.75166466166533e-24	5.38189033255103e-23
ID4.3400	9.23799492397548	-0.749038757729394	109.332471231791	2.75940730246673e-24	5.39143532592955e-23
LRRC15.131578	8.92763170383074	0.776426605712729	109.265985768356	2.84359683201757e-24	5.55017060425399e-23
PIGU.128869	8.87108386045921	0.208439991406563	109.186831259901	2.94719279871173e-24	5.74641577264343e-23
ALG3.10195	9.39888148066345	0.246418004221351	109.174586633682	2.96355278366497e-24	5.77233885008581e-23
RAD51AP1.10635	6.51100132729332	0.448876020782369	109.171958741086	2.96707574457099e-24	5.77323054225151e-23
SEMA6D.80031	7.9957512323768	-0.607545192383695	109.098309684485	3.06753570520233e-24	5.96254231243405e-23
FBXL19.54620	8.49626183198568	0.283304844872352	109.089641439075	3.07958154840833e-24	5.97978540868771e-23
ARHGAP11A.9824	7.45910620175624	0.443771816559287	108.966942317719	3.25526492413735e-24	6.31440935593481e-23
SALL4.57167	3.17716377304194	0.601146240455618	108.953384206924	3.27528393105114e-24	6.34670502483006e-23
YDJC.150223	7.51964881457188	0.331406316349154	108.895097163665	3.3627618116493e-24	6.509518882057e-23
ESYT1.23344	12.0581876520368	-0.209624630563458	108.845418227067	3.43916674770154e-24	6.65058580009841e-23
REV1.51455	9.67361198476446	-0.15554433911096	108.840398631342	3.44698289250261e-24	6.65886387490119e-23
ABCA6.23460	7.57750168347101	-0.710066636668546	108.785610824065	3.53346091051336e-24	6.81892789441794e-23
LRRN3.54674	5.91550481431143	-0.679616726865258	108.742648395684	3.60279204361991e-24	6.94560779340645e-23
ANTXR2.118429	10.1450017484108	-0.364852963527575	108.646568001034	3.76281754937473e-24	7.24669412499725e-23
SDC1.6382	11.3262736539933	0.532641990448482	108.58367277476	3.87141090957315e-24	7.44821496239124e-23
PPM1F.9647	9.90979838931187	-0.263833993906011	108.540910936343	3.94703087205996e-24	7.58595168114789e-23
LOC148709.148709	1.99555341403209	0.580347385091373	108.526513430528	3.97282311724987e-24	7.62773938974528e-23
SVEP1.79987	9.88370430876164	-0.67621873442609	108.458293852191	4.09734972981871e-24	7.85881692068589e-23
SRP9.6726	12.1322189078906	0.204707169062361	108.447186021261	4.11799290999328e-24	7.89037603862904e-23
SNRPE.6635	9.67893934359192	0.239786340867217	108.434945626702	4.14086163423736e-24	7.9261309838273e-23
SACS.26278	9.26713079615575	-0.394737761029849	108.38002070418	4.2450551115933e-24	8.11732111947816e-23
NR3C2.4306	7.88669693630036	-0.550840094257249	108.361497090613	4.28078401331882e-24	8.17733944126368e-23
DENND5A.23258	10.8529484615053	-0.207756936264861	108.301458748046	4.39867253216752e-24	8.38876805488648e-23
SNRPB.6628	10.9505762987892	0.263966721583162	108.300604504144	4.40037315541696e-24	8.38876805488648e-23
HPD.3242	1.97841277262573	-0.741617457860922	108.291053587956	4.41943199002822e-24	8.41658256139349e-23
TMEM88.92162	5.56698502553488	-0.499814263420352	108.280588170219	4.44041072293908e-24	8.44799353197552e-23
ACSL1.2180	11.9199185773878	-0.507321150657896	108.149794983636	4.71117020289274e-24	8.95407575897929e-23
AVPR2.554	4.77716667608517	-0.732326143918851	108.074720076912	4.87399785500434e-24	9.25420862893213e-23
CAMK2N2.94032	2.99663801984222	0.589484839520539	108.062594081384	4.90082163925049e-24	9.29576793305971e-23
ACTG2.72	10.1040951924856	-0.922526074546144	107.957842367193	5.13878927872053e-24	9.73733360811884e-23
XPNPEP2.7512	4.79499023336893	-0.779804697141672	107.914663598204	5.24021935731216e-24	9.91955091406778e-23
DFNB59.494513	4.96804439208963	-0.383028920420488	107.901280005787	5.27206394230664e-24	9.96981168206281e-23
SYNPO2.171024	10.6904416229041	-0.596592194122287	107.896549536423	5.28336583609229e-24	9.98116304140403e-23
ANK2.287	8.78242993780578	-0.543735659230269	107.788490423779	5.54825539040156e-24	1.04710811902017e-22
LIG1.3978	9.03662645928605	0.268781840989841	107.766867529299	5.60283790218484e-24	1.05635086974626e-22
BOLA2.552900	9.43861585098299	0.272352047035837	107.711142941983	5.74599674539851e-24	1.08225848699581e-22
ASAM.79827	8.67813040926425	-0.555800638152833	107.694898354583	5.78841584745148e-24	1.08915896590158e-22
TMEM47.83604	9.7951090852915	-0.486634885049295	107.682070436393	5.82213476090498e-24	1.09441026169307e-22
ARHGEF6.9459	10.7601208975942	-0.416385848998857	107.630831412075	5.95879466745543e-24	1.11898202952665e-22
VAMP3.9341	11.2478476191241	-0.162533323657531	107.542145617924	6.20297123293301e-24	1.16367493199495e-22
EGFR.1956	9.14378581625981	-0.782033154490918	107.536195438051	6.2197082490225e-24	1.16565377980437e-22
F3.2152	9.52100548708638	-0.574932417665476	107.47099998317	6.40608570832749e-24	1.19938990374104e-22
KLF9.687	10.6149890108475	-0.355787081630056	107.422290868999	6.54897730147497e-24	1.22492539695413e-22
RBM9.23543	11.2333511687057	-0.21214542858993	107.415341078132	6.56962377812218e-24	1.22756809385844e-22
ADAM8.101	7.21385046271062	0.494176565548091	107.214801348097	7.19433456672052e-24	1.34207972186764e-22
ZBTB16.7704	6.23279995639003	-1.03650166991757	107.214072299532	7.1967110118732e-24	1.34207972186764e-22
ARFGAP1.55738	10.0775896732062	0.265406103820906	107.165227759905	7.35773258072512e-24	1.37075067416378e-22
TMBIM1.64114	11.9009563779852	-0.250439229516318	107.142472669728	7.43397546152847e-24	1.38358624325977e-22
CASC5.57082	5.64014454630099	0.634735508799986	107.071401196177	7.67724328072733e-24	1.4274518972606e-22
PKD2.5311	9.70629446602578	-0.344467823584089	107.05178020043	7.74579778279077e-24	1.43877811872647e-22
CAPN11.11131	4.64354844083996	-0.682811215557552	107.008830243896	7.89801136187492e-24	1.46560634483659e-22
PHYHIP.9796	5.49367563850604	-0.625160023926419	107.005920885038	7.90842982163077e-24	1.46609523317338e-22
TUFT1.7286	9.43856025406914	0.311784387810366	106.879576087529	8.37441304296361e-24	1.55095447064129e-22
ADCY4.196883	7.96008524095597	-0.453177624307261	106.834285398944	8.54807222621486e-24	1.58156130040036e-22
RBMS3.27303	6.08943808401165	-0.566615225455099	106.671991482564	9.20053767204563e-24	1.70060968648655e-22
KREMEN2.79412	2.75860660549432	0.833991891657883	106.658804514609	9.2556962363503e-24	1.70912782952606e-22
NCRNA00086.399668	6.04352075348757	-0.639733990803994	106.606288809831	9.47866737340271e-24	1.74858667951068e-22
IGFBP1.3484	1.76774211200154	-0.663514804701797	106.493383875167	9.97643886856527e-24	1.83861277973999e-22
HTR2A.3356	2.86554115282608	-0.706202987000592	106.486276175655	1.000863767927e-23	1.84274379950196e-22
MOCS1.4337	9.06962337177334	-0.358113436572553	106.468460557216	1.00898032525328e-23	1.85587347911577e-22
KLHL13.90293	8.06250470665048	-0.732157071982018	106.457421266924	1.01404274948111e-23	1.86336538404651e-22
PRKCA.5578	8.01235433180287	-0.460683013593714	106.452663684316	1.01623233578296e-23	1.86556881525068e-22
ADD3.120	10.9475785275123	-0.424153003507903	106.413726972304	1.03433123224423e-23	1.89694535144305e-22
SYNGR3.9143	3.62710296976614	0.638546774355773	106.40081124153	1.04040591181511e-23	1.90623009231883e-22
PLXNA3.55558	9.62762826604497	0.264210715158861	106.383212933385	1.0487405534387e-23	1.91963346200369e-22
CCL11.6356	2.12248276315711	0.740821871780008	106.360373786485	1.05965714533025e-23	1.93773226527138e-22
MMP1.4312	3.98626265868909	1.21062948546923	106.317481916247	1.08046722152333e-23	1.97387004048418e-22
NR2F6.2063	9.67876218163426	0.261072571075566	106.292576194747	1.09273833487701e-23	1.99435334664811e-22
RTKN2.219790	6.27932347192601	0.432211264927086	106.286952940666	1.09552820010254e-23	1.99750954975134e-22
SPARCL1.8404	13.1001294459094	-0.456626299615389	106.263561042475	1.10721044861717e-23	2.01685771757295e-22
POLR2H.5437	9.32227877964477	0.227201749435867	106.188724756815	1.14543009542393e-23	2.08446143452269e-22
SGK1.6446	10.6990833672872	-0.389436734676527	106.116432746591	1.18360561531839e-23	2.15185441742489e-22
GRM4.2914	2.88171591097641	0.990574934077868	105.917457141301	1.29539496499012e-23	2.35282200246759e-22
OSBPL1A.114876	10.8713604931978	-0.293433937698367	105.845523337536	1.33836346266555e-23	2.42852368201404e-22
PELI1.57162	9.87732223478499	-0.360824127444164	105.64199905016	1.46783306560672e-23	2.66088891152093e-22
RCBTB2.1102	8.52574466351522	-0.278365895180631	105.587762655248	1.5044053992631e-23	2.72456497068467e-22
GJB2.2706	7.15523079833098	0.760480399166429	105.49796377475	1.56697701703491e-23	2.83515966530763e-22
FANCA.2175	6.57829427278495	0.480556915086021	105.492794866603	1.57065707809826e-23	2.83909079328029e-22
WASF2.10163	12.2259771997127	-0.21053506065171	105.409347272107	1.63128170475291e-23	2.9458476422839e-22
N4BP3.23138	8.23156135594136	0.432065955078038	105.387747669712	1.64735234180528e-23	2.97201928715541e-22
ITGB1BP1.9270	10.1556996177653	-0.220980152233651	105.338044644939	1.68493791756669e-23	3.03691920357594e-22
LOC257358.257358	1.64315957080735	-0.45397119761896	105.252136976053	1.75193958198788e-23	3.15466367368468e-22
CFL1.1072	13.5803888268453	0.205286439558154	105.240796458843	1.76098163241592e-23	3.16752606398042e-22
SLC37A1.54020	8.72975034890993	0.269578215632323	105.238965163808	1.76244614550118e-23	3.16752606398042e-22
ACAA2.10449	10.4975704409734	-0.275160628808286	105.120597157748	1.85974275492143e-23	3.33920446033796e-22
REEP4.80346	8.27508580874146	0.293076431079885	105.111926771084	1.86707778453261e-23	3.34918191158778e-22
CHPF.79586	10.5733053869542	0.316073262955762	104.951588226022	2.00807102163478e-23	3.59866961869564e-22
AIFM2.84883	9.26405071449642	-0.337108588036216	104.853917720484	2.09913804249072e-23	3.75829515497269e-22
WHAMML1.339005	6.30486178580589	-0.379786359325642	104.831420406012	2.12069419975764e-23	3.79328349975642e-22
DLC1.10395	10.3983437823005	-0.414849553107004	104.78362562669	2.16722875256505e-23	3.87284189322227e-22
TEAD1.7003	10.971724081683	-0.313136229693155	104.752074133806	2.19850777138286e-23	3.92501363734561e-22
RNASE7.84659	3.11483166145547	-0.759675287564441	104.713394037338	2.237471897324e-23	3.99079386231985e-22
SCN9A.6335	4.75416183996227	-0.556882953684145	104.687301143963	2.26414659558579e-23	4.0345507216517e-22
RAD54B.25788	6.41866644617343	0.39245536826198	104.557610979098	2.40153350972958e-23	4.27531981623408e-22
KIAA1199.57214	5.87762498030278	0.762174903235234	104.520622000513	2.44222761586508e-23	4.34365978704615e-22
SFRS9.8683	10.8036300079909	0.163965019437651	104.50291030387	2.46195746370089e-23	4.37461970083078e-22
LMO2.4005	8.57406494874468	-0.310671934867944	104.405640142197	2.57319377834032e-23	4.5679646385523e-22
ROGDI.79641	8.78165907114636	0.336526670805813	104.379892057252	2.60347289120004e-23	4.61736458622908e-22
EIF4EBP2.1979	12.3846825354333	-0.20222375363372	104.351555232583	2.63720925103024e-23	4.6727973888198e-22
OBFC2B.79035	9.19557739630917	0.174295388782823	104.3384384141	2.65297347161917e-23	4.69631159191232e-22
CYP7A1.1581	0.682948514752675	-0.355953030848907	104.251197785458	2.76025264866758e-23	4.88162991902854e-22
FLJ10357.55701	10.2961093496219	-0.299983616993486	104.204061503258	2.82001414692933e-23	4.97797248897975e-22
THSD1.55901	7.38621582072948	-0.35003897720044	104.204768032192	2.81910887337929e-23	4.97797248897975e-22
C20orf20.55257	8.14230110735979	0.240734445060236	104.157305465492	2.88057474488984e-23	5.08011473033709e-22
LOC283867.283867	1.34248502050563	0.726457504634516	104.047380662953	3.0281396076544e-23	5.33536103930502e-22
OSR1.130497	7.41479518898186	-0.907096374615938	103.991422250971	3.10614562870171e-23	5.46768718846698e-22
LOC644538.644538	6.60602907984334	-0.383738028915574	103.967692495239	3.13983008999403e-23	5.52182070448531e-22
LOC100124692.100124692	3.40500450865614	-0.92745253965864	103.913844088467	3.2176324615542e-23	5.64809947934513e-22
TCF21.6943	1.06765998661669	-0.455104941299196	103.914015826245	3.21738128139002e-23	5.64809947934513e-22
ECSCR.641700	6.96764554667666	-0.420185324424462	103.904448897831	3.23140366636682e-23	5.66699143910792e-22
BMP3.651	2.8059093445223	-0.804578353352182	103.894260410126	3.24640444009853e-23	5.68271632242155e-22
SMARCA4.6597	11.2735684856541	0.204930476812994	103.894692240382	3.24576723109042e-23	5.68271632242155e-22
PNRC1.10957	11.0771411072	-0.262898144595656	103.867206090217	3.28657682719878e-23	5.74769494338803e-22
MTHFD2.10797	10.1352321917004	0.297687795083779	103.847012035479	3.31688697652202e-23	5.7953215401477e-22
KCNJ2.3759	7.49518140908834	-0.424856215886368	103.732272440282	3.49450084032843e-23	6.09999289412289e-22
NANS.54187	9.88190212150251	0.262724652448112	103.728550061038	3.500419952817e-23	6.10466757512113e-22
RDM1.201299	1.86443626853592	0.624646543614462	103.685376971794	3.5698099121743e-23	6.21992319110111e-22
TRAF2.7186	8.43398383874402	0.262418985398384	103.678644800955	3.58075376666316e-23	6.23322524908509e-22
SLC12A6.9990	9.2283586447594	-0.27441833418669	103.653175441955	3.62246203285348e-23	6.3000066840993e-22
PROC.5624	1.77739043365105	0.592948017758367	103.647098648735	3.63248504227704e-23	6.31161031100443e-22
LOC285830.285830	5.20879797780648	-0.416859567068926	103.625275988865	3.66870884509939e-23	6.36867567718406e-22
AOX1.316	8.19615646274287	-0.703224314754482	103.616553539881	3.68328846424933e-23	6.3880974423698e-22
C14orf80.283643	6.63721563000952	0.398052787108063	103.539146698503	3.81524576003037e-23	6.61086972310691e-22
LRFN5.145581	4.6509661129534	-0.679088114102045	103.484851159593	3.91062234951841e-23	6.76990551040251e-22
GPR17.2840	2.91791569336746	-0.63712523701386	103.423019607444	4.02215071587316e-23	6.9565848240102e-22
LIPT1.51601	7.11258388361924	-0.177422633984792	103.372733937454	4.11519990127318e-23	7.11098992114499e-22
PRSS8.5652	10.5812918010564	0.556007957863572	103.345269577474	4.16692813705532e-23	7.19377556933428e-22
WSCD2.9671	4.63115162783911	-0.74630024667551	103.281098024432	4.29034796276427e-23	7.4000644577532e-22
ADM2.79924	6.7330688946101	0.500844226129098	103.250007597972	4.35145456254428e-23	7.49859530517122e-22
PDE7B.27115	6.68262714421361	-0.419343399761293	103.182005146316	4.4881677788449e-23	7.72711518414477e-22
FLJ37543.285668	1.30038377164241	-0.515476135870261	103.174798165884	4.50290679483479e-23	7.74541091148066e-22
TARS2.80222	9.20439687576802	0.222201787741712	103.162555127984	4.52805636096035e-23	7.78156401082922e-22
SLC10A6.345274	3.78100953961317	-0.628030739738586	103.122626390967	4.61106017645058e-23	7.91698435947554e-22
PTPRB.5787	9.8755255774171	-0.440368120667373	103.068296476144	4.72645595089468e-23	8.10772293580158e-22
VAV2.7410	9.63683606886256	0.230334101604334	103.003367171953	4.86816769414971e-23	8.34321551586077e-22
SLC25A39.51629	10.8697925516278	0.242318325913703	102.992317199512	4.89270545611176e-23	8.37764611507863e-22
FAM70A.55026	6.52563743352159	-0.567631885504784	102.946450872715	4.99588930310725e-23	8.54655540636013e-22
AKR1C2.1646	8.33866400813573	-1.04761454420983	102.861705137256	5.19231131509215e-23	8.87451756985124e-22
SLC25A22.79751	8.56541797649927	0.301407749768359	102.822013698566	5.28695086440449e-23	9.02807973989652e-22
CMTM5.116173	2.02474247297985	-0.675935803935417	102.807357630238	5.32233195211234e-23	9.08026470272064e-22
HADHA.3030	12.4687271220319	-0.142816166532643	102.766266451858	5.42280039429863e-23	9.24329822865292e-22
DPT.1805	10.4002093085451	-0.716848874861062	102.763725739245	5.42907450470564e-23	9.24562552406245e-22
ELANE.1991	1.21372323056078	-0.473990179324838	102.638194687429	5.7482971963215e-23	9.78041352237719e-22
DSN1.79980	8.477934765265	0.245779368555896	102.626894015594	5.77794162334032e-23	9.82197928480278e-22
KATNAL1.84056	8.90925246080784	-0.259982881783617	102.624089079841	5.78532336236952e-23	9.8256596510577e-22
PPP1R16B.26051	8.45051085076776	-0.54302730287982	102.610969515371	5.81997577200317e-23	9.87560753744861e-22
SPG20.23111	10.3953552627957	-0.303028405646626	102.465418539315	6.21865959738685e-23	1.05426150780181e-21
MOSC1.64757	9.067559490765	-0.471810732158742	102.450728531616	6.26038815729374e-23	1.06038139336895e-21
STBD1.8987	9.54863230883196	-0.343361964188572	102.435631256933	6.30356605744918e-23	1.06673554979385e-21
MAP3K8.1326	8.29213577811375	-0.408480195050245	102.361271183986	6.52062973520104e-23	1.10247810648574e-21
LASS2.29956	12.4036806390734	0.273467057432701	102.30314868348	6.69549841665729e-23	1.13102881325327e-21
GFRA2.2675	4.81483613969075	-0.67429964698489	102.213142281165	6.97561517203799e-23	1.17729132406215e-21
FGD4.121512	8.84739900275413	-0.312350735352342	102.198857734721	7.02113898068663e-23	1.18391363206117e-21
ECM2.1842	9.58909026456154	-0.531969728176562	102.195852897905	7.03075302004405e-23	1.18447435717826e-21
HYMAI.57061	1.24525901029326	-0.46212596798016	102.188930839532	7.05295053218194e-23	1.18715212934448e-21
DAP3.7818	11.1616589091706	0.178398343871922	102.18652021706	7.06069734549395e-23	1.18739495091409e-21
TK2.7084	9.97426460511441	-0.213493837287155	102.183992243078	7.06883044301397e-23	1.18770224258848e-21
DDX41.51428	10.0297239843796	0.172931028974036	102.17498675669	7.09787962974404e-23	1.1915201677917e-21
VWF.7450	12.4789233107244	-0.409476532338336	102.157542433523	7.15449096226946e-23	1.19995402737618e-21
MPDZ.8777	10.0582092092838	-0.324173975873953	102.142966125186	7.20214177006434e-23	1.20687135444094e-21
CBX3.11335	11.7518684778826	0.187910789200337	102.127576362728	7.25279707668804e-23	1.21427940390595e-21
SPRY1.10252	10.0864179115934	-0.441380533341768	102.100917752774	7.34139024058814e-23	1.22802029468453e-21
NME1.4830	10.0582144539057	0.347946616759334	101.947322970675	7.87336821458385e-23	1.31583753612854e-21
BAX.581	8.68210884281647	0.262188053159352	101.939627491256	7.90101556977468e-23	1.31928748454527e-21
PIK3R1.5295	12.071368527582	-0.389330838412247	101.933603602651	7.92272532377475e-23	1.32174075707084e-21
ARL4A.10124	9.22040659056316	-0.382234310028084	101.92985414763	7.93626832677994e-23	1.32282844190177e-21
LMX1A.4009	2.29654440537136	-0.633248845119265	101.895422906553	8.06172369796123e-23	1.34255142220247e-21
MMRN1.22915	7.56312097217327	-0.858770669910679	101.867644805508	8.16438465747137e-23	1.35844686416496e-21
BCL2L2.599	10.364347655708	-0.211575728930223	101.777470744618	8.50676368337232e-23	1.41405734600386e-21
LOC646982.646982	0.80275947619916	-0.364040230262488	101.775701385913	8.51362373436885e-23	1.41405734600386e-21
VIP.7432	1.41984600652102	-0.481564976387592	101.772805767372	8.5248624166643e-23	1.41467650764645e-21
GABRA4.2557	0.908681655800778	-0.41411831211394	101.759090888883	8.57829593338643e-23	1.42229052733568e-21
ADPRH.141	8.4935953430394	-0.256146618822045	101.713879205925	8.75683064299959e-23	1.45061482111607e-21
JAM2.58494	7.97953485599861	-0.454053775389626	101.686377741223	8.86724700855943e-23	1.46761509144303e-21
LEPREL1.55214	7.87898570337251	-0.497654689360529	101.673105136489	8.92103372333382e-23	1.47522098489019e-21
ABCB8.11194	8.9179222846529	0.225621501224398	101.668878505759	8.93823053492025e-23	1.47676817653704e-21
PELI2.57161	7.91107487040585	-0.464269460446716	101.59953905579	9.22514188645881e-23	1.52283564795313e-21
ARHGEF15.22899	8.71951086562096	-0.390449883338694	101.584997098787	9.28647453499223e-23	1.53161775715043e-21
HDAC4.9759	8.80901367756332	-0.267425336516702	101.575982752433	9.32469877563146e-23	1.53657656552072e-21
KIAA1045.23349	3.94661261787538	-0.701676612347654	101.525691472438	9.54086532485393e-23	1.57082341253168e-21
LAMA3.3909	10.5296855671956	-0.720063589841255	101.523194533677	9.55172782556686e-23	1.57123837200482e-21
KLHL21.9903	10.5628287303395	-0.286522358937285	101.51230583648	9.5992422986916e-23	1.57767651567065e-21
PTPRM.5797	10.2681245238495	-0.356122206165845	101.475494049167	9.76163735240982e-23	1.60296808659668e-21
KCNH8.131096	4.06988791968841	-0.83837763969233	101.427042605508	9.97958569962285e-23	1.63733011021251e-21
LRRC45.201255	7.89152878663745	0.363365866293991	101.368819834714	1.02479502582004e-22	1.67989680690344e-21
GPRASP2.114928	8.39195752389437	-0.316647590057998	101.270995941286	1.07152339885897e-22	1.75496897543554e-21
TYMS.7298	8.1232304408953	0.428876509190615	101.213161920729	1.10014792291698e-22	1.80028550201054e-21
DBNDD1.79007	8.5306876204927	0.4172384663914	101.113696663779	1.15118172911188e-22	1.88216214130402e-21
LRFN2.57497	1.46741977081593	0.709176947238292	100.90382944405	1.2667811189544e-22	2.06936880967096e-21
C11orf87.399947	0.957964312012881	-0.435086438290638	100.825338974191	1.31294502805133e-22	2.14292197602659e-21
DNAH14.127602	6.38979075517626	0.35518355700225	100.676442424547	1.40520242027279e-22	2.29151407669593e-21
C9orf172.389813	2.74640928729116	0.517443192838936	100.660633585534	1.41537154622247e-22	2.30610061185988e-21
NUDT16L1.84309	8.87572772032189	0.271976034570698	100.653857034668	1.41975315628394e-22	2.30986207062346e-21
TMTC1.83857	9.64135012881833	-0.639696631138719	100.653270746816	1.42013287909847e-22	2.30986207062346e-21
CLEC1A.51267	6.22290524804387	-0.396183651385233	100.623288172422	1.43968810674548e-22	2.33964844612176e-21
SNRK.54861	10.3127654926715	-0.21244515388828	100.545786222223	1.4914961242119e-22	2.42175254306303e-21
SNAP47.116841	9.43274545643931	0.17723650685503	100.532137560943	1.5008115391108e-22	2.43477909897949e-21
RPL26L1.51121	7.70438733030188	0.209640926974246	100.474712495673	1.54064814114157e-22	2.49725539917397e-21
NDOR1.27158	8.82722283510209	0.244169665700293	100.471632633333	1.54281438484148e-22	2.49861641775489e-21
RGL1.23179	9.53293921808826	-0.356384314807548	100.466782489212	1.54623196027148e-22	2.50199991165921e-21
CASP12.120329	1.31307641097975	-0.459615857826688	100.435885656028	1.56818175570032e-22	2.53533934494553e-21
SCN3B.55800	5.19435359210399	-0.674412837659927	100.358738544681	1.62436202459105e-22	2.62391584332526e-21
MSRB3.253827	10.3092246055231	-0.447695858617214	100.295368577939	1.67201548449986e-22	2.69857854760538e-21
DPM2.8818	9.39634837941994	0.225850787922811	100.230953688688	1.72189111569286e-22	2.7766968462393e-21
NPR2.4882	8.04088579604927	-0.396379599401551	100.186870011532	1.75688140678755e-22	2.83069814344256e-21
SPATS2.65244	9.09996388435226	0.18638860344202	100.137678921716	1.79676758701189e-22	2.89248867533068e-21
S100P.6286	5.53962203217492	1.11345654344979	100.118829370376	1.81229101260574e-22	2.91498729482741e-21
C1orf31.388753	8.03440468203898	0.258840426282857	100.082171038775	1.84286673255274e-22	2.96163779075348e-21
BHMT2.23743	6.69257505538212	-0.64907227087271	99.9563388892867	1.95180789818085e-22	3.13404107094938e-21
MAP7D3.79649	7.84365518662838	-0.458548631185092	99.9380900396389	1.96813431450205e-22	3.15756472007207e-21
NCRNA00092.100188953	2.83075926329588	-0.768433204376922	99.9220063202533	1.98263713691264e-22	3.1781251467021e-21
DUSP22.56940	9.72203570388831	-0.212968117386518	99.8853953200565	2.01605026211791e-22	3.2289376434516e-21
CASQ2.845	5.61664600431274	-0.740516672572113	99.8408419902777	2.05747428661963e-22	3.29248327854552e-21
MAB21L1.4081	5.41439658483895	-0.660066479170537	99.8049131589355	2.091500162452e-22	3.34409215278298e-21
GOLGA6L5.374650	5.07290636617073	-0.493903803254629	99.7807054121174	2.11474322369861e-22	3.37838749943709e-21
MYOCD.93649	3.74486755111086	-0.65992625282172	99.751318578815	2.14330717841592e-22	3.42111785639524e-21
VAMP8.8673	10.7395356679108	0.240480774579343	99.6705491344291	2.22382286831402e-22	3.5466302899826e-21
HIST2H2AA3.8337	8.22544479650357	0.564630952811324	99.6456234012512	2.24927725376467e-22	3.58419095386274e-21
CDADC1.81602	7.49985935543537	-0.186675362120284	99.5952734144198	2.30158937636027e-22	3.66143742980872e-21
TFPI.7035	9.12303087675406	-0.466299021770707	99.5952237434412	2.30164158051156e-22	3.66143742980872e-21
D4S234E.27065	5.97889668494806	-0.77139395775754	99.5545302868216	2.34481163079108e-22	3.72696430936287e-21
ARRDC3.57561	11.3433961882591	-0.322373756721793	99.5044002735846	2.39910991178785e-22	3.81005355721114e-21
TDRD10.126668	4.09396791002197	-0.598469892287823	99.4806507592551	2.42527238913998e-22	3.84835766212735e-21
MRGPRF.116535	7.47426234131229	-0.525542099009633	99.4178387096078	2.49585279098243e-22	3.95701913452476e-21
FBLN5.10516	10.6576079633108	-0.459559771077464	99.2815885349398	2.65611162888332e-22	4.20755782422349e-21
HCG11.493812	8.98822710917256	-0.360697792803566	99.1973869616072	2.76026621819339e-22	4.36887514451029e-21
PLK4.10733	6.72947720577132	0.370383947957851	99.1867036305906	2.77377052918383e-22	4.38656321722733e-21
EHD2.30846	11.5870489477557	-0.380532754734305	99.1352513858608	2.83974226036098e-22	4.48712629814589e-21
ZC3H3.23144	8.80519725981897	0.235427782907629	99.1126326290673	2.86923936232694e-22	4.52993490271818e-21
LETMD1.25875	10.0426061447126	-0.202116939373692	99.0242114595198	2.98752618550218e-22	4.71273498357903e-21
C19orf21.126353	6.77379441959024	0.871459829548271	99.0127510942696	3.00321109480853e-22	4.73351305194299e-21
GRRP1.79927	5.83654278958607	-0.527896921923445	98.8896479452264	3.17698810363025e-22	5.003224994304e-21
PER2.8864	10.0506617376914	-0.286419452387865	98.8767604529841	3.19575359297239e-22	5.02857300949331e-21
C10orf54.64115	9.80885634685027	-0.383295241937727	98.8437517399248	3.24432587914377e-22	5.10074106291093e-21
GSPT2.23708	7.86631568324247	-0.473219105809574	98.7715980819908	3.35309212227342e-22	5.26734696605671e-21
TSEN54.283989	8.54538713098554	0.258239661082827	98.6873057899928	3.48479434782973e-22	5.46967512844774e-21
ROBO3.64221	6.61159854593787	-0.491530053866568	98.6010509374738	3.62493253061254e-22	5.68489627094815e-21
ORC6L.23594	5.54145577411307	0.516037667486435	98.560466012261	3.6928114540364e-22	5.78653109290978e-21
TMEM9.252839	10.8699413416465	0.242758966163859	98.4851392773165	3.82219155410573e-22	5.98428744152797e-21
EVPL.2125	8.78803612336064	0.455044647039932	98.3564476084413	4.05383024089496e-22	6.34168543083527e-21
RAE1.8480	9.37840744319769	0.216740749213913	98.2268108801673	4.30140011384669e-22	6.72339179620766e-21
CALCOCO1.57658	10.9787115418189	-0.244343083002838	98.2015500486066	4.35137737427671e-22	6.79587005344128e-21
HOXA2.3199	3.82648046281067	-0.639838972032743	98.1764252343655	4.40166286590337e-22	6.86870920292378e-21
PROL1.58503	4.35933355063929	-1.11904385913425	98.1685360060853	4.41757242976463e-22	6.88782919822987e-21
PARVA.55742	11.2664504823479	-0.220706516898677	98.1239467672996	4.50858151609958e-22	7.0239150418309e-21
OLR1.4973	6.96289846489667	0.522855169898575	98.086299079716	4.58688423168057e-22	7.13999706642178e-21
BOC.91653	9.6473777487217	-0.498044298980006	98.066289342651	4.62905539203736e-22	7.1996910246923e-21
RNF180.285671	7.30385407990976	-0.437236632861037	98.0512127810195	4.66108625061632e-22	7.24352801405598e-21
HIST2H3C.126961	0.680563607352388	0.597474251291361	97.9375686918181	4.90978632129057e-22	7.6237283892422e-21
CDH5.1003	10.4252577455196	-0.35067086008523	97.9272281083156	4.93306557431966e-22	7.65356590546218e-21
ITIH2.3698	2.99576286392941	-0.904562538247973	97.904773909187	4.9839972805379e-22	7.72622129867748e-21
ESD.2098	10.907255427874	-0.184686626448856	97.8896363799855	5.01863006539707e-22	7.77351128961791e-21
AKR1C3.8644	9.24772747010878	-0.586547311698593	97.8760459206038	5.04992879689829e-22	7.81556358994077e-21
TMEM71.137835	6.05602844385245	-0.600989661639298	97.7993937768609	5.23015753464665e-22	8.08785034195973e-21
FAM195A.84331	7.75416993382887	0.368466287288426	97.7778558611783	5.28194921715923e-22	8.16123982815374e-21
ZNF677.342926	5.60565457173102	-0.516528212625737	97.7730564673425	5.29356005803098e-22	8.1724757125421e-21
INTS7.25896	9.10692917813402	0.242279853336372	97.7559913932165	5.33505199739303e-22	8.22978741776393e-21
DIAPH3.81624	5.96479447125293	0.496766923162529	97.7394485995585	5.37558521118036e-22	8.28552761477759e-21
PKDCC.91461	7.93029991820261	-0.512933536095383	97.7340037998709	5.38899348088195e-22	8.29940247035254e-21
PRIMA1.145270	6.86280571103921	-0.666309263187682	97.7177492755799	5.42922133641302e-22	8.35452482608981e-21
RIC3.79608	6.22274616898357	-0.867537018498231	97.6987430829019	5.47664111829261e-22	8.42061513984011e-21
CCL16.6360	1.15558971763876	-0.445408684435009	97.6382377067093	5.63038200261149e-22	8.64993841918331e-21
KLHL10.317719	1.3625050599576	-0.398866061662697	97.5476755111422	5.86861675696344e-22	9.00858978136971e-21
LRRC8C.84230	9.32984669216846	-0.334448206434433	97.4920865485259	6.01982803641134e-22	9.23318086855111e-21
CRYBG3.131544	8.68131565705765	-0.503813710431897	97.4301675294971	6.19286041448732e-22	9.4908483243994e-21
C9orf21.195827	7.56810680638994	-0.239316913623315	97.3998686470672	6.27933829453114e-22	9.61555583556862e-21
SYNE1.23345	10.4731233291247	-0.370391766709035	97.3810335156193	6.33370582131317e-22	9.69093006859737e-21
AKAP7.9465	7.45855035041047	-0.279847937897934	97.315932362771	6.52527970925095e-22	9.97594507497903e-21
RPS6KA3.6197	10.1821429208487	-0.349387082709309	97.279449009414	6.63516810187497e-22	1.01357170477547e-20
LOC100190939.100190939	7.45535768119323	-0.313306974930097	97.2689665444709	6.66708311777861e-22	1.01762164119417e-20
LOC399959.399959	8.36852857144436	-0.458109840639297	97.2640434668619	6.68212502453944e-22	1.01909169908664e-20
TMEM178.130733	5.661723091955	-0.56825041590829	97.2466581962559	6.73551643359609e-22	1.02640333355002e-20
TOR2A.27433	7.77003198274739	0.250710707500891	97.1766338437794	6.95493115854943e-22	1.0589824443919e-20
ABHD11.83451	9.17583308083588	0.31736874507611	97.115344207208	7.15284844917961e-22	1.08823829192486e-20
BCL6.604	10.7073124254045	-0.306507614236767	97.0513572488288	7.36550223890286e-22	1.11878415056238e-20
STIL.6491	7.19742099860358	0.404516577232354	97.0523583477851	7.36212688106892e-22	1.11878415056238e-20
DPEP1.1800	2.17359476029544	0.687917792602881	97.0329101491821	7.42797782425874e-22	1.12736472457626e-20
DAB2IP.153090	10.6377488099535	-0.270776154792588	97.013154482498	7.49547433448004e-22	1.13669290732634e-20
RUVBL1.8607	9.71648908898656	0.212295143695383	96.9473118979838	7.72490019700743e-22	1.17054300249907e-20
LPAR6.10161	9.76033003906656	-0.291895985030149	96.9171518471154	7.83232947609329e-22	1.18586756979274e-20
RAB11FIP2.22841	8.98087484815994	-0.211873657238096	96.9086780400007	7.86278152901468e-22	1.18952200882724e-20
ELTD1.64123	9.7920586018684	-0.3601132412966	96.8970445533987	7.9047818153123e-22	1.1949162559503e-20
EGFLAM.133584	8.38336198030475	-0.382583635104892	96.8837325185346	7.9531181078028e-22	1.20125885774231e-20
TEPP.374739	1.2331886094482	-0.483950338000304	96.8772651021892	7.97670825633062e-22	1.20385657057682e-20
GPR182.11318	1.28754912694773	-0.457549663985783	96.8476040444721	8.08579972526935e-22	1.21934377762569e-20
MSRA.4482	7.54747982938759	-0.324136123309214	96.7748373082337	8.35980806021249e-22	1.25965587851282e-20
BMP5.653	3.42024745618381	-0.883838065671646	96.6931955139352	8.67833115188098e-22	1.30660565344267e-20
DAAM2.23500	9.15530226197375	-0.414130832920616	96.6718097893398	8.76375903729032e-22	1.31841374973932e-20
TBX15.6913	7.67574603343059	-0.450992261819808	96.64545248578	8.87020700398092e-22	1.33336272082985e-20
APOLD1.81575	9.98155634543351	-0.422203955604964	96.6376859526967	8.90181982506365e-22	1.33704765873265e-20
LOC339290.339290	9.30261765943348	-0.280182515183226	96.5976481169083	9.06659002590601e-22	1.36071094133817e-20
APBA1.320	7.71053931679384	-0.431451524023511	96.5743937604834	9.16368992828173e-22	1.37418869266868e-20
PPP2R4.5524	11.6948126923873	0.19796772275209	96.5275938000935	9.36227709127254e-22	1.40285194124199e-20
KLC2.64837	8.9603562481414	0.237622908738657	96.5257225396545	9.37030651870717e-22	1.40293897678736e-20
CYR61.3491	12.5074839664558	-0.49406946265673	96.5100654205743	9.43776101593707e-22	1.41191603443348e-20
GOLGA9P.283796	0.56610209732296	-0.34717892041363	96.5079664521995	9.44684077952332e-22	1.41215274668509e-20
BACH2.60468	7.35830408244247	-0.476186339322686	96.3566473680599	1.01250260892238e-21	1.51233042339833e-20
ALG1.56052	9.06223590698175	0.199252423629772	96.3185638605103	1.03032631699812e-21	1.53712577800069e-20
SHISA3.152573	2.74675801142187	-0.6716674191108	96.3176978561558	1.03073525756033e-21	1.53712577800069e-20
SEMA6A.57556	9.129846235467	-0.49504275728955	96.2916076154575	1.04313204823549e-21	1.55438228864838e-20
P2RX6.9127	2.62874074697146	-0.609587530119634	96.2399781461011	1.06810604148135e-21	1.59033812579456e-20
KCNA6.3742	5.03979037545786	-0.634788219945085	96.1854079662434	1.09515431146714e-21	1.62932317981704e-20
PDLIM3.27295	9.9825177601653	-0.490318495352772	96.0110346581145	1.18627279222542e-21	1.76349234740062e-20
DNAJA3.9093	10.1351947364185	0.175276895166191	95.9963559056293	1.19428146060099e-21	1.77323027364458e-20
RELL2.285613	4.61520083338627	0.442403306600657	95.9955800892319	1.1947062475471e-21	1.77323027364458e-20
SLC7A3.84889	3.25890841238142	-0.843397789834091	95.9646661607652	1.2117565354152e-21	1.79712081453113e-20
GIMAP6.474344	9.33837147423449	-0.382051953482327	95.9614008825867	1.21357165051862e-21	1.7983966984672e-20
B4GALT6.9331	6.66440109194637	-0.374439390673895	95.9558685037355	1.2166532325437e-21	1.80154588325161e-20
BLOC1S3.388552	8.32678804330513	0.173212483918593	95.9253738347747	1.23378032792279e-21	1.82547152210728e-20
NEDD9.4739	10.7913690361801	-0.408974350609184	95.8103622484415	1.30057884136671e-21	1.92279454294678e-20
SOBP.55084	7.00734858494743	-0.447432613078321	95.7140658177514	1.35928803947562e-21	2.00801491949202e-20
DLK1.8788	3.79215800993939	-1.08351789231357	95.6432403859826	1.4041571276935e-21	2.07031974965842e-20
IER5L.389792	7.48012519345524	0.415831674237341	95.6423016601773	1.40476168837985e-21	2.07031974965842e-20
PSMC4.5704	10.3892556132863	0.190425815707426	95.6452917457528	1.40283691299185e-21	2.07031974965842e-20
MARS.4141	10.5790884604755	0.160306634008804	95.638434001021	1.40725530164671e-21	2.07237322959467e-20
TMEM92.162461	2.16069582591598	0.612873695348423	95.6283698613724	1.41376481279489e-21	2.08033283195248e-20
MOBKL2B.79817	8.48018879994496	-0.461910184186217	95.6169345358406	1.4211978477142e-21	2.08963789708798e-20
SEC14L1.6397	11.0309946155853	-0.202356198707728	95.6010129740603	1.4316122472471e-21	2.10330863314346e-20
COX7A1.1346	7.58401097802707	-0.519229260228148	95.5271207747105	1.48095593423192e-21	2.17410795177382e-20
GBE1.2632	9.63064315248378	-0.275784705479976	95.4907908827896	1.50583782105743e-21	2.2089139688175e-20
C16orf53.79447	9.8738783761092	0.241960994533338	95.4833072770599	1.51101506683813e-21	2.21374639094852e-20
SEPHS2.22928	10.8886443398014	0.257932755881833	95.4826324406012	1.51148280263329e-21	2.21374639094852e-20
ADAMTSL4.54507	8.4630454896066	-0.466126379187126	95.4799086157926	1.51337218793285e-21	2.21479138770127e-20
AHNAK.79026	15.6034016468328	-0.355735003822405	95.4257767413669	1.55141575517432e-21	2.26870463887487e-20
MET.4233	9.69219181053051	-0.596690190650888	95.3946525397383	1.57372217408161e-21	2.29953895646448e-20
LSR.51599	10.5641861071062	0.320163667648627	95.3861008309496	1.57990720710505e-21	2.30678699580027e-20
CLCN2.1181	6.39570902134453	0.300836131231371	95.3840533979747	1.58139162675482e-21	2.30716586289133e-20
MEF2C.4208	9.63607177258652	-0.315731024347076	95.3051886905447	1.63964639013608e-21	2.39030493484621e-20
CLDN5.7122	8.33329953838422	-0.597079175551272	95.2604064912686	1.67367804370442e-21	2.43802984943331e-20
ZNF296.162979	5.48352078579156	0.448009423651786	95.1941017676411	1.72537000519155e-21	2.51138671157519e-20
FLJ42875.440556	2.17738942715163	-0.571238896943241	95.1216163502823	1.78371333905411e-21	2.59430430433082e-20
C1orf112.55732	7.47559029897689	0.269681488688622	95.0602558710536	1.83464521456633e-21	2.66632273274358e-20
PGM5.5239	7.80163343360034	-0.644409051221991	95.0512178378736	1.8422693605911e-21	2.67533873606271e-20
TNNT1.7138	4.18288256028616	1.19933359359387	95.0077188462034	1.87941007827433e-21	2.72717171219546e-20
CADM3.57863	6.76506137204038	-0.891923939475663	94.9554166242688	1.92506236548984e-21	2.7912663321017e-20
ABCB1.5243	7.11711160003088	-0.608271232077657	94.9241128509989	1.95291606163265e-21	2.82947492468085e-20
TBC1D10B.26000	10.2221573392167	0.160289466205352	94.8686199347511	2.00328946672246e-21	2.9002272948284e-20
ZC3H12B.340554	5.23961112173851	-0.374552882971805	94.8630598960604	2.00840779692359e-21	2.9054040595281e-20
RASSF7.8045	8.03320266445154	0.403116795573216	94.8129811207011	2.05510291618401e-21	2.97067255766123e-20
RECK.8434	8.87973799732488	-0.41497729044733	94.8079155560233	2.05988640421883e-21	2.97530371345565e-20
UBQLN4.56893	10.5389767997959	0.203599761124373	94.7241606214843	2.14061492637103e-21	3.08953886116463e-20
ZFAND5.7763	12.0175869950794	-0.181872333580691	94.6977489366113	2.16672417697356e-21	3.12482770852197e-20
C1orf35.79169	7.78530487919332	0.288571287592513	94.6598039308501	2.20479440578981e-21	3.17729935983559e-20
DDX39.10212	9.38422054841415	0.290124262520695	94.5765936401354	2.29064313797279e-21	3.29849109355638e-20
HDGF.3068	12.513217715077	0.218957894479453	94.5567446372408	2.3116116683496e-21	3.32614253425246e-20
PLAGL1.5325	8.51450056969834	-0.466869812167763	94.5455935070152	2.32347604014049e-21	3.34066192488901e-20
RHOXF1.158800	1.4074098513768	-0.491027739169083	94.5340657107196	2.33580533799037e-21	3.3558271198359e-20
GPR133.283383	6.40790116803969	-0.650970467479823	94.4476388147677	2.43035444726437e-21	3.48900350718174e-20
SMG7.9887	11.1335081002157	0.156567483879746	94.3936270167065	2.49138034252732e-21	3.57388794756299e-20
CABLES2.81928	7.81949262576363	0.266896018975896	94.3122224551784	2.58627070549114e-21	3.70718483545857e-20
STX6.10228	10.2469992623504	0.169587192456723	94.2834499871602	2.62066925140586e-21	3.75363538785015e-20
IGF1.3479	9.46161363386818	-0.654682197617075	94.2586074317682	2.65073813694998e-21	3.79381860254201e-20
GFER.2671	8.44598467838233	0.244277448981117	94.2327790589299	2.68236696391682e-21	3.83617173617109e-20
CCDC158.339965	4.44017745800889	-0.718165491899271	94.1475609835725	2.78943089138248e-21	3.98626182391419e-20
C2orf71.388939	1.54365390926909	-0.53151871642508	94.1380823962515	2.80160098108289e-21	4.0006182318951e-20
GRIN2B.2904	1.21653805808434	-0.461612103471681	94.1136241136716	2.83325075908356e-21	4.04274833691961e-20
STARD10.10809	10.5129713890901	0.475302999935968	94.0489535210065	2.91867391969719e-21	4.16148548656295e-20
CPA2.1358	0.960813949494044	-0.443126174675233	94.0264615381494	2.94898466054599e-21	4.20152239647381e-20
IL17B.27190	3.40794465520182	-0.815033846617545	93.9182143102051	3.09933355037437e-21	4.41239209533646e-20
IL6.3569	5.98791690639809	-0.845404422837609	93.8304580980267	3.22684357933917e-21	4.58867975572612e-20
PRCD.768206	3.23745982050312	-0.445568659625417	93.8296557849087	3.2280332765262e-21	4.58867975572612e-20
PRR7.80758	4.31823067519456	0.509658991669277	93.8220681981984	3.2393061705398e-21	4.60123165325166e-20
APOO.79135	7.7423238468939	0.223082527560764	93.7632186968571	3.32808952214786e-21	4.72378041821063e-20
CENPI.2491	4.35054401286031	0.5543851688385	93.5076707677052	3.74279798937521e-21	5.3084036242381e-20
USP53.54532	10.1370435094488	-0.322255789237746	93.4244169296543	3.88879391889963e-21	5.51131929740214e-20
PPARA.5465	8.88045740523369	-0.364430177971139	93.3857142875484	3.95859418506421e-21	5.60602417110409e-20
ART4.420	2.25631866408556	-0.641273035614199	93.3365358860745	4.04910215050134e-21	5.72989023326016e-20
PTGIS.5740	9.60440229478478	-0.537240602589893	93.2726776469038	4.16972942257987e-21	5.89616018575765e-20
TIPARP.25976	10.1967455376053	-0.31309971543791	93.2566909081124	4.20048776744073e-21	5.93519783193894e-20
RETSAT.54884	11.6237632828032	-0.277829305471967	93.2335788533365	4.24535766093608e-21	5.99410131512227e-20
RXRG.6258	2.45376711154767	-0.640384586137477	93.2314960939441	4.24942466533777e-21	5.99534933120876e-20
MTX1.4580	9.24283400331867	0.218975135366128	93.2102326139322	4.29116998241002e-21	6.04971456726742e-20
DBX2.440097	2.72620382776365	-0.583234803251015	93.1669487990777	4.37742086401883e-21	6.166695734764e-20
C12orf48.55010	6.2465702453182	0.332361182084856	93.1251716215165	4.46231717889722e-21	6.2815952215642e-20
SLC9A3R1.9368	11.4254278508945	0.435175963716348	93.0871772700742	4.54095851231457e-21	6.38752453916691e-20
PROKR1.10887	1.0521842264093	-0.479615303192837	93.048093431824	4.62330468205648e-21	6.49850326018909e-20
CSRP1.1465	13.1015374705697	-0.287169045842072	92.9524507562231	4.83118413804221e-21	6.78563409694445e-20
FBXO43.286151	2.98503940682384	0.446432698711251	92.9505416197284	4.83542765383049e-21	6.78653352160189e-20
SYNGR2.9144	11.7765490533712	0.24420017860044	92.9264124842237	4.88938358137862e-21	6.85715113590962e-20
AGPAT9.84803	6.8736285827607	-0.48126894381833	92.9069296471585	4.93338982371113e-21	6.91372003940469e-20
CANT1.124583	10.9504353866391	0.268500567556623	92.8939390688981	4.96295226848392e-21	6.94997813954607e-20
RNPC3.55599	7.76112711203568	-0.226160192841854	92.8884620643511	4.97546934940561e-21	6.96233025230718e-20
CNRIP1.25927	7.97946133237589	-0.357431035143294	92.8715989480675	5.0142071603059e-21	7.01132827500829e-20
HYAL1.3373	6.10785161502535	-0.461495691366411	92.8244574541012	5.12411159601178e-21	7.15969153641557e-20
GALE.2582	8.59390655953224	0.325231468411968	92.7793861112557	5.23144699587169e-21	7.30424789972151e-20
RASGEF1C.255426	2.63820085686406	-0.756561524264701	92.6404762955318	5.57663964271631e-21	7.7804450126342e-20
DNA2.1763	6.33483683792891	0.363289750017763	92.4412156082557	6.11205422430768e-21	8.52113555254146e-20
YIF1B.90522	8.84031672140739	0.248418417377298	92.41284873265	6.19235615960234e-21	8.62670327412057e-20
AFAP1L1.134265	8.38381892286114	-0.318714207702366	92.2747998053668	6.59850538282526e-21	9.18572423396259e-20
PPL.5493	11.0364100762293	-0.379547746310466	92.2329151293966	6.72693471176602e-21	9.3575934487528e-20
PLA2R1.22925	8.69745830015962	-0.384133620252113	92.1469738253338	6.99835207025212e-21	9.72796761942425e-20
E2F2.1870	6.04905578102614	0.489700341095655	92.1181986394956	7.09166050594076e-21	9.85040012016182e-20
GPR64.10149	5.34200326982641	-0.638138479182346	92.0503639590418	7.3165909016128e-21	1.01553419036018e-19
LOC415056.415056	0.536342987956991	-0.284050834090045	91.9866328581089	7.53442589929641e-21	1.04499935061302e-19
WBP4.11193	8.4019662752476	-0.172424574070465	91.9457915657771	7.67742870096084e-21	1.06404981296981e-19
TNNT3.7140	4.14044964114611	-0.909144420281964	91.940172804965	7.69731412008832e-21	1.06602140773429e-19
KIF24.347240	6.80241228344239	0.303847654728864	91.8813420742124	7.90864839845116e-21	1.09448488306266e-19
FAM76A.199870	8.2291505669266	-0.149905077737866	91.8597344008208	7.98772043100618e-21	1.10461611099854e-19
PTN.5764	9.20466046383244	-0.735684598616522	91.8474646359867	8.03297317171486e-21	1.11005905861518e-19
DNAH9.1770	3.81914991032406	-0.693369823137717	91.8106831192935	8.17017460064992e-21	1.12736438537173e-19
RAPGEF2.9693	9.78269449795176	-0.226284517479001	91.8122015687917	8.16446431112064e-21	1.12736438537173e-19
C4BPA.722	3.61224746691595	-0.912423832667373	91.7611856016073	8.35852367480232e-21	1.15236601694208e-19
CLN3.1201	10.1628914203262	0.237352955422804	91.7598666910255	8.36360151398897e-21	1.15236601694208e-19
GABRA2.2555	2.21280460230453	-0.663971423851315	91.757087522216	8.37431150900143e-21	1.15299822567282e-19
LIX1L.128077	9.12396639326289	-0.286918065791676	91.7054890238575	8.57567082519492e-21	1.17985945940501e-19
HNRNPA2B1.3181	13.6016374928698	0.120486054304391	91.7023336550756	8.58814071089028e-21	1.18071262985123e-19
TNFSF4.7292	5.99490923661336	0.416023748678017	91.663077600592	8.74480711849797e-21	1.20137448633778e-19
CYP26B1.56603	7.32552025752522	-0.535817057278596	91.543922188833	9.23810659976477e-21	1.26821966331319e-19
C21orf45.54069	7.71477108079314	0.227959182935366	91.5295273197547	9.29955892223322e-21	1.27572609104343e-19
TRAIP.10293	6.12408744505281	0.277297013240516	91.5141170079668	9.36580041063177e-21	1.28387809850254e-19
DTYMK.1841	8.36474293556529	0.236159193099806	91.5083655437731	9.39064419642442e-21	1.28634751592476e-19
C6orf1.221491	8.21937701695921	0.256000225860347	91.4608381411096	9.59848624289315e-21	1.31386256093672e-19
GGCT.79017	10.3138224184267	0.28237358746042	91.4087087236339	9.83175967968858e-21	1.34481622052966e-19
HOXA7.3204	6.97556168631438	-0.572037831294826	91.391754696752	9.90884511274626e-21	1.35437661609997e-19
PCDH18.54510	9.47872977820455	-0.436418347066844	91.3633343203994	1.00394263399521e-20	1.37122984128353e-19
H6PD.9563	11.4456919003921	-0.222008074725659	91.3238176280192	1.02238626121673e-20	1.39540907463893e-19
EXOSC4.54512	8.03811095787009	0.330553764498176	91.2935461830546	1.03674426897946e-20	1.41398105041478e-19
SMC4.10051	10.1377398002099	0.291267702870887	91.2432109456708	1.06106755858441e-20	1.44610763139923e-19
IRS2.8660	9.98969354371575	-0.463646358562089	91.1908022461479	1.08700085023848e-20	1.48038040594662e-19
SSTR1.6751	3.84466977622958	-0.688020141840944	91.1597233835336	1.10267865001979e-20	1.50064684776899e-19
TEK.7010	8.60234530573082	-0.43394584499729	91.1365256661839	1.11452833960899e-20	1.51567807050796e-19
LOC92659.92659	6.27400975657878	0.355566817292945	91.0913083354608	1.13799406703462e-20	1.54647317839806e-19
IFFO2.126917	9.90132478680385	-0.374720705953982	91.0537169879854	1.15787881184038e-20	1.57236102530739e-19
HSD17B11.51170	9.24000973456583	-0.341564644793118	90.9737044534234	1.20137041700465e-20	1.63024580722497e-19
SLC14A2.8170	3.29268325585663	-0.742698861137369	90.9597906339721	1.20909884813791e-20	1.63955196577952e-19
ATP6V0C.527	11.0858848481613	0.222898714112856	90.9580230129826	1.21008423420352e-20	1.63970766555564e-19
GPR125.166647	9.86475473602447	-0.324172935149651	90.9531060305952	1.21282951357257e-20	1.64224614580442e-19
GMPPA.29926	9.22877298562682	0.19686939784043	90.9249370023358	1.22867777749087e-20	1.66251048412648e-19
GABRE.2564	7.05669261740989	-0.808695400523337	90.9067854362552	1.23899989487112e-20	1.67527372720011e-19
ARHGEF10.9639	9.57278314085819	-0.28239837680193	90.8796601624555	1.25458725120824e-20	1.69513277449836e-19
MYOM2.9172	5.08084898829093	-0.62494542245555	90.8760201937038	1.25669383895238e-20	1.69676189653534e-19
LOC100128191.100128191	5.34702915172305	0.298606307426171	90.8378583337268	1.2789941361361e-20	1.72563428038133e-19
ZNF204P.7754	7.49791799254803	-0.580366586302153	90.8012855832666	1.30073796514546e-20	1.75371507326519e-19
SLC25A27.9481	6.45294354606539	-0.594524754597935	90.7694586483116	1.31996155187895e-20	1.77836021671245e-19
MC1R.4157	5.96756459887854	0.350736782176761	90.7583896267482	1.32671381289012e-20	1.78617974737566e-19
TACC1.6867	11.3810712565576	-0.418145522694544	90.7064999747266	1.35883174990144e-20	1.82811400067098e-19
STIP1.10963	11.3391299871797	0.214617475143838	90.7035091230969	1.36070656291159e-20	1.82932962972447e-19
ARHGAP26.23092	9.2278885390039	-0.378115117808822	90.6780884566802	1.37674652390723e-20	1.84957352195383e-19
CALN1.83698	2.81852043074849	-0.661772967360918	90.5929441562149	1.43186434877555e-20	1.92224982246525e-19
CSRNP3.80034	3.45196625509766	-0.618916272362625	90.572989190472	1.44509885191326e-20	1.93863510511298e-19
NBLA00301.79804	4.16520284465677	-0.504639611246801	90.5683899520918	1.44816649771463e-20	1.94136768572633e-19
ZNF438.220929	8.04944760619973	-0.188761828311141	90.5658190485359	1.44988410778225e-20	1.94228784993447e-19
TCF7L2.6934	9.73365126271954	-0.326396227241421	90.5621567284197	1.45233441564786e-20	1.94418754219811e-19
CLDN7.1366	9.98974505768066	0.391777048766855	90.5070852697642	1.48968496075279e-20	1.99277103947293e-19
SMS.6611	10.5576580562813	0.228449240545168	90.4734348134958	1.5129797151214e-20	2.02249630477726e-19
SF3B4.10262	10.7462727003504	0.195042572461319	90.4354959807932	1.53968132111539e-20	2.05673033214244e-19
COPE.11316	10.6763929232179	0.239706342288571	90.3629024082148	1.59209692047201e-20	2.12524064472646e-19
TINAGL1.64129	10.0273569410256	-0.496576239397449	90.3325610262214	1.61453124807931e-20	2.15366119387917e-19
ARRDC1.92714	9.39976341598003	0.27084750104939	90.3012444794813	1.63801897745017e-20	2.18344567871719e-19
RGNEF.64283	8.96580696258516	-0.358101759249022	90.2749399753231	1.65801208805216e-20	2.2085330748559e-19
CNGA1.1259	4.81852291247417	-0.742903118559141	90.2689862440944	1.66257114693945e-20	2.21304081643848e-19
MRPS12.6183	8.54369901595408	0.265056408335165	90.2563908327021	1.67225751371501e-20	2.22436230726146e-19
JPH2.57158	7.18333320947045	-0.62565244413463	90.154171354451	1.75299002908259e-20	2.33010354253851e-19
SAPS1.22870	10.5455143930181	0.179263519170276	90.1484776034648	1.7576000944019e-20	2.33458376432016e-19
LPPR1.54886	3.20302088375278	-0.745546983902472	90.1191737125951	1.78151952838763e-20	2.36468783066815e-19
PLEKHH2.130271	7.85775019666454	-0.527640645983022	90.0025613087273	1.87998197533378e-20	2.49362397925435e-19
ORC1L.4998	5.41250127974695	0.491757586241373	89.9957200790183	1.88592494999188e-20	2.49974640627003e-19
CDH4.1002	2.13745635435816	-0.603072635069326	89.8877959980856	1.98220975981144e-20	2.6255218583719e-19
TUBB3.10381	7.88698423765569	0.585859187278183	89.8803968077465	1.98898867364652e-20	2.63264944962279e-19
ZDHHC12.84885	8.78822458039353	0.25077896499024	89.849212541882	2.0178150431079e-20	2.66892881579615e-19
EIF4E3.317649	10.0626009389549	-0.282278508784295	89.7067243733657	2.15495096533567e-20	2.84831588997174e-19
KIFC2.90990	8.19622260306174	0.415588769779578	89.6805432415024	2.18114647160532e-20	2.88091821828094e-19
ATP8B4.79895	6.76615248032231	-0.383584852380555	89.6516630991763	2.21041287005147e-20	2.91752812946177e-19
PCDH11X.27328	2.91732822466777	-0.766358578327438	89.6490278534109	2.21310287892947e-20	2.91903310396615e-19
NR4A1.3164	11.1487743467326	-0.55883865546541	89.6226892594783	2.24016977336714e-20	2.95266603788453e-19
FARSA.2193	9.9172098591901	0.1854301282173	89.5838216576638	2.28071943749913e-20	3.00401053183889e-19
CSDE1.7812	14.0344486137268	-0.172504099967249	89.5721212742496	2.29306964942857e-20	3.01816679573635e-19
TMED9.54732	11.5061717285887	0.200804166897915	89.4669759852178	2.40710658908902e-20	3.16605115960137e-19
ST7OT1.93653	5.49117586574803	-0.348021487527344	89.4398045005169	2.43748907416135e-20	3.20377576495666e-19
CXCR2.3579	3.73653702079078	-0.484414526532467	89.3254518841544	2.56962604589255e-20	3.37509808747463e-19
SHROOM4.57477	8.5135501761827	-0.336433155622766	89.3228842127817	2.57267405280376e-20	3.37674674456855e-19
DLK2.65989	4.49472782730546	-0.748930433436327	89.2686209356365	2.63794276012217e-20	3.46000361329394e-19
ZNF687.57592	9.88161007526456	0.19385969220643	89.2523724083865	2.65780776704869e-20	3.4836332144998e-19
RBMS1.5937	10.5801603315359	-0.288730176839382	89.2194785870461	2.69848308767156e-20	3.53448741003434e-19
BIK.638	6.33538239869075	0.52541389322586	89.2075139913448	2.71343233683191e-20	3.55159819765317e-19
C8orf38.137682	8.07267421568698	0.287814763634836	89.1191322176943	2.82646377102906e-20	3.69693921888005e-19
SMYD4.114826	8.32402427271177	-0.168669798633415	89.1176501033323	2.82839894579568e-20	3.69693921888005e-19
PSMA5.5686	10.386485117994	0.182066447033488	89.1151626369766	2.83164977912629e-20	3.69862160817224e-19
CARD6.84674	8.04116782791466	-0.335359316746426	89.0952483940053	2.85781078849961e-20	3.73020555796189e-19
RPE65.6121	0.822218722529848	-0.415081028489018	89.0921226508081	2.86193896597556e-20	3.733006954581e-19
PRKD1.5587	7.39898508818258	-0.406039158165542	89.0498456213046	2.91836508792493e-20	3.80134207683721e-19
REV3L.5980	9.77788400773208	-0.291204561331643	89.0505741201444	2.91738339852175e-20	3.80134207683721e-19
TTLL10.254173	2.21041409810092	-0.509382640422342	89.0091399081958	2.97374752887979e-20	3.87080405711478e-19
ANKAR.150709	5.10803896188037	-0.296646165597719	88.9133487892703	3.10826936977285e-20	4.04311143506019e-19
MRPL14.64928	9.16827803945424	0.249526854667923	88.9039532863917	3.1217878240687e-20	4.05789328270075e-19
CYB561.1534	11.2335352094313	0.280125898081871	88.8876967743001	3.14531739687501e-20	4.08565883932006e-19
HPS5.11234	9.64819195458589	-0.189572868892701	88.870349289482	3.17062213418585e-20	4.11285591579824e-19
RRAS2.22800	8.68379991107249	-0.372446975075392	88.8707573513937	3.170024557976e-20	4.11285591579824e-19
PLK1S1.55857	8.35722379837765	-0.192611491977991	88.8666618248042	3.17602727394418e-20	4.11703191360899e-19
MRPL13.28998	9.22891032952343	0.254352226936774	88.7420349567014	3.36424146738349e-20	4.35801155695792e-19
KCNA1.3736	3.77404874326461	-0.720660364472414	88.707577114111	3.41822599656291e-20	4.42489942579123e-19
ITPKA.3706	1.70749665288543	0.689938223055698	88.6805899842444	3.46111193853511e-20	4.47733814301571e-19
ATAD2.29028	9.58288073570986	0.383459290663939	88.6637516986877	3.48814290247456e-20	4.50920875553249e-19
VIM.7431	14.9307015831056	-0.3323570260678	88.6600685353559	3.49408373472797e-20	4.51379061341572e-19
KRT19.3880	13.2351808854217	0.563219073282359	88.6474740795942	3.51447495537122e-20	4.53702095849328e-19
PHKG1.5260	4.24161663323951	-0.608007958211142	88.6237468972966	3.55321536974801e-20	4.58389119789067e-19
FGF7.2252	8.16004612229165	-0.463990682114566	88.5834773070782	3.61994757347873e-20	4.66359182944404e-19
PPYR1.5540	1.7250290665644	-0.554196133135023	88.5848081684625	3.61772221034919e-20	4.66359182944404e-19
LOC285419.285419	1.63956045198906	-0.453434700569848	88.5651497765133	3.65073337139509e-20	4.70003848600318e-19
MLST8.64223	9.43796202731222	0.197563473646964	88.5498599741659	3.67661722714637e-20	4.73012878915996e-19
CCDC152.100129792	6.51067392839952	-0.386034449110285	88.5404306096657	3.69267166521762e-20	4.74754066992313e-19
RANGAP1.5905	10.7805324897814	0.22251764010836	88.5308982426448	3.70897290222558e-20	4.76524588086076e-19
ZDHHC16.84287	9.21491902067926	0.182396373740941	88.4350393581178	3.87696462288933e-20	4.97768429939472e-19
ZNF660.285349	3.90377090644839	-0.428054969243034	88.3918501811458	3.95512531251982e-20	5.07457665267785e-19
CD200.4345	8.48375978427061	-0.332859943773662	88.357435240102	4.01853626469655e-20	5.15242549663441e-19
FLVCR1.28982	7.10048812367576	0.30890136047856	88.2936067060509	4.13885311627622e-20	5.30308152687501e-19
PKP3.11187	9.4183719261105	0.365597513150026	88.2849235422915	4.15549754464128e-20	5.3207883244948e-19
YAP1.10413	11.653686155021	-0.281998464801863	88.2648480600595	4.19423681456442e-20	5.3667425545055e-19
GPR109B.8843	5.21754932695134	-0.494259851696433	88.2518393684177	4.21953251211662e-20	5.39544432218035e-19
ARHGAP31.57514	9.93245892400509	-0.304524064120858	88.2466887885052	4.22959014070064e-20	5.40463570556965e-19
LMNB2.84823	9.78611190900041	0.272179734248152	88.1393930074998	4.44466037703552e-20	5.67560530179417e-19
ECHDC1.55862	10.0378550752904	-0.326142758886894	88.1063392989242	4.51309866479599e-20	5.75909304549001e-19
FAM54B.56181	9.99153743298345	-0.141612501116632	88.0674962971669	4.59487505900429e-20	5.85947675940052e-19
HABP4.22927	8.35179307368873	-0.263182079404864	88.043153119402	4.64688031305131e-20	5.9217855680867e-19
C10orf10.11067	11.2157125377772	-0.468045419773441	88.0160106429853	4.70556179643557e-20	5.99251226746883e-19
LPHN3.23284	5.54953280134552	-0.707605726937495	87.9723001987734	4.80162824026807e-20	6.11072080442223e-19
EFEMP1.2202	11.597407173138	-0.543961216296317	87.9123642850142	4.93655906113798e-20	6.27819648322308e-19
TSPAN17.26262	9.41187575299049	0.194237220031794	87.8322104078369	5.12296476868516e-20	6.51086649245513e-19
MRGPRX2.117194	0.699205962659211	-0.338699691731419	87.8041722059623	5.1898226784254e-20	6.59138976049511e-19
RELT.84957	6.64607080128315	0.318267287805561	87.7859393110435	5.23376814236422e-20	6.64272391923384e-19
OGN.4969	9.27787353824139	-0.88933837353813	87.7458307776448	5.33175613987409e-20	6.76253379761134e-19
RAB3D.9545	10.2922929498313	0.264144476231938	87.7350241723705	5.35847050710587e-20	6.79184333790976e-19
C17orf51.339263	7.65917318465017	-0.362904444154911	87.7082751885493	5.42517357519985e-20	6.87176491519094e-19
ZNF48.197407	7.66337668845735	0.219079415012577	87.7032832526833	5.4377136501287e-20	6.8830199328074e-19
ARHGAP21.57584	11.1034173710759	-0.254377184772105	87.6764984050557	5.50549683716418e-20	6.96413921611736e-19
METRN.79006	7.3497807468269	0.598901495321695	87.6672196166594	5.5291752293645e-20	6.98939700973693e-19
NOTCH4.4855	9.3751916230218	-0.313032661240334	87.6278533459028	5.63077394706251e-20	7.11305347370372e-19
EHHADH.1962	8.36972546207259	-0.326589274173833	87.6031431734508	5.695501191059e-20	7.18999764970484e-19
KANK3.256949	7.05221301661118	-0.401324857684585	87.4646365322747	6.0723677821876e-20	7.66061936888838e-19
LRIG3.121227	9.14986654651501	-0.413651680281981	87.4597725409848	6.08604731955886e-20	7.67273770173301e-19
ADAMTS9.56999	8.84818396636397	-0.401169315582172	87.396307571166	6.26739370804134e-20	7.89607762481328e-19
GRM8.2918	1.69647773106727	0.53465368392518	87.3499323648087	6.40332348349319e-20	8.06193835638999e-19
TRAF7.84231	10.899700846902	0.176320875559792	87.3305375326788	6.46104415902532e-20	8.1291761346187e-19
C4orf12.404201	4.6573256613647	-0.408608134031917	87.3047301419518	6.53865867718775e-20	8.22133752902745e-19
COL1A1.1277	15.2244693554134	0.535303647154685	87.301425115628	6.5486656618372e-20	8.22842680058063e-19
IL21R.50615	4.79745738580138	0.557346716147362	87.2821725533927	6.60726465100734e-20	8.29652198011488e-19
LDB3.11155	5.24666596592039	-0.430678019783036	87.2782566373182	6.61924769093876e-20	8.3060313297023e-19
TLN1.7094	13.2144309335904	-0.182171077860108	87.2165793202622	6.81088511210583e-20	8.54081365422859e-19
GSG2.83903	4.65750962610018	0.402338279140124	87.1851600630916	6.9106359812144e-20	8.66013497712397e-19
CREB3L4.148327	10.0924229475388	0.39552298195924	87.1543945017672	7.00973038765581e-20	8.77847552204104e-19
SRL.6345	4.53707156506983	-0.470169829757142	87.0950216187609	7.20501240039069e-20	9.01703711371154e-19
KCTD14.65987	7.43598997801146	-0.648941568130166	87.0897010974646	7.22277602369573e-20	9.0332660296354e-19
USHBP1.83878	5.88948085282066	-0.455397879295746	87.0500122859221	7.35667759424153e-20	9.1946265751519e-19
AMY2B.280	7.56880691209476	-0.46845786673973	87.0451702393546	7.3731830134441e-20	9.20914469882093e-19
TXNDC17.84817	8.97803305746653	0.21359424983617	86.9367557042111	7.75262114650188e-20	9.67664806457011e-19
DONSON.29980	7.5008290234625	0.276567457049874	86.8611111414374	8.02890292155588e-20	1.00148600349341e-18
KDM5B.10765	11.2425098171197	0.226831956951104	86.8483842127144	8.07634687013751e-20	1.00607138425291e-18
MEIS2.4212	7.59884176512338	-0.427788445877616	86.8488155216691	8.07473442847065e-20	1.00607138425291e-18
GPR44.11251	3.43891844010705	-0.526045067165277	86.8109689560145	8.21745867722516e-20	1.02297312746554e-18
PTK6.5753	6.84878325500841	0.5424732996229	86.80664960795	8.23390742809139e-20	1.02434376755681e-18
MEN1.4221	9.57971679073894	0.171222563422699	86.7602939043704	8.41252852297752e-20	1.04587442066192e-18
ADAMTSL2.9719	6.22527713460319	0.411379927742915	86.7418339114007	8.4847365914653e-20	1.05415576319425e-18
CCL28.56477	7.98000817887709	-0.793539135818257	86.6694207352218	8.77403692138039e-20	1.08938025981674e-18
GRAMD1A.57655	10.2663747237404	0.19980955594903	86.6305890289654	8.93322657139435e-20	1.10841450903961e-18
KAT2B.8850	8.87829237338688	-0.305168765759295	86.6038719751399	9.04443055725412e-20	1.12147366389652e-18
MFSD4.148808	6.76664392544647	-0.517434777323195	86.5341992336517	9.34099989771695e-20	1.15748508600986e-18
FHL5.9457	5.51155606509999	-0.584196341499422	86.5218821329285	9.39443391730523e-20	1.16334097851705e-18
PDZRN3.23024	9.71217463875573	-0.387099274006422	86.5104833080763	9.44415721525455e-20	1.16872996812956e-18
GPM6B.2824	8.32246564006238	-0.511057109792941	86.5009755021794	9.48583334902803e-20	1.17311668502261e-18
GRIK1.2897	2.46605095723365	-0.770879153699251	86.4587289317337	9.67325606904958e-20	1.19551035472801e-18
C3orf50.93556	0.297545315209761	-0.262235442762102	86.4396306808526	9.75919754442071e-20	1.20511573422901e-18
TMEM79.84283	8.17128319039683	0.308457271021801	86.4386186772417	9.76377281886634e-20	1.20511573422901e-18
NFIB.4781	11.6001460231327	-0.501150900616546	86.4128749113223	9.8808863338452e-20	1.21877206350998e-18
MASP2.10747	4.56519413017979	-0.428162402471645	86.4012863874487	9.93406342116892e-20	1.22452934906883e-18
MTL5.9633	7.9117445506226	0.45206916890687	86.3856316811232	1.00063550959098e-19	1.23263373598078e-18
CRB2.286204	4.02153406909536	-0.598892582726868	86.3199980603326	1.03152287494109e-19	1.26985185290951e-18
IBSP.3381	2.25810060179418	0.851165359358354	86.2811690045159	1.05024402614146e-19	1.29205396684353e-18
C1orf190.541468	4.7632818020313	-0.411403734052947	86.2723104651497	1.05456260074011e-19	1.2965200120718e-18
SYT15.83849	6.71373680145853	-0.485459040195585	86.2677750360761	1.05678052621866e-19	1.298399296238e-18
SLC47A2.146802	1.62208642639303	-0.484903490788686	86.2542226974183	1.06343581994125e-19	1.30572448947806e-18
STXBP6.29091	4.24879848705661	-0.670732570651912	86.1967693351946	1.09211985472654e-19	1.34007019307976e-18
FAM102A.399665	11.2410065221024	0.25046348164667	86.1802727165145	1.10049832386567e-19	1.34947174023502e-18
NAT14.57106	7.4295317737151	0.356261351704114	86.1451168870767	1.11856920983478e-19	1.37073852096539e-18
PCYOX1.51449	11.8908983199952	-0.235955296242342	86.1080263376355	1.13795713890141e-19	1.39359055339454e-18
DOCK11.139818	9.16739893188462	-0.4302533505588	86.1063461043863	1.13884336028499e-19	1.39376963554047e-18
CDR1.1038	4.27138132875853	-0.662733065494687	86.0915923416738	1.14665484537362e-19	1.40241844237741e-18
FRMD3.257019	5.93071323983153	-0.61130763573549	86.0571214790727	1.16511566670144e-19	1.42407226361594e-18
BVES.11149	6.64343806693937	-0.411259569360571	85.9410709223504	1.22948439466478e-19	1.50177292954028e-18
COMMD5.28991	8.88734987656184	0.21163518950222	85.9119681800591	1.24617810235105e-19	1.52117722344666e-18
MANF.7873	9.82212533116903	0.211442605961619	85.9039189817171	1.25083520594756e-19	1.52587312849886e-18
SLC20A1.6574	10.1113729596187	0.199022960994879	85.8878756570254	1.2601696530991e-19	1.53626507547712e-18
CFD.1675	9.62399777584563	-0.709113865372548	85.8843645335947	1.26222181603871e-19	1.53777153331753e-18
C14orf128.84837	6.02479561926143	-0.311309532670694	85.825689861336	1.29701568480713e-19	1.57913965244618e-18
FLRT2.23768	8.70066533467845	-0.500943945931495	85.8094237236494	1.30683053907362e-19	1.59006157645036e-18
SAC3D1.29901	7.13787268683499	0.306206675393298	85.7894555318393	1.31898103484568e-19	1.60380941196374e-18
KLHL3.26249	7.3321949063086	-0.334742280594245	85.7661976358154	1.33327612793323e-19	1.62014553997564e-18
PVRL3.25945	6.15176404875403	-0.496514279234188	85.7519919178865	1.34208373482535e-19	1.62979672117573e-18
ARPC5L.81873	9.40343308596844	0.19095991843069	85.7454242033974	1.34617543810021e-19	1.63371226653463e-18
FLJ13197.79667	4.78009432915114	-0.481561091810403	85.678820929857	1.38838246649172e-19	1.68384956576765e-18
LHX6.26468	7.42517021252945	-0.432516144357821	85.6744095426215	1.39122438722621e-19	1.68621051051517e-18
HSPE1.3336	10.3044356779344	0.235528134062772	85.5412004660388	1.47984316099761e-19	1.79246597668103e-18
TSSC1.7260	8.43646219405904	0.168605735685721	85.5211783501514	1.49364369947292e-19	1.80801922105222e-18
SPATA22.84690	1.34114818435975	-0.468964115654174	85.5152797498889	1.49773394425552e-19	1.81180596275226e-18
PDIA4.9601	11.7404918418547	0.2221574751899	85.432395259811	1.55640986684061e-19	1.8815776535265e-18
FAT4.79633	8.42209052572113	-0.490461317445177	85.4051811479687	1.576173556407e-19	1.90424816773098e-18
MFAP2.4237	8.50920464061051	0.475137657710462	85.391014981966	1.58656080118419e-19	1.91556876219899e-18
DRP2.1821	2.66176911067801	0.490647903331372	85.3754179047162	1.59807663364945e-19	1.92823660440662e-18
MRGPRX3.117195	2.80728484062373	-0.702811962914874	85.3605672765714	1.60911919676026e-19	1.94031754615746e-18
VPS37C.55048	9.65747216052951	0.192037000101223	85.3275702688544	1.63392951421284e-19	1.96897392195769e-18
NEUROG2.63973	2.36866845207441	-0.713680077848939	85.3181933750444	1.64104967451751e-19	1.97628968155609e-18
SLC27A6.28965	5.90767023332213	-0.908566754903738	85.2699314545818	1.67819139252078e-19	2.01972746825105e-18
SLCO1C1.53919	2.25836867089466	-0.489406463052701	85.2312236717141	1.70858842265454e-19	2.05499763350564e-18
RAB40C.57799	8.98785945480029	0.237084280273461	85.1969387234164	1.73597282755115e-19	2.08660167242667e-18
MGRN1.23295	10.4360383270949	0.173987540145592	85.1739530306171	1.75457810865779e-19	2.10761981355673e-18
PTGER4.5734	8.16570108298871	-0.382830035597461	85.1510046966658	1.77335254386441e-19	2.12881422330696e-18
CCNG1.900	11.1320362010292	-0.216674697878976	85.1325828859085	1.78856935894416e-19	2.14571362265689e-18
PLCXD3.345557	4.92452766967152	-0.800057320741419	85.0995892371422	1.81615070357081e-19	2.17741556344724e-18
UBE2Q2P1.388165	4.24435371995069	-0.453418728529913	85.0975081856143	1.8179046032968e-19	2.17813188314855e-18
ASXL3.80816	3.38619036123384	-0.622968809942156	85.092660792048	1.8219965482006e-19	2.18164685221604e-18
SLC24A2.25769	1.36827504798133	0.735040532608848	85.017808388762	1.88636836746015e-19	2.25729022878728e-18
LRRC34.151827	5.74305362369953	-0.300858819448303	84.9976483449851	1.9040920618026e-19	2.27705231644775e-18
ODZ1.10178	4.50924393512564	-0.657839520899246	84.9556110353657	1.94158791035257e-19	2.32018646875828e-18
TCTEX1D2.255758	6.73649193928027	0.267975747666889	84.954460007171	1.94262493296087e-19	2.32018646875828e-18
TRPC6.7225	6.63375427417042	-0.367310467713112	84.912640702756	1.98068108980932e-19	2.36413994464883e-18
PPP4R1L.55370	5.8367963365776	-0.403733633298489	84.9076836360207	1.98524134946259e-19	2.36808238233869e-18
C10orf128.170371	4.5658886691846	-0.532724749581832	84.8834012404748	2.00773247524585e-19	2.39339501083897e-18
NEU1.4758	10.5317215072568	0.184126090553621	84.8580554000284	2.0314810859971e-19	2.41864388462423e-18
SOX6.55553	6.13226966276279	-0.679465841542812	84.8585749180641	2.03099149127518e-19	2.41864388462423e-18
ACSL4.2182	10.093445483294	-0.339711977000651	84.8368424976733	2.05157352451402e-19	2.4394815236251e-18
RAVER1.125950	10.0899897727534	0.175560998690151	84.8377184843929	2.05073987768254e-19	2.4394815236251e-18
FCGR1A.2209	5.81417972215353	0.427443895344045	84.7969755643148	2.08987524385019e-19	2.483457426998e-18
MT1M.4499	5.60547488794039	-0.634986031301873	84.7755687712004	2.1107365174267e-19	2.50666597135763e-18
RUNDC3B.154661	5.62975697742553	-0.455919586266372	84.7086424220204	2.17731340706586e-19	2.58410195476279e-18
HMGN1.3150	11.5159690448332	0.189236582430531	84.6961213253724	2.19000090839348e-19	2.59695815735355e-18
ZNF658.26149	6.10745065073711	-0.294773144435612	84.6952334643472	2.19090337777265e-19	2.59695815735355e-18
ATF7.11016	10.8542149578789	-0.173298404952927	84.6938554152757	2.19230483884172e-19	2.59698500877885e-18
C19orf69.100170765	0.333524327799108	-0.300468827486456	84.6245265439343	2.26398372065605e-19	2.68020951467987e-18
NR5A2.2494	6.76411727513994	-0.381328493504962	84.5964779937632	2.29364623584601e-19	2.7136197771457e-18
ARHGAP24.83478	8.0977986079062	-0.312170531654651	84.5739021918342	2.3178038203651e-19	2.74047928164323e-18
FCGR1C.100132417	4.16833914389697	0.396052602386975	84.5677739939008	2.3244052936493e-19	2.74656045833655e-18
CES4.51716	2.63745826011135	-0.690032537180009	84.5504709012188	2.34314660009289e-19	2.76523597824246e-18
PRUNE2.158471	7.84520231473596	-0.483392463434754	84.5515267729224	2.34199863836239e-19	2.76523597824246e-18
C15orf23.90417	7.81577232703729	0.254904760842452	84.5350722394565	2.35995252524583e-19	2.7831090640539e-18
SMARCA2.6595	11.9829427206037	-0.211730171007094	84.5338909353576	2.36124676631703e-19	2.7831090640539e-18
LPCAT2.54947	9.31242739807564	-0.333747360052024	84.5037160120594	2.39454881350633e-19	2.82059580377684e-18
FAM189A2.9413	8.27017614174205	-0.688569322032099	84.4857056220729	2.41464962253575e-19	2.84249535252881e-18
MDFIC.29969	10.077902768035	-0.291304334649713	84.4662588043491	2.43654353683929e-19	2.86647704661887e-18
TLE4.7091	8.51096928988887	-0.374483260596471	84.4626004195806	2.44068445966875e-19	2.86955629200131e-18
ATP1B2.482	6.00603581645829	-0.433763471453525	84.4541265258675	2.45030316753615e-19	2.87906800751986e-18
NMRAL1.57407	9.36753848878109	0.240523259739227	84.434126822939	2.47315575103094e-19	2.90410776625111e-18
PFKFB3.5209	11.8126265611168	-0.382948449325815	84.3999466713497	2.51270723599544e-19	2.94871282180524e-18
SCN2A.6326	5.484885152242	-0.762036561847266	84.3908150600191	2.52338076578985e-19	2.95939456560721e-18
C19orf40.91442	5.50230276237555	0.224422040109212	84.3743103664906	2.54278779794511e-19	2.98029920188526e-18
NR4A3.8013	7.34302240868972	-0.569788356176973	84.3214212034743	2.60599112682255e-19	3.05247779065315e-18
DENND2C.163259	5.48147552385789	-0.393730591086827	84.2665289886262	2.67325406360661e-19	3.12931884947362e-18
C2CD2.25966	10.0604662690631	-0.310189677205779	84.2523370757799	2.69092567021332e-19	3.14804875766881e-18
HSF2BP.11077	4.34144246961204	0.30170070733487	84.2304728229365	2.71838022928806e-19	3.17819314827068e-18
ISG15.9636	8.69330041235017	0.612385019143366	84.1991659206023	2.758181343787e-19	3.22272615448065e-18
ST6GALNAC6.30815	10.4153170237295	-0.231507005998928	84.143811484479	2.82998951239296e-19	3.30457857817244e-18
FRMPD4.9758	0.833700869387229	-0.390770820740007	84.123627851241	2.85663628632476e-19	3.33362728952458e-18
KCNIP1.30820	2.65270476012875	-0.565825946499181	84.0065486541712	3.0162428276361e-19	3.51770487049696e-18
PHKG2.5261	8.8284445811596	0.210860434926435	83.9943376339912	3.03339575196565e-19	3.53552035818521e-18
C1orf135.79000	5.09435125993901	0.400711264174865	83.8481813810119	3.2464528155849e-19	3.78150518129509e-18
IL17RD.54756	9.86259238199348	-0.431463313965854	83.8361863561597	3.26459062271259e-19	3.80028210004892e-18
ZNF695.57116	3.82593483413599	0.590137387573099	83.7974223902622	3.3239035031434e-19	3.86693776909857e-18
C20orf24.55969	10.0418936755897	0.221642487055371	83.7926741611279	3.33124265632414e-19	3.87308366863365e-18
DSG1.1828	4.68498729391374	-1.02455508545733	83.7851582217745	3.34289297137571e-19	3.88423128413704e-18
C9orf5.23731	11.0828190815027	-0.215068606351859	83.7419178437081	3.41071689230894e-19	3.96059510891731e-18
SPOCK3.50859	1.95606242864681	-0.582837356390337	83.7384024255196	3.41629119594764e-19	3.96462382474885e-18
PRDM16.63976	4.91624268035946	-0.497430898910052	83.7304958683738	3.42886179986047e-19	3.976761822683e-18
CNTFR.1271	6.74024320707894	-0.923045518421795	83.6089258291925	3.62808751405281e-19	4.20523251244213e-18
PM20D1.148811	1.83902513219304	-0.485524682145654	83.5797100990852	3.67767007182941e-19	4.260080922688e-18
LOC134466.134466	4.93110355905959	-0.514550038182094	83.5354804603451	3.75402859107005e-19	4.34585915874643e-18
PTCHD1.139411	5.01116727339573	-0.920923025573813	83.5341452438052	3.75635827111529e-19	4.34588501452436e-18
OR2A9P.441295	7.6026419826329	-0.269351505001327	83.5159604160746	3.7882317332426e-19	4.38007026983575e-18
STRA13.201254	8.59382840436869	0.296175165217289	83.4928807037253	3.82907539146992e-19	4.42457883425374e-18
C6orf123.26238	2.74092423324735	-0.522812956912603	83.4840433345077	3.84483130313445e-19	4.43734053888097e-18
OR2L13.284521	1.40968482583998	-0.459596941642933	83.4850866764503	3.84296777825498e-19	4.43734053888097e-18
FAM168B.130074	11.5864333947035	-0.174913254029645	83.4498446069181	3.90641808767407e-19	4.50565735954324e-18
AIMP2.7965	8.44100908620173	0.172513046730326	83.4458718039551	3.91363632062784e-19	4.51122032429776e-18
RPS6KB2.6199	8.96953861609501	0.2431687630958	83.4197644054357	3.9614049280094e-19	4.56349001951419e-18
MFAP4.4239	10.6993342991583	-0.664326934764825	83.4171546611642	3.96621198147253e-19	4.56623488209261e-18
ZWILCH.55055	8.25184700356345	0.218661459463874	83.3946671600609	4.00787615079649e-19	4.61138346366841e-18
MYOZ2.51778	1.406564680935	-0.487392390108466	83.3895596746775	4.01740012098723e-19	4.61951961409001e-18
APH1A.51107	12.1900867800622	0.16630187599907	83.3708031286869	4.0525706533354e-19	4.65711825842418e-18
SHKBP1.92799	9.49610056498161	0.200065514676009	83.3669445334277	4.05984412206888e-19	4.66263195360776e-18
PCGF5.84333	10.385274730182	-0.214690277444033	83.3598006745646	4.0733448848076e-19	4.67528646589587e-18
ATIC.471	10.793221810019	0.163726137577768	83.356723547743	4.07917402600896e-19	4.67627771027869e-18
TMOD2.29767	8.84017981912053	-0.337717313972695	83.3573833590701	4.07792341157843e-19	4.67627771027869e-18
SIX4.51804	7.74895195705902	0.364135758600367	83.353455310687	4.08537435312887e-19	4.68053685773615e-18
BLM.641	6.36788936162613	0.392328464312779	83.3356961482214	4.11923161137967e-19	4.7164575927256e-18
WLS.79971	10.5256623455622	-0.463673437024859	83.3329041735685	4.12457994471581e-19	4.71971222713987e-18
RBMXL1.494115	9.46195120194865	-0.157727717098704	83.3028724710177	4.18255095623654e-19	4.78314191018308e-18
ARHGAP19.84986	9.23495385587443	-0.216312206105989	83.2655444757705	4.25574601325363e-19	4.86389418444369e-18
CREBL2.1389	10.9935026705719	-0.200931418960019	83.2349373184104	4.31671949398317e-19	4.93058894294561e-18
EBF2.64641	4.82272211571615	-0.589196488222467	83.2187153415333	4.34939006817228e-19	4.96489466266818e-18
EPCAM.4072	11.0981410690329	0.418662692242734	82.9824549897314	4.8542932497337e-19	5.53789299568348e-18
MAN2A2.4122	10.3937099237906	-0.197211377172967	82.9759800791208	4.86892829551262e-19	5.55122666137894e-18
ASNA1.439	10.1933206609207	0.159569277613264	82.9480465439488	4.93257431176073e-19	5.62038942298931e-18
SPNS1.83985	9.43131323541472	0.195907471940621	82.9257921237976	4.98387693630646e-19	5.67541246041912e-18
PNPLA2.57104	11.643151460952	-0.309681531675927	82.9149396213195	5.00908864365755e-19	5.70067580684531e-18
CYP11A1.1583	4.5195985027006	-0.568014229028244	82.8820040107249	5.08638757991339e-19	5.78515157413458e-18
CST2.1470	1.93563880939032	0.847081627894304	82.8376927218421	5.19227485356203e-19	5.90202153692461e-18
CLDN10.9071	3.08008272788461	-0.783527418924386	82.7972036133403	5.29095943862344e-19	6.01056821631318e-18
EDAR.10913	2.65460410630719	-0.689439496436541	82.7930752001225	5.30112669928765e-19	6.0184883291792e-18
DNASE2.1777	10.4354152905006	0.173944453644604	82.7852195167088	5.32052742475091e-19	6.03687554489057e-18
BNC1.646	4.06458969773421	-0.757403050728104	82.530110967618	5.99077374854547e-19	6.79327053304359e-18
LMBRD1.55788	10.4288146374908	-0.177275842830565	82.521518163113	6.0147668166888e-19	6.81637382625352e-18
LOC728819.728819	4.25890718848475	-0.481511027704817	82.487278718045	6.11133158564145e-19	6.92164344050251e-18
HBA1.3039	5.01649130307472	-1.02022130551418	82.4772485479097	6.1399126570686e-19	6.9498350298009e-18
ABHD12.26090	10.1208764317077	0.223372025968519	82.4667453927136	6.16998512918721e-19	6.97967987436883e-18
CST1.1469	3.56196186460979	1.20729546101076	82.4412221746679	6.24367958661943e-19	7.05880582316789e-18
RGS19.10287	7.88465770989204	0.230303470681366	82.353372044915	6.50414494535075e-19	7.34886442985491e-18
C1orf43.25912	12.2886724837587	0.159262511147575	82.2486834696403	6.8287968678482e-19	7.71105449675784e-18
FBXO40.51725	0.47391423810714	-0.335477701432029	82.2445535581276	6.84193208337413e-19	7.72125768665978e-18
BRI3BP.140707	6.17193155979244	0.266090704838235	82.219222354507	6.92305408016615e-19	7.80812716167242e-18
RNF38.152006	10.4001373419933	-0.190998128672003	82.1122352633275	7.27644787304776e-19	8.20178908969806e-18
HOXA9.3205	6.23010707779771	-0.556064648578625	81.9871431645012	7.71264516299116e-19	8.68825787350111e-18
CCRL1.51554	6.47030720881301	-0.453908604603894	81.9857333885497	7.71770756905365e-19	8.68876402050959e-18
LOC388387.388387	0.354395559871092	-0.274610931899425	81.9479162495515	7.85475640339036e-19	8.83777400584573e-18
THSD7B.80731	5.22848407360307	-0.655782054095352	81.9294802019721	7.92245029280403e-19	8.908617985968e-18
C22orf39.128977	9.16883966900968	-0.180256249323483	81.8836121710115	8.09341791869641e-19	9.09543714192404e-18
LOC100302650.100302650	4.23854909458421	-0.489313972976623	81.8717024304855	8.13841169795736e-19	9.14054766434269e-18
EFCAB1.79645	4.08231525133898	-0.740733672552407	81.8509087553344	8.21756995508645e-19	9.22395292634406e-18
CD276.80381	10.9338458488218	0.201436070365754	81.8431636693266	8.24725115538621e-19	9.25175553970811e-18
RFC2.5982	9.05907786939304	0.197809463096314	81.8155792179794	8.35383765420752e-19	9.36574596529754e-18
GTPBP5.26164	8.64229190074791	0.194279302739173	81.8128603344736	8.36441790825797e-19	9.37202922677209e-18
MGLL.11343	11.2813206538533	-0.425282198999955	81.7491364479374	8.6162763822577e-19	9.64848785135694e-18
HIST2H4A.8370	7.89896116210294	0.448902847226682	81.7417359669379	8.6460139823093e-19	9.67603525589992e-18
FAT2.2196	8.12502575041771	-0.862068096249224	81.732506852305	8.68324383793736e-19	9.71192979142221e-18
SHANK3.85358	9.40558840640608	-0.293015260393872	81.704652157153	8.7965857503404e-19	9.83286009541017e-18
PTCH2.8643	5.5244666436835	-0.48491357630962	81.6535938333417	9.00820893577131e-19	1.0063441002684e-17
PECAM1.5175	10.6121771332511	-0.300925066806651	81.5925433783895	9.26795689763095e-19	1.03474788480663e-17
GDI1.2664	11.3222630294076	0.172640433895446	81.5734909399867	9.35054534658418e-19	1.04335024646276e-17
C7orf43.55262	8.01980051726815	0.202610643679336	81.5605776852125	9.40694074364843e-19	1.04902148553356e-17
ING3.54556	8.00231103013551	-0.193024633199823	81.5324260412258	9.53107067224294e-19	1.06223500657808e-17
DQX1.165545	1.4249884745548	0.828556144670069	81.4855701905671	9.74132508149202e-19	1.08502577119989e-17
GPR68.8111	6.9057375146238	0.353204024670121	81.4607037374978	9.85478936959979e-19	1.09701511688187e-17
FOXD4L1.200350	1.45706807230595	0.420778904875926	81.4521420732716	9.89416159899377e-19	1.10074739348522e-17
SNX1.6642	11.7315120167944	-0.1873019975939	81.4403615394873	9.94859421035422e-19	1.10614977539564e-17
CD209.30835	6.82648888619628	-0.567357720895663	81.4328680294098	9.98337448741506e-19	1.10936199687589e-17
WIF1.11197	4.78163972871383	-1.12805184887614	81.4084372038212	1.00976161026241e-18	1.12139504300073e-17
FAM69A.388650	8.54903837111896	-0.280228005665271	81.3969784382845	1.01516492843264e-18	1.12673137460394e-17
CLEC5A.23601	5.09345784784518	0.553311745403834	81.387503621968	1.01965461008932e-18	1.13104797297011e-17
ZBTB47.92999	9.12809547199009	-0.218704328848122	81.3511163911207	1.03708263314339e-18	1.14970284845531e-17
NCALD.83988	9.71534245660638	-0.466321016161229	81.3304558410341	1.0471107900353e-18	1.16013716060676e-17
IRF7.3665	8.45437566035584	0.378524306841444	81.3161607476843	1.05410613845216e-18	1.16720100633429e-17
INMT.11185	7.00484312839977	-0.576979948459292	81.2687242182401	1.07765675132404e-18	1.19257725682657e-17
APCDD1L.164284	6.44335639776398	-0.645808605400129	81.2631975743298	1.08043462202918e-18	1.19494927222076e-17
STYXL1.51657	8.93245969508742	0.198009107014794	81.2466752717136	1.08878214646507e-18	1.20347486670596e-17
CCNL1.57018	10.426875055062	-0.195055413821352	81.1747228299308	1.12589489495034e-18	1.24376717574133e-17
TMEM170B.100113407	8.04236461773768	-0.330688700406967	81.159207647975	1.13406230402052e-18	1.25205530458538e-17
TYRO3.7301	8.33015626521197	-0.350862387537057	81.153990209433	1.13682215938356e-18	1.25436703995251e-17
RIMS3.9783	7.56410109861571	-0.432542131961051	81.1488225401803	1.13956232491062e-18	1.25665435536835e-17
DCP1A.55802	9.74461267306748	-0.169006959756192	81.143181455698	1.1425610785628e-18	1.25922398564836e-17
AVPI1.60370	7.92691005489809	-0.285736126370338	81.1381844895571	1.1452240305662e-18	1.26142073776108e-17
PYROXD2.84795	7.72537753574094	-0.395964973280327	81.0765604817824	1.17858032354221e-18	1.29740271150892e-17
GPR12.2835	3.51660537427078	-0.843917002986151	81.0617522426011	1.18673991385186e-18	1.30562186199765e-17
HBG1.3047	0.730666963420039	-0.368902512484726	81.0582221865643	1.18869337829948e-18	1.30700757619794e-17
MXI1.4601	10.2369312739736	-0.267825540745818	80.9807270059644	1.23239925240512e-18	1.35427304078474e-17
PIWIL2.55124	3.31008934691252	-0.600764942479457	80.9631133824688	1.24255560094777e-18	1.36463759439366e-17
CDH23.64072	7.08223687013683	-0.496200438176718	80.9550170223417	1.24725222105396e-18	1.36899741162887e-17
C9orf100.84904	6.182084625767	0.333955316518004	80.9487933238442	1.25087462198886e-18	1.37217376267677e-17
BPNT1.10380	9.52267533708478	0.172699715850065	80.8985005390108	1.28053632017494e-18	1.40307746308871e-17
HIST1H2BE.8344	2.38649790955139	0.434703881458125	80.8985424894824	1.28051128709497e-18	1.40307746308871e-17
FAM158A.51016	6.76394459902791	0.272063290599615	80.833516516601	1.31990916349844e-18	1.44537727293564e-17
FBXO31.79791	9.49832597951783	-0.178029577703054	80.8205274195013	1.3279234114463e-18	1.45330839364271e-17
NMNAT2.23057	6.44318287337111	-0.628934337935194	80.8051211489117	1.33749231429177e-18	1.46293076304794e-17
SH3RF2.153769	7.35277695103499	-0.620812848418502	80.757509108912	1.36750345103358e-18	1.49488842137072e-17
PCDHGB7.56099	7.61434387567561	-0.526525857582448	80.7459964455972	1.37486096710944e-18	1.50205953106185e-17
GRHL2.79977	9.8895472651925	0.391685508112216	80.7279150896096	1.38649658832939e-18	1.51389352122806e-17
DTWD1.56986	8.78434102908434	-0.171360335232281	80.6988680143303	1.40539583288043e-18	1.53364023825626e-17
VARS2.57176	9.10894660439129	0.178972698875374	80.6880271338092	1.41251535173267e-18	1.5405168876598e-17
ZBTB4.57659	11.5088507865762	-0.198546277174002	80.6801708581893	1.41769737755175e-18	1.54527373299695e-17
SLC16A12.387700	3.79110608133031	-0.679798968760488	80.5266686137299	1.52286033366743e-18	1.65894010321724e-17
SLC4A4.8671	5.80104446253387	-0.737546392542351	80.5177391521148	1.52921309933142e-18	1.6648976142143e-17
PGM5P2.595135	1.43135942724774	-0.406243748187971	80.493613349746	1.54651029647317e-18	1.68275687083028e-17
CAPS.828	7.72499956564433	0.557323554593576	80.4698412317088	1.56374574259918e-18	1.70052835230112e-17
PTCH1.5727	7.79626430296008	-0.43885224745004	80.4637338303478	1.56820478194275e-18	1.70439336802606e-17
MYH3.4621	4.93833877116545	-0.4229112877777	80.429190122757	1.59366627556802e-18	1.73106714534738e-17
LAMB3.3914	10.6976461593639	-0.598300232138722	80.4162232472149	1.60333052147916e-18	1.74056082836081e-17
PPP2R2B.5521	4.41967024104619	-0.519015473221561	80.4121023492051	1.60641412218184e-18	1.74290380134187e-17
SMAD9.4093	4.94915687748099	-0.513108656405424	80.3767538416338	1.63311023644148e-18	1.77084808885292e-17
C20orf132.140699	4.9340031020369	-0.369659345013957	80.3059594652726	1.68792072884832e-18	1.8292282467122e-17
MID1.4281	8.50661872684944	-0.518048645629886	80.2967831466762	1.69515893618574e-18	1.83601601857725e-17
ZNF132.7691	6.72530008281026	-0.295376153446916	80.269321710083	1.71700671760841e-18	1.85861043253761e-17
CNTN6.27255	1.71795602622531	-0.535790638181873	80.2601275551894	1.72438429947563e-18	1.86458316646771e-17
IFI30.10437	10.776666823353	0.350312924737318	80.2599783154151	1.72450431430143e-18	1.86458316646771e-17
CTNNAL1.8727	9.20991460944628	-0.268269705620128	80.220059590635	1.75690845919409e-18	1.89852959431558e-17
ASTN1.460	4.51385388834837	-0.715978056294116	80.1877178136541	1.78360905584419e-18	1.92627732607943e-17
MPPED2.744	6.45018812384648	-0.565934205165365	80.1668664905852	1.80103868891169e-18	1.9439864587766e-17
KLF2.10365	9.59692505672348	-0.388247233412131	80.0752836348075	1.87963728123166e-18	2.02766140847642e-17
RPL23AP32.56969	0.565757204351519	-0.33880707449057	80.0737739061792	1.880961371605e-18	2.02792830189926e-17
PACRG.135138	3.20545428158958	-0.577154682639633	80.0143946490494	1.93378760052688e-18	2.08368932814209e-17
EPHA2.1969	8.79385522175435	-0.329408595980921	80.0110613665249	1.93679672770923e-18	2.08549097999942e-17
SNX33.257364	9.95496852277861	-0.156131636631461	80.0100904295903	1.93767412529811e-18	2.08549097999942e-17
PTX3.5806	6.110711358653	-0.779483312786653	79.9555639356908	1.98759243852834e-18	2.13799563561858e-17
ALX4.60529	2.79921521298723	-0.663656809347186	79.952543806901	1.99039470493297e-18	2.13978791480665e-17
YIF1A.10897	9.74659930506519	0.209716556364715	79.9344436873467	2.00727232857931e-18	2.15670132965153e-17
LCN6.158062	1.30631152932054	-0.481049684955204	79.9219229273913	2.01903129848656e-18	2.16809888865418e-17
FAM49A.81553	6.86617453683512	-0.387678737869147	79.8857374076295	2.05340481717055e-18	2.20375383084942e-17
ALDH2.217	11.7519307295034	-0.42370794397835	79.7918932501868	2.14530810648826e-18	2.30107506752315e-17
ZNF502.91392	6.91443394870675	-0.416728546341238	79.7882310282401	2.14897700994778e-18	2.30369846228608e-17
DDR2.4921	8.48048117312039	-0.538026216684991	79.7760856979251	2.16118957652383e-18	2.31547245016077e-17
LOC338758.338758	5.24773949507345	-0.302519643947781	79.7622632957776	2.17517316695469e-18	2.3291294257869e-17
VGLL3.389136	8.77184684874967	-0.458796637328178	79.7115988564801	2.22720840493307e-18	2.38349263107468e-17
TMEM141.85014	9.45127690544413	0.263479598348065	79.7035708986434	2.23556733799559e-18	2.39107954634565e-17
SWAP70.23075	11.0973757509977	-0.19878407889024	79.6870553503874	2.25286281448102e-18	2.40821061922531e-17
WDR24.84219	8.16061439872927	0.201739882340757	79.6850738273126	2.25494690423829e-18	2.40907118215134e-17
ACTL6A.86	9.91752122567773	0.189593919522647	79.646231673546	2.29619208802711e-18	2.45174478333281e-17
RPA3.6119	8.07065541188367	0.187968317500543	79.6146923630555	2.33023834297151e-18	2.48668777279707e-17
FAM172A.83989	9.32514471695631	-0.20391056257426	79.5900219726856	2.35722204610834e-18	2.5140587337741e-17
C21orf62.56245	0.907087303970387	-0.366833294110234	79.5849381201895	2.36282141053328e-18	2.5171799359386e-17
NDN.4692	8.74389258907912	-0.396349671047663	79.5858956657501	2.36176574992955e-18	2.5171799359386e-17
L3MBTL4.91133	6.53969058168169	-0.563651862223746	79.5657991306157	2.38402097109644e-18	2.53832871625785e-17
CDC42EP2.10435	8.43740405056836	-0.257650296624112	79.5413769818808	2.41134960597893e-18	2.56597569653181e-17
HOXA6.3203	3.0017162650843	-0.592513340079928	79.5274522684192	2.42707184580881e-18	2.5812477818074e-17
TTC23.64927	8.52016215258288	-0.270571416507504	79.5219028351789	2.43336624896795e-18	2.58648156316655e-17
NDUFS2.4720	11.1029832620617	0.168547734934277	79.5099004046617	2.44703594091944e-18	2.59839194973142e-17
PVRL2.5819	11.4905680123473	0.260000248802882	79.5096423629522	2.44733067099736e-18	2.59839194973142e-17
FAM82A1.151393	6.33938778270836	-0.278775005631143	79.4738775112107	2.48852674444709e-18	2.64064232291047e-17
FAM3D.131177	4.26175085036093	-0.906759885467629	79.4465060241518	2.52052381640377e-18	2.67308930641695e-17
DPYD.1806	9.30341833023282	-0.350904357046388	79.4036903973807	2.57140411232088e-18	2.72551471331254e-17
HNRNPL.3191	12.1601402595459	0.0979199585010067	79.4015076645994	2.57402538812305e-18	2.72675861559604e-17
SLC9A9.285195	7.39637041086938	-0.348480709206971	79.3932761421686	2.58393486496671e-18	2.73571743573063e-17
HIST1H4J.8363	3.68835416479696	0.476993477320574	79.2948306731003	2.70545382173892e-18	2.8627653220479e-17
DCAF13.25879	9.76563099172462	0.245789909780023	79.287641463174	2.71454929758998e-18	2.87077686805768e-17
NTF3.4908	3.84382259520463	-0.651021915203112	79.2853127463313	2.71750205638988e-18	2.87228682559503e-17
P2RY14.9934	5.70031492099312	-0.398400617754216	79.2825856589164	2.72096403299358e-18	2.87433300961492e-17
EIF6.3692	10.7633108815839	0.197331657938944	79.2741951098233	2.73164339938998e-18	2.88076726917751e-17
FZD7.8324	10.4741780078743	-0.381184692121611	79.2745168519659	2.73123311713044e-18	2.88076726917751e-17
OVOL2.58495	7.04667606096129	0.374070105571273	79.276180646808	2.72911244856156e-18	2.88076726917751e-17
PREX2.80243	6.34837077129803	-0.667830712743997	79.2697699262243	2.73729262022088e-18	2.88510948527478e-17
TOMM40.10452	9.53234274160585	0.235183083041796	79.1528229766317	2.89090807871466e-18	3.0453162003686e-17
CLIC2.1193	8.46695184594104	-0.331723296136955	79.1466079338864	2.89930950893209e-18	3.05245917276332e-17
NAP1L5.266812	7.28034110874173	-0.306349909292642	79.1346123191285	2.91559432668742e-18	3.06788933760656e-17
SLC19A1.6573	7.95707902393349	0.270505382670343	79.0952932837249	2.96961803247094e-18	3.1229902647454e-17
STOX2.56977	5.06128131407559	-0.542504251802821	79.083402209164	2.9861529531049e-18	3.13862672275284e-17
RASIP1.54922	8.29826413415419	-0.363534495652418	79.0761386696292	2.99629851043967e-18	3.14753387864647e-17
GBAP1.2630	8.64798061816648	0.225121175823385	79.0606950077022	3.0179848722506e-18	3.16854766270012e-17
NMB.4828	7.1647899695846	-0.422778134567633	78.9633539401908	3.15834173844492e-18	3.31405942304235e-17
SIPA1L3.23094	10.1894004349121	0.231739812992172	78.9549832439002	3.17071282640222e-18	3.32518797802259e-17
UACA.55075	10.8808542361045	-0.211766835670811	78.7807002294045	3.43961299232093e-18	3.60518145299748e-17
GIMAP7.168537	8.40348578822262	-0.404187678239934	78.7783370015867	3.44341209594833e-18	3.60715610829737e-17
DSEL.92126	8.60628690167455	-0.41734256949545	78.7694632736032	3.45771500962688e-18	3.620125747989e-17
FOXH1.8928	1.43982280051024	0.482936955227438	78.7502452617211	3.48889560461515e-18	3.65074159516257e-17
CXCL1.2919	4.78706321034722	-0.804538175240287	78.7459857198414	3.4958446424784e-18	3.65598189012108e-17
TBC1D4.9882	10.387981921162	-0.294390385871777	78.7338860968482	3.51565980248394e-18	3.67466439399473e-17
CC2D2A.57545	8.40299551353715	-0.263935300669998	78.6439102780912	3.6665853862908e-18	3.83029039105864e-17
MFSD3.113655	7.76139610834495	0.336528125708441	78.5892446701131	3.76143597533338e-18	3.92719770484503e-17
ITGA6.3655	11.7575215933165	-0.369955587768061	78.5294722914993	3.86796481215084e-18	4.03618378043551e-17
RUVBL2.10856	10.2772361407298	0.209255401739757	78.4662448977435	3.98394496554764e-18	4.15465413055704e-17
SLIT3.6586	10.1988301880125	-0.455750476942241	78.4651900332937	3.98590921896287e-18	4.15465413055704e-17
ZNF559.84527	8.30456285214042	-0.254027129961371	78.4630532650503	3.9898910509677e-18	4.15650431111597e-17
SRMS.6725	3.19045254709124	0.646118133663399	78.4387565245343	4.03544904319641e-18	4.20164083629653e-17
FLI1.2313	9.03346781753249	-0.300274601609927	78.4337533539205	4.0448948693306e-18	4.20914888750507e-17
TUBB2B.347733	6.54188933244776	-0.767767267317248	78.4247370118868	4.06197343086028e-18	4.22458694479588e-17
ADRM1.11047	10.239054302132	0.235925049687252	78.3151741831609	4.27537314432146e-18	4.44407578219066e-17
TCEAL2.140597	4.32078418850057	-0.671181025448026	78.2110649140978	4.48855624688211e-18	4.66309745780609e-17
GOLGA8C.729786	0.916689000173464	-0.409115664591373	78.2065046921013	4.49813397566684e-18	4.67047152324614e-17
SOSTDC1.25928	6.5260197461406	-0.986823327603923	78.2019040933331	4.50781726661363e-18	4.67794700918279e-17
PTPRZ1.5803	5.63731835536213	-1.03017063999975	78.1930058524725	4.52660552237383e-18	4.69485765495106e-17
GOLGA6L10.647042	6.79916306255605	-0.297296074340244	78.1157696045396	4.69301996258839e-18	4.86477881097151e-17
PRKAR2B.5577	10.668026505999	-0.453768072493358	78.1091267375274	4.70761606281568e-18	4.87722489236157e-17
DSC1.1823	3.28659356454069	-0.661173336888465	78.061866300694	4.81278144777484e-18	4.98343807415278e-17
MRPL55.128308	8.66439714731436	0.259285821790282	77.9717200020654	5.01995267540421e-18	5.19509937589221e-17
KLF14.136259	1.70685147860641	-0.490478781882371	77.9025098882306	5.18505600811217e-18	5.36301646967561e-17
SLC39A7.7922	11.5755316852164	0.205872114304439	77.8983284950165	5.19520348258086e-18	5.37056298542318e-17
PASK.23178	7.64272776932713	0.241970687209765	77.8700583204427	5.2643342764615e-18	5.43904202397983e-17
LCA5.167691	7.8347689409999	-0.317593678520632	77.862910770729	5.28195818414234e-18	5.45425890341672e-17
TP53AIP1.63970	3.97500981171265	-0.628678953862796	77.8160879971115	5.39888231294224e-18	5.57194237612423e-17
ACR.49	2.2347059906353	-0.474272268310721	77.7869983726737	5.47282698639487e-18	5.64516409029285e-17
C2orf67.151050	8.62701975102276	-0.199100897747225	77.7796671937145	5.49162218174583e-18	5.66145067286167e-17
FAM96A.84191	9.21588019866561	0.159091200925629	77.7570597421647	5.54999008203672e-18	5.71849361023861e-17
ADCK5.203054	6.56975132947835	0.324899537439461	77.5748179120507	6.04379456982637e-18	6.22388576941933e-17
NUP62.23636	10.4751530090331	0.142095419073395	77.5362284386356	6.15388084985616e-18	6.33378938836288e-17
NCRNA00176.284739	3.55561325122565	0.457906378054643	77.5228304166215	6.19257036701618e-18	6.3701290476652e-17
ZCCHC24.219654	10.2188696503821	-0.34308165948197	77.5101312044744	6.22946699488016e-18	6.40458574500916e-17
ZHX3.23051	9.8639124152947	-0.212085573167225	77.5049492570347	6.24458599724057e-18	6.41662723720819e-17
SATB1.6304	9.11726070778273	-0.400268239334195	77.4911317178046	6.28508050806615e-18	6.45471599615191e-17
CDCA4.55038	8.09912774230341	0.232977646913412	77.489202652592	6.29075484424788e-18	6.45702275157541e-17
SLC27A4.10999	9.33745380194859	0.216287588702204	77.4712760539985	6.34373206880603e-18	6.50785367733996e-17
TLR4.7099	9.18572670622253	-0.337729658626249	77.4024106348926	6.55143775181903e-18	6.71727436339202e-17
RIMBP2.23504	3.20725235135625	-0.623667038006552	77.3907814126905	6.58717958531486e-18	6.75024632695351e-17
GPRC5A.9052	10.0771488666364	0.521809457200448	77.3413809675688	6.74120116205133e-18	6.90432430055665e-17
SDHC.6391	11.0274124123368	0.155970421982918	77.336925432039	6.75526895294947e-18	6.91497232221757e-17
KLHL4.56062	4.29765881028716	-0.484253207300385	77.2999001516366	6.87331581830591e-18	7.03198823670786e-17
RNFT2.84900	5.4441270793557	0.380496363167651	77.2805683787183	6.93577032699187e-18	7.09203225346862e-17
ZEB2.9839	9.88880860784884	-0.334466953808944	77.2686179391257	6.97466241464684e-18	7.12793090503924e-17
PPDPF.79144	11.5087490383271	0.286107202824187	77.2244075007213	7.1204530811237e-18	7.27297905547532e-17
SHMT2.6472	10.2446803509681	0.210786087115352	77.1703029042211	7.30303481010377e-18	7.45542876142572e-17
ERVFRDE1.405754	2.06954413513309	-0.506362831777965	77.1416191510082	7.40172727338285e-18	7.55208738863304e-17
C17orf48.56985	7.23114434155711	-0.181195541423623	77.0998193124197	7.54794716375649e-18	7.69710800375493e-17
HNMT.3176	10.1522676070208	-0.259641865281987	77.0889334808602	7.58649981264032e-18	7.73223614562124e-17
GRAMD3.65983	9.5026535013703	-0.297441895695026	77.048537724157	7.73129655350813e-18	7.87555276286239e-17
POLA2.23649	8.31525471392504	0.192639102754705	77.043473502308	7.74964337247111e-18	7.8899747524591e-17
EDN3.1908	4.5081498780308	-0.968888351750666	76.9784304609707	7.98920011299374e-18	8.12947510147148e-17
NHP2.55651	10.1995161295526	0.195941466064077	76.9650604271351	8.0393549876538e-18	8.17609347691465e-17
KCTD9.54793	9.61969787157563	-0.231787998673721	76.9573116862901	8.06856710886505e-18	8.20137406883288e-17
SAMD10.140700	7.00831736977638	0.273166179269144	76.9198461491403	8.21131715310868e-18	8.34197187587929e-17
SGCB.6443	10.2346936123806	-0.262947681995483	76.8634961901829	8.43080191786082e-18	8.56033175864736e-17
MYADM.91663	12.4668700710531	-0.245447731276366	76.8567223435943	8.45757916800903e-18	8.58289351451779e-17
LOC401052.401052	6.81080985339412	-0.296303881350075	76.8419419783481	8.51630280047655e-18	8.63783323893246e-17
AMOTL1.154810	10.4286742855771	-0.378118023277399	76.8119978725557	8.63652909016707e-18	8.75506057122157e-17
C19orf28.126321	9.5185659192551	0.220932286193258	76.8079485623723	8.65291723515864e-18	8.76695514385223e-17
RABEP2.79874	8.44413382221954	0.285995530917624	76.7790751518643	8.77067925021148e-18	8.88149159557706e-17
JAZF1.221895	8.6831908640871	-0.232931567862511	76.7496760207073	8.89223637534419e-18	8.9997459500058e-17
PTPN14.5784	8.25642923192869	-0.383667682552678	76.7044977232698	9.08233592885127e-18	9.18720715466776e-17
VGF.7425	0.848749253649616	0.723935398027628	76.5543333469571	9.7439582460842e-18	9.85117839855051e-17
KCNS1.3787	3.88887751326985	-0.743639284853967	76.5334277148372	9.83982235951193e-18	9.94276041531154e-17
C1orf175.374977	4.20129743635801	-0.488019951175018	76.4674956855545	1.0148394864077e-17	1.02490625879298e-16
LOC653501.653501	7.64344439852254	-0.262248661045742	76.4524526844199	1.02201468524248e-17	1.03159949606335e-16
HOXA3.3200	6.13110007608111	-0.518400420754675	76.4454784271493	1.02535849346239e-17	1.0344203119638e-16
JMJD1C.221037	10.8793381069398	-0.228573214396592	76.4192795430941	1.03801782545314e-17	1.04663092839454e-16
STRA6.64220	5.86303148773875	0.484296070768244	76.344023905271	1.07525963506931e-17	1.0836016707614e-16
TCP11L2.255394	7.49094303503095	-0.332043948031794	76.2433772357797	1.12716887017921e-17	1.13530618555216e-16
BAT5.7920	9.74507715016483	0.150994544307914	76.2077930691001	1.14611665268667e-17	1.15377376554535e-16
MXD3.83463	6.8872779027545	0.284992441195521	76.1691193782174	1.16707180694714e-17	1.1742413185817e-16
CWF19L2.143884	8.87188302774454	-0.183040460383329	76.1609493616605	1.17154759687239e-17	1.17748660550114e-16
USP5.8078	10.7076019184953	0.168958340134867	76.1620065071899	1.17096749178835e-17	1.17748660550114e-16
ZNF483.158399	4.86668030988892	-0.447539067969541	76.1271597642489	1.19024207424805e-17	1.19563783831797e-16
EDN1.1906	8.27819523083574	-0.497382801962452	76.1050906323717	1.20261321805608e-17	1.20742110672102e-16
FAM184A.79632	6.59141566453984	-0.464881152977132	76.0430094365108	1.23810933243898e-17	1.24239687141652e-16
YPEL4.219539	4.42151587089177	-0.404954324707429	76.0000528370281	1.26328356248069e-17	1.26698327472437e-16
ACOT7.11332	8.43255103487107	0.277856854866812	75.997309838692	1.26490838504096e-17	1.26726326767269e-16
CAMK1.8536	8.20823207886645	-0.253119303062574	75.9983914723769	1.26426742635156e-17	1.26726326767269e-16
PHLDB1.23187	11.2305077055593	-0.240229978145667	75.9525891400664	1.29169627295457e-17	1.29341304099412e-16
RPL21P44.402176	1.14794594150163	-0.33700032679751	75.9474386084091	1.29481775829193e-17	1.29584975969333e-16
CARD8.22900	9.48317577763116	-0.179563472461843	75.941448489359	1.29845758896593e-17	1.2988023732434e-16
ACBD6.84320	8.7743246630703	0.163561970649416	75.9394462545543	1.29967651093689e-17	1.29933158617284e-16
C8orf34.116328	3.2470531849994	-0.648301186580439	75.9188223315842	1.31229891205403e-17	1.31125464236274e-16
CHD9.80205	10.3583347638255	-0.265278131649913	75.8647351215012	1.34598858923043e-17	1.3437513219837e-16
H3F3A.3020	12.0094965761427	0.219843767622734	75.8643234004614	1.3462483379789e-17	1.3437513219837e-16
C5orf53.492311	8.46043030549394	-0.23792616541608	75.855798824906	1.35163767239361e-17	1.34841607836513e-16
COMTD1.118881	6.16413762753157	0.392611823588207	75.8527025548768	1.35360051964186e-17	1.34965938525433e-16
CORO1B.57175	10.5019600738245	0.233110642818668	75.8100528307191	1.38093043140039e-17	1.37618119975801e-16
TMCO1.54499	11.2832672565758	0.170879934955861	75.8088923512087	1.38168174613654e-17	1.37620178151675e-16
BCL9.607	9.72394759778505	0.232631808018514	75.7889665445944	1.39464617174145e-17	1.38838058376058e-16
MED25.81857	9.57123591122244	0.193069711850542	75.7743909410869	1.40420673062136e-17	1.39715973435041e-16
COL4A6.1288	6.81843535792874	-0.777941099172206	75.7529417893446	1.41839545822926e-17	1.41053212543548e-16
VPS72.6944	9.73293530946196	0.185134014725193	75.7432290588478	1.42486766986147e-17	1.41622071566443e-16
IRX6.79190	5.0347095318165	-0.723785778284695	75.7007679813806	1.45351160927529e-17	1.44392885868671e-16
SCT.6343	0.928979248369062	0.592485287130999	75.6936338754974	1.45838055385206e-17	1.44800198902497e-16
PLEK2.26499	6.31836391060991	0.35139388603251	75.6708253149702	1.47405709975109e-17	1.46279586268766e-16
CWC22.57703	9.4692920294182	-0.133281947528675	75.6520505174713	1.48708787732529e-17	1.47494998259199e-16
RTKN.6242	9.27838483197201	0.228705930689328	75.6016650711691	1.52263188553147e-17	1.50940902968344e-16
MGAT3.4248	7.21615390311474	-0.478753956349629	75.5832046355387	1.5358667681495e-17	1.52172806828489e-16
DARC.2532	9.22685116778632	-0.888647451264055	75.5723675066396	1.54368991294705e-17	1.5286750531208e-16
ACOT8.10005	7.9767671208133	0.183358472367089	75.5697128924012	1.54561231837291e-17	1.52977446224665e-16
DHDDS.79947	9.89194860096155	-0.152677222664342	75.5682591954927	1.54666606617064e-17	1.53001341157164e-16
MT1X.4501	9.75659946323521	-0.463436918979706	75.5436346107618	1.56462562072476e-17	1.54696711634388e-16
LCN10.414332	3.36674358320242	-0.650397491271973	75.5405930278738	1.5668584083441e-17	1.54836191611548e-16
HEATR2.54919	9.35550230265422	0.1528637077476	75.5139925601325	1.58652209922602e-17	1.56697135495135e-16
MYLK4.340156	5.09251667324205	-0.36088921025876	75.5044349263755	1.59364757672549e-17	1.57318407272666e-16
C19orf45.374877	1.42419944843661	0.522781475741332	75.449664508649	1.63510352019263e-17	1.61326216882285e-16
ZNF280D.54816	9.69775734991023	-0.1765110971069	75.4318196419893	1.64884251406031e-17	1.62596590326314e-16
PDXDC1.23042	11.838020360628	0.188895883908059	75.3853625190891	1.68515572669045e-17	1.66090570969202e-16
SNTB2.6645	9.90154401688116	-0.21329692369739	75.3477511841562	1.7151410990097e-17	1.68957544978283e-16
CETN4P.729338	1.07703229947528	-0.369519170322202	75.3393167747397	1.72193845948537e-17	1.69538478224814e-16
UFC1.51506	11.127362042446	0.174798122231178	75.323831508193	1.73448854644133e-17	1.70684909990713e-16
NDE1.54820	9.01390736142578	0.190071457630975	75.3226695385418	1.735433958787e-17	1.70688765607066e-16
THOC3.84321	9.22822600596274	0.198146831667347	75.301410023728	1.75282279452583e-17	1.72309067509886e-16
NUDT9P1.119369	1.52267341135965	-0.36929129253237	75.2895086759402	1.76263343346722e-17	1.73183102344053e-16
DCN.1634	14.2281148814206	-0.503330629745161	75.2466205130595	1.79844627151323e-17	1.76609674264608e-16
BLCAP.10904	10.9776248837985	-0.16907468507592	75.2448815207582	1.79991366846158e-17	1.76661667251037e-16
POP7.10248	8.60438807402478	0.213790848489167	75.2278808868402	1.81432252085229e-17	1.77983149376318e-16
ARL8A.127829	10.2518406939819	0.154698304204295	75.1840304651213	1.85202389591085e-17	1.81587038414789e-16
UBAP2L.9898	11.7550488854359	0.148788074228207	75.1802536727641	1.85530758116513e-17	1.8181435115112e-16
MYCBP2.23077	11.1443026827531	-0.281977868142889	75.1541155797008	1.87819355097765e-17	1.83961391225502e-16
PRRT4.401399	4.17231387134482	-0.709705634821595	75.1350024901371	1.89510751134278e-17	1.85521569522564e-16
C6orf142.90523	1.72972198240717	-0.522902256129904	75.1317273388707	1.89802111382954e-17	1.85710273657036e-16
ITM2B.9445	13.5052170419806	-0.190624476053065	75.1253324246732	1.90372303418765e-17	1.86171460794e-16
MORF4L2.9643	12.2005207772831	0.183811443718272	75.1056933167898	1.92134148879896e-17	1.87699517331579e-16
PM20D2.135293	8.34630568472537	-0.497874657482978	75.1064452538211	1.92066391825686e-17	1.87699517331579e-16
EEF1A1.1915	16.6446542646733	-0.178499902680255	75.0843290941872	1.94069323814088e-17	1.894917425629e-16
CACYBP.27101	10.4347018785188	0.185033435187977	75.0774539103077	1.94696225385845e-17	1.90005357779398e-16
ZRANB1.54764	10.3123251169321	-0.135244176483216	75.0627082518895	1.96047636991523e-17	1.91225129090385e-16
CPEB1.64506	4.16205816098294	-0.571838778272947	75.040624890109	1.98089142246494e-17	1.93116407567946e-16
EPS15.2060	10.9339163099986	-0.138903095843883	74.9711838405036	2.04648559305817e-17	1.99407946949046e-16
SLC23A2.9962	9.76130867817784	-0.215403415084103	74.9481976926785	2.06867455040121e-17	2.01465797087936e-16
PRDM8.56978	5.1530160256897	-0.397716466616594	74.9360207950793	2.08052669449206e-17	2.02515350339835e-16
HSD11B1.3290	6.22081695453552	-0.581175548206319	74.8778773335197	2.13806485135369e-17	2.08008530347349e-16
LPAR2.9170	8.02808641027861	0.258835896974557	74.8524056213198	2.16377130940666e-17	2.10400787881644e-16
GRIA1.2890	3.37706831927784	-0.811243189967267	74.8022712195729	2.21527635558845e-17	2.15186849703499e-16
NPAS3.64067	5.98202937118643	-0.458709413442369	74.8022752477179	2.21527216833336e-17	2.15186849703499e-16
BUB3.9184	11.0649541879942	0.187477296590379	74.7995453833618	2.21811168127372e-17	2.15351203694796e-16
U2AF2.11338	11.2718757512914	0.147691479802359	74.7407562360762	2.28015538869307e-17	2.21260828160917e-16
RERE.473	11.7675717057603	-0.171076544641714	74.7286410034651	2.29315594587548e-17	2.22407787026594e-16
S100A14.57402	9.76016698013103	0.673381985315478	74.7159173121433	2.3068894313135e-17	2.23624613683941e-16
PHYHIPL.84457	3.83998129290053	-0.564439773531948	74.7134551056684	2.30955655279543e-17	2.23767992139413e-16
RAB3A.5864	6.04995103632875	0.295704010958756	74.686787501287	2.33864234793719e-17	2.26469555904355e-16
C7orf31.136895	6.56027885706333	-0.317648888374935	74.6822119463326	2.34366958849031e-17	2.26839756933273e-16
SPATA17.128153	4.75022832226533	0.436510221293345	74.5923762779839	2.4445977092522e-17	2.36486891904289e-16
DNASE1L2.1775	2.71108941084001	0.510993002684389	74.5889365730167	2.44854757076792e-17	2.36747399873787e-16
NRXN1.9378	4.31190171659406	-0.761606736010118	74.5499419527843	2.49377552892325e-17	2.40996726974189e-16
NAV2.89797	10.3430748512249	-0.422138207177917	74.4846649251646	2.57136944005775e-17	2.48367914889681e-16
ZBTB44.29068	10.7276158123494	-0.20057071833102	74.4477105346709	2.61636481035179e-17	2.52584475668764e-16
FADS3.3995	8.818708559311	-0.290965855364966	74.4332168772904	2.6342269055797e-17	2.54178605361648e-16
SEPP1.6414	13.0781250061359	-0.393244178001642	74.4159425198231	2.65567570503372e-17	2.56117009238659e-16
FEZF2.55079	0.677753098313457	-0.296788804463305	74.4114914668526	2.66123068949369e-17	2.56521392203755e-16
FAM7A2.100288380	1.12446630256345	-0.370534180626528	74.37077238628	2.71259253903624e-17	2.61338519042187e-16
C11orf48.79081	8.91090578031819	0.202198835532331	74.3668902607241	2.71754092618109e-17	2.61681407692336e-16
HNRNPF.3185	12.1892685407301	0.139923852658773	74.3569163096617	2.73029584518853e-17	2.6277527973493e-16
KIAA1524.57650	6.58724427419301	0.364784700366878	74.322260038238	2.77508345208812e-17	2.66949421961592e-16
LRCH1.23143	9.39864672680304	-0.20627730252396	74.2700045219586	2.84401164115133e-17	2.73440322925397e-16
PDRG1.81572	8.71801267797702	0.22199442452093	74.248912140905	2.8723175952784e-17	2.76020928097289e-16
ZNF662.389114	7.67574518877792	-0.462865085473935	74.2010873706139	2.93754897675968e-17	2.82145512377709e-16
THOC6.79228	8.55795523687313	0.223818403764458	74.1913461737866	2.95101660997706e-17	2.83294586385922e-16
TIGD5.84948	6.93227131057384	0.285492898327944	74.157411484488	2.99841805010252e-17	2.87698441027412e-16
NCDN.23154	9.37694191787437	0.222863077534415	74.1533789549288	3.00410136435169e-17	2.88096991840957e-16
FOXP2.93986	4.3943442474385	-0.6044594390671	74.1393688001162	3.02393088084542e-17	2.89851084685615e-16
DRD2.1813	4.06461676576571	-0.723650070808618	74.1157904806715	3.05759954677256e-17	2.92929234300413e-16
EMILIN2.84034	8.74049732962185	-0.346440046628427	74.1028592237552	3.07622403959728e-17	2.94563699978723e-16
BDH2.56898	9.46813630208771	-0.238532966759801	74.0844586945484	3.10292197597688e-17	2.96969184032137e-16
TYMP.1890	9.65499347043908	0.39349355466077	74.0332594807677	3.17843729845686e-17	3.04041983323692e-16
SKI.6497	11.2128093388764	-0.176286185977742	74.0289531566244	3.18487221053174e-17	3.04502883682058e-16
SLC39A11.201266	9.857099420638	0.299380460232588	73.9652923113851	3.28153812368452e-17	3.13585847588016e-16
IGSF8.93185	10.2222360179336	0.238599288603038	73.9552071602311	3.29711955830262e-17	3.1491504503362e-16
THRSP.7069	8.05172953846931	-0.901678151214529	73.898422994157	3.38624506159207e-17	3.23263688469775e-16
CAPN3.825	6.47593244707836	-0.417317456723752	73.8941131526942	3.39310736672092e-17	3.23754697326183e-16
ADAMTS3.9508	5.80579295950487	-0.447963284018242	73.8891860111372	3.40096964291737e-17	3.24340573287842e-16
ZDHHC17.23390	9.53116664271394	-0.189434646844002	73.8599379355246	3.44801843076082e-17	3.28661068539373e-16
TTC33.23548	8.51569649314128	-0.183710414713056	73.8567137946717	3.45324458493765e-17	3.28992725125446e-16
MBNL2.10150	10.8830922435877	-0.283944730597082	73.8500538998725	3.46406506248063e-17	3.29856751525898e-16
PLP1.5354	5.55779357598483	-0.820564247895399	73.8041501462504	3.53957613747254e-17	3.36876789031305e-16
ARHGAP36.158763	3.85256808755047	-0.966770369046991	73.7720964435867	3.59328036232739e-17	3.41815331436548e-16
RAB11FIP4.84440	9.14670065914671	0.316510703237243	73.7619392877093	3.6104679685059e-17	3.43276951977833e-16
ARAP3.64411	8.57549772344249	-0.274374238112418	73.7452447959418	3.63889707813531e-17	3.45805380760235e-16
SFXN1.94081	9.03481653523488	0.227133799696549	73.7178904516073	3.68596479676099e-17	3.50101598320693e-16
ATF6B.1388	10.9446517157072	0.139505093480095	73.7094862875848	3.70054775914164e-17	3.51309561710851e-16
C7orf51.222950	3.63444007754035	-0.537974694191981	73.7013176094034	3.71477753251882e-17	3.52482795088121e-16
AP2S1.1175	10.1228389407187	0.198241412228007	73.6938846393478	3.72777336778714e-17	3.53537821662995e-16
NARFL.64428	8.85176642701543	0.218389393800683	73.6787540232325	3.75436878760362e-17	3.5588090646459e-16
ZNF707.286075	7.53079926395126	0.246915234127046	73.6167520264529	3.86535257588426e-17	3.66216880114588e-16
SORBS2.8470	10.3123579640451	-0.509265187290531	73.6074152099239	3.88234809296399e-17	3.67642163554433e-16
COL5A1.1289	11.8077129730182	0.42797117097374	73.6010880736394	3.89390774515436e-17	3.68551519497399e-16
RRN3P1.730092	4.76701706118082	-0.452307748409394	73.5998904158677	3.89609974161934e-17	3.685737751552e-16
RASL12.51285	7.89514655964995	-0.340941205042475	73.5765619752787	3.93904386426656e-17	3.72449252929019e-16
C20orf160.140706	6.66778914052383	-0.33689355291046	73.5707542973299	3.94980848719046e-17	3.73279693207387e-16
ZNF672.79894	9.48916956324742	0.165736557668798	73.466923509874	4.14731483156218e-17	3.91748620122737e-16
PFDN6.10471	8.58303276721072	0.228574349707554	73.4410710017708	4.19801198851122e-17	3.96338625581999e-16
GBA.2629	10.3823061740374	0.186731148512038	73.4268634442461	4.22613726849983e-17	3.98794065391755e-16
CCND2.894	9.95638464933108	-0.317046605099494	73.4226030765485	4.23460784926776e-17	3.99393284130987e-16
ELAVL1.1994	10.7473895286077	0.106414030711223	73.4104691674656	4.25882620424947e-17	4.01476434219414e-16
GPRC5B.51704	9.82810422262228	-0.364048952656821	73.408510209233	4.26274913228184e-17	4.01645222143714e-16
[truncated: 16,836 more rows]
